# Supplementary material for: Proteomics of human duodenum in pre-diabetes and type 2 diabetes reveals potential novel therapeutic targets for aetiology and therapeutics
Source: Clin Proteomics. 2026 Mar 16;23:24. doi: 10.1186/s12014-026-09595-3 (PMC13104399; doi:10.1186/s12014-026-09595-3)
Supplement: Supplementary file 2 — Supplementary Material 2 [file 12014_2026_9595_MOESM2_ESM.txt]

N	R6	R8	R9	R10	R13	R14	R18	R19	R24	R25	R27
P	R7	R12	R15	R20	R23	R26
D	R1	R2	R3	R5	R11	R16	R17	R21	R22
Protein IDs	Majority protein IDs	Peptide counts (all)	Peptide counts (razor+unique)	Peptide counts (unique)	Protein names	Gene names	Fasta headers	Number of proteins	Peptides	Razor + unique peptides	Unique peptides	Peptides x2_R1	Peptides x2_R10	Peptides x2_R11	Peptides x2_R12	Peptides x2_R13	Peptides x2_R14	Peptides x2_R15	Peptides x2_R16	Peptides x2_R17	Peptides x2_R18	Peptides x2_R19	Peptides x2_R2	Peptides x2_R20	Peptides x2_R21	Peptides x2_R22	Peptides x2_R23	Peptides x2_R24	Peptides x2_R25	Peptides x2_R26	Peptides x2_R27	Peptides x2_R3	Peptides x2_R5	Peptides x2_R6	Peptides x2_R7	Peptides x2_R8	Peptides x2_R9	Razor + unique peptides x2_R1	Razor + unique peptides x2_R10	Razor + unique peptides x2_R11	Razor + unique peptides x2_R12	Razor + unique peptides x2_R13	Razor + unique peptides x2_R14	Razor + unique peptides x2_R15	Razor + unique peptides x2_R16	Razor + unique peptides x2_R17	Razor + unique peptides x2_R18	Razor + unique peptides x2_R19	Razor + unique peptides x2_R2
P35237;A0A024QZX5;A0A087X1N8;A0A2R8YD12;A0A2R8Y6A7;A0A2R8YDD0;A0A2R8Y517;A0A2R8Y5S1;A0A2R8Y6N4;C9JTJ8;C9JVA8	P35237;A0A024QZX5;A0A087X1N8;A0A2R8YD12;A0A2R8Y6A7	22;22;22;20;11;2;2;1;1;1;1	22;22;22;20;11;2;2;1;1;1;1	21;21;21;19;10;2;2;1;1;0;0	Serpin B6	SERPINB6	sp|P35237|SPB6_HUMAN Serpin B6 OS=Homo sapiens OX=9606 GN=SERPINB6 PE=1 SV=3;tr|A0A024QZX5|A0A024QZX5_HUMAN Isoform of P35237, Serpin B6 OS=Homo sapiens OX=9606 GN=SERPINB6 PE=1 SV=1;tr|A0A087X1N8|A0A087X1N8_HUMAN Isoform of P35237, Serpin B6 OS=Homo sapie	11	22	22	21	6	4	11	10	12	12	11	12	11	13	11	10	10	15	10	9	12	12	14	10	10	10	9	12	12	12	6	4	11	10	12	12	11	12	11	13	11	10
P06731;A0A087WYX0;A0A024R0K5;P06731-2;P31997;P13688-9;M0QX98;M0R3J1;P13688-3;P13688-4;P13688-11;P13688-6;P13688-5	P06731;A0A087WYX0;A0A024R0K5;P06731-2;P31997;P13688-9;M0QX98;M0R3J1;P13688-3;P13688-4;P13688-11;P13688-6;P13688-5	2;2;2;2;1;1;1;1;1;1;1;1;1	2;2;2;2;1;1;1;1;1;1;1;1;1	1;1;1;1;0;0;1;1;0;0;0;0;0	Carcinoembryonic antigen-related cell adhesion molecule 5;Carcinoembryonic antigen-related cell adhesion molecule 8;Carcinoembryonic antigen-related cell adhesion molecule 1	CEACAM5;CEACAM8;CEACAM1	sp|P06731|CEAM5_HUMAN Carcinoembryonic antigen-related cell adhesion molecule 5 OS=Homo sapiens OX=9606 GN=CEACAM5 PE=1 SV=4;tr|A0A087WYX0|A0A087WYX0_HUMAN Isoform of P06731, CEA cell adhesion molecule 5 OS=Homo sapiens OX=9606 GN=CEACAM5 PE=1 SV=1;tr|A0A0	13	2	2	1	0	0	0	1	0	0	0	0	0	0	0	0	0	0	0	0	0	0	1	1	0	1	1	0	2	0	0	0	0	1	0	0	0	0	0	0	0	0
Q00341;A0A024R4E5;Q00341-2;H0Y394;H7C0A4;C9JIZ1;C9J5E5;C9JZI8;C9JHZ8;C9JES8;H7C2D1;C9JHS7;H7BZC3;C9JK79;C9JT62;C9JHN6;C9JEJ8;C9JBS3;C9JQ82;C9JMQ6;C9J739;H7C3D0;C9JHS9	Q00341;A0A024R4E5;Q00341-2;H0Y394	55;55;51;38;18;15;15;11;10;10;9;9;8;6;6;4;4;4;3;3;1;1;1	55;55;51;38;18;15;15;11;10;10;9;9;8;6;6;4;4;4;3;3;1;1;1	55;55;51;38;18;15;15;11;10;10;9;9;8;6;6;4;4;4;3;3;1;1;1	Vigilin	HDLBP	sp|Q00341|VIGLN_HUMAN Vigilin OS=Homo sapiens OX=9606 GN=HDLBP PE=1 SV=3;tr|A0A024R4E5|A0A024R4E5_HUMAN Isoform of Q00341, High density lipoprotein binding protein OS=Homo sapiens OX=9606 GN=HDLBP PE=1 SV=1;sp|Q00341-2|VIGLN_HUMAN Isoform of Q00341, Isofor	23	55	55	55	21	17	24	30	25	24	22	27	23	24	24	12	26	22	25	16	19	28	23	22	28	33	18	23	24	19	21	17	24	30	25	24	22	27	23	24	24	12
Q9H4M9;A0A024R571;C9JC03;C9J2Z4;C9JDQ8;C9JIJ3;C9IZH1	Q9H4M9;A0A024R571;C9JC03;C9J2Z4	33;33;26;18;11;9;9	32;32;25;18;11;8;8	18;18;11;8;2;4;4	EH domain-containing protein 1	EHD1	sp|Q9H4M9|EHD1_HUMAN EH domain-containing protein 1 OS=Homo sapiens OX=9606 GN=EHD1 PE=1 SV=2;tr|A0A024R571|A0A024R571_HUMAN Isoform of Q9H4M9, EH domain containing 1 OS=Homo sapiens OX=9606 GN=EHD1 PE=1 SV=1;tr|C9JC03|C9JC03_HUMAN Isoform of Q9H4M9, EH do	7	33	32	18	7	9	9	9	14	10	17	10	11	13	16	8	13	10	11	11	6	14	13	14	11	10	11	10	13	10	6	8	8	8	13	9	16	9	10	12	15	7
A0A024R6N5;A0A0G2JRN3;G3V2B9;G3V544;G3V5R8;G3V387;A0A0B4J278	A0A024R6N5;A0A0G2JRN3	35;29;6;4;3;3;3	1;1;0;0;0;0;0	1;1;0;0;0;0;0		SERPINA1	tr|A0A024R6N5|A0A024R6N5_HUMAN Isoform of P01009, Serpin family A member 1 OS=Homo sapiens OX=9606 GN=SERPINA1 PE=1 SV=1;tr|A0A0G2JRN3|A0A0G2JRN3_HUMAN Isoform of P01009, Serpin family A member 1 OS=Homo sapiens OX=9606 GN=SERPINA1 PE=1 SV=1	7	35	1	1	14	12	19	16	28	23	27	25	23	24	23	16	24	25	24	26	24	22	29	28	17	19	15	17	18	21	0	0	0	0	1	1	1	1	0	1	0	0
P25787;A0A024RA52;A0A7I2YQP7;C9JCK5;A0A7I2V2H3;H3BT36	P25787;A0A024RA52;A0A7I2YQP7;C9JCK5;A0A7I2V2H3	10;10;6;6;5;2	10;10;6;6;5;2	10;10;6;6;5;2	Proteasome subunit alpha type-2;Proteasome subunit alpha type	PSMA2	sp|P25787|PSA2_HUMAN Proteasome subunit alpha type-2 OS=Homo sapiens OX=9606 GN=PSMA2 PE=1 SV=2;tr|A0A024RA52|A0A024RA52_HUMAN Isoform of P25787, Proteasome subunit alpha type OS=Homo sapiens OX=9606 GN=PSMA2 PE=1 SV=1;tr|A0A7I2YQP7|A0A7I2YQP7_HUMAN Isofor	6	10	10	10	2	2	3	3	4	2	3	4	2	4	4	1	3	2	3	2	3	4	3	1	3	3	3	2	3	2	2	2	3	3	4	2	3	4	2	4	4	1
P46379;P46379-4;A0A0G2JL47;A0A7P0MQS5;A0A024RCM4;A0A0G2JK23;A0A7I2V508;P46379-5;P46379-2;P46379-3;F6S6P2;X6REW1;A0A0G2JJM1	P46379;P46379-4;A0A0G2JL47;A0A7P0MQS5;A0A024RCM4;A0A0G2JK23;A0A7I2V508;P46379-5;P46379-2;P46379-3;F6S6P2;X6REW1;A0A0G2JJM1	4;4;4;4;4;4;4;4;4;4;2;2;2	4;4;4;4;4;4;4;4;4;4;2;2;2	4;4;4;4;4;4;4;4;4;4;2;2;2	Large proline-rich protein BAG6	BAG6	sp|P46379|BAG6_HUMAN Large proline-rich protein BAG6 OS=Homo sapiens OX=9606 GN=BAG6 PE=1 SV=2;sp|P46379-4|BAG6_HUMAN Isoform of P46379, Isoform 4 of Large proline-rich protein BAG6 OS=Homo sapiens OX=9606 GN=BAG6;tr|A0A0G2JL47|A0A0G2JL47_HUMAN Isoform of	13	4	4	4	0	0	2	0	2	0	1	1	1	1	2	2	1	0	1	0	0	2	2	2	3	3	2	1	1	1	0	0	2	0	2	0	1	1	1	1	2	2
A0A044PY82;Q96FF7	A0A044PY82;Q96FF7	3;2	3;2	3;2	Uncharacterized protein MISP3	MISP3	tr|A0A044PY82|A0A044PY82_HUMAN Isoform of Q96FF7, MISP family member 3 OS=Homo sapiens OX=9606 GN=MISP3 PE=1 SV=1;sp|Q96FF7|MISP3_HUMAN Uncharacterized protein MISP3 OS=Homo sapiens OX=9606 GN=MISP3 PE=1 SV=4	2	3	3	3	0	0	0	0	1	0	1	0	1	1	1	0	1	0	1	0	0	0	1	1	0	1	0	0	1	0	0	0	0	0	1	0	1	0	1	1	1	0
A0A075B6I0	A0A075B6I0	2	2	2	Immunoglobulin lambda variable 8-61	IGLV8-61	sp|A0A075B6I0|LV861_HUMAN Immunoglobulin lambda variable 8-61 OS=Homo sapiens OX=9606 GN=IGLV8-61 PE=1 SV=7	1	2	2	2	0	0	0	0	0	0	0	1	0	1	0	0	0	0	0	0	0	1	0	1	0	1	0	1	0	0	0	0	0	0	0	0	0	1	0	1	0	0
A0A075B6J9	A0A075B6J9	2	2	2	Immunoglobulin lambda variable 2-18	IGLV2-18	sp|A0A075B6J9|LV218_HUMAN Immunoglobulin lambda variable 2-18 OS=Homo sapiens OX=9606 GN=IGLV2-18 PE=1 SV=2	1	2	2	2	0	0	0	0	1	1	0	0	1	2	1	0	1	1	1	0	0	1	0	1	1	0	0	0	0	0	0	0	0	0	1	1	0	0	1	2	1	0
P01615;A0A075B6P5;P01614;A0AAG2T961;A0AAG2T749;A0A087WW87	P01615;A0A075B6P5;P01614;A0AAG2T961;A0AAG2T749;A0A087WW87	4;4;3;3;3;3	2;2;1;1;1;1	2;2;1;1;1;1	Immunoglobulin kappa variable 2D-28;Immunoglobulin kappa variable 2-28;Immunoglobulin kappa variable 2D-40;Immunoglobulin kappa variable 2-40	IGKV2D-28;IGKV2-28;IGKV2D-40;IGKV2-40	sp|P01615|KVD28_HUMAN Immunoglobulin kappa variable 2D-28 OS=Homo sapiens OX=9606 GN=IGKV2D-28 PE=1 SV=2;sp|A0A075B6P5|KV228_HUMAN Immunoglobulin kappa variable 2-28 OS=Homo sapiens OX=9606 GN=IGKV2-28 PE=3 SV=1;sp|P01614|KVD40_HUMAN Immunoglobulin kappa v	6	4	2	2	2	2	3	3	4	3	3	2	2	3	3	2	3	2	1	2	2	3	2	3	3	4	3	2	3	2	1	2	2	2	2	2	2	2	2	2	2	1
A0A0C4DH68;A0A075B6R9	A0A0C4DH68;A0A075B6R9	4;4	4;4	3;3	Immunoglobulin kappa variable 2-24;Probable non-functional immunoglobulin kappa variable 2D-24	IGKV2-24;IGKV2D-24	sp|A0A0C4DH68|KV224_HUMAN Immunoglobulin kappa variable 2-24 OS=Homo sapiens OX=9606 GN=IGKV2-24 PE=1 SV=1;sp|A0A075B6R9|KVD24_HUMAN Probable non-functional immunoglobulin kappa variable 2D-24 OS=Homo sapiens OX=9606 GN=IGKV2D-24 PE=1 SV=1	2	4	4	3	1	1	3	3	2	1	3	1	1	2	2	2	2	1	3	1	1	3	2	2	2	2	1	0	1	0	1	1	3	3	2	1	3	1	1	2	2	2
P58107;A0A075B730	P58107;A0A075B730	40;40	30;30	30;30	Epiplakin	EPPK1	sp|P58107|EPIPL_HUMAN Epiplakin OS=Homo sapiens OX=9606 GN=EPPK1 PE=1 SV=3;tr|A0A075B730|A0A075B730_HUMAN Isoform of P58107, Epiplakin 1 OS=Homo sapiens OX=9606 GN=EPPK1 PE=1 SV=2	2	40	30	30	8	5	17	22	24	17	21	18	15	23	13	14	17	15	26	10	9	15	20	18	11	17	16	19	22	19	2	4	10	14	15	11	14	10	7	14	5	6
Q5VU43;A0A8Q3SI83;A0A087WX83;A0A075B749;A0A8Q3WM32;A0A994J5E0;Q5VU43-3;Q5VU43-4;A0A9L9PY76;A0A8Q3SI21;Q07283;REV__Q8N4Y2	Q5VU43;A0A8Q3SI83;A0A087WX83;A0A075B749;A0A8Q3WM32;A0A994J5E0;Q5VU43-3;Q5VU43-4;A0A9L9PY76;A0A8Q3SI21	3;3;3;3;3;3;3;3;2;2;1;1	3;3;3;3;3;3;3;3;2;2;1;1	3;3;3;3;3;3;3;3;2;2;1;1	Myomegalin	PDE4DIP	sp|Q5VU43|MYOME_HUMAN Myomegalin OS=Homo sapiens OX=9606 GN=PDE4DIP PE=1 SV=3;tr|A0A8Q3SI83|A0A8Q3SI83_HUMAN Isoform of Q5VU43, Phosphodiesterase 4D interacting protein OS=Homo sapiens OX=9606 GN=PDE4DIP PE=1 SV=1;tr|A0A087WX83|A0A087WX83_HUMAN Isoform of	12	3	3	3	1	0	2	1	1	1	1	1	1	1	1	2	1	0	1	0	0	0	0	1	2	2	1	1	1	1	1	0	2	1	1	1	1	1	1	1	1	2
A0A075B7B1;O15061-2;H0YL34;C9JIE4;O15061-3	A0A075B7B1;O15061-2;H0YL34	128;128;79;51;51	1;1;1;0;0	1;1;1;0;0	Synemin	SYNM	tr|A0A075B7B1|A0A075B7B1_HUMAN Isoform of O15061, Desmuslin, isoform CRA_a OS=Homo sapiens OX=9606 GN=SYNM PE=1 SV=1;sp|O15061-2|SYNEM_HUMAN Isoform of O15061, Isoform 2 of Synemin OS=Homo sapiens OX=9606 GN=SYNM;tr|H0YL34|H0YL34_HUMAN Isoform of O15061, S	5	128	1	1	55	54	63	50	73	73	66	74	76	69	66	73	61	79	67	60	64	74	65	72	45	20	66	67	67	71	1	1	1	1	1	0	1	1	1	1	0	0
A0A075B7B8	A0A075B7B8	2	1	1		IGHV3OR16-12	tr|A0A075B7B8|A0A075B7B8_HUMAN Immunoglobulin heavy variable 3/OR16-12 (non-functional) (Fragment) OS=Homo sapiens OX=9606 GN=IGHV3OR16-12 PE=1 SV=1	1	2	1	1	1	0	2	2	1	0	2	1	1	2	2	2	2	0	2	0	0	2	1	2	2	2	2	2	2	2	1	0	1	1	0	0	1	0	0	1	1	1
A0AAG2TVE0;A0A075B7D0	A0AAG2TVE0;A0A075B7D0	2;2	2;2	2;2		IGHV1OR15-1	tr|A0AAG2TVE0|A0AAG2TVE0_HUMAN Uncharacterized protein OS=Homo sapiens OX=9606 PE=4 SV=1;tr|A0A075B7D0|A0A075B7D0_HUMAN Immunoglobulin heavy variable 1/OR15-1 (non-functional) (Fragment) OS=Homo sapiens OX=9606 GN=IGHV1OR15-1 PE=1 SV=1	2	2	2	2	1	0	0	0	0	1	1	1	1	0	1	0	0	0	1	0	0	1	0	1	1	2	1	0	0	0	1	0	0	0	0	1	1	1	1	0	1	0
Q9NXR7;Q9NXR7-4;Q9NXR7-3;C9J2G0;A0A075B7D2;F8W733;Q9NXR7-1	Q9NXR7;Q9NXR7-4;Q9NXR7-3;C9J2G0;A0A075B7D2;F8W733;Q9NXR7-1	2;2;2;2;2;2;2	2;2;2;2;2;2;2	2;2;2;2;2;2;2	BRISC and BRCA1-A complex member 2	BABAM2	sp|Q9NXR7|BABA2_HUMAN BRISC and BRCA1-A complex member 2 OS=Homo sapiens OX=9606 GN=BABAM2 PE=1 SV=2;sp|Q9NXR7-4|BABA2_HUMAN Isoform of Q9NXR7, Isoform 4 of BRISC and BRCA1-A complex member 2 OS=Homo sapiens OX=9606 GN=BABAM2;sp|Q9NXR7-3|BABA2_HUMAN Isofor	7	2	2	2	0	0	1	0	1	1	0	1	0	1	0	0	0	1	0	1	1	0	0	1	1	1	0	0	0	0	0	0	1	0	1	1	0	1	0	1	0	0
A0A075B7D8;A0AAG2TV02	A0A075B7D8;A0AAG2TV02	2;1	2;1	2;1		IGHV3OR15-7	tr|A0A075B7D8|A0A075B7D8_HUMAN Immunoglobulin heavy variable 3/OR15-7 (pseudogene) (Fragment) OS=Homo sapiens OX=9606 GN=IGHV3OR15-7 PE=1 SV=1;tr|A0AAG2TV02|A0AAG2TV02_HUMAN HCG2003024 OS=Homo sapiens OX=9606 GN=hCG_2003024 PE=4 SV=1	2	2	2	2	1	1	1	1	1	1	1	1	1	1	1	1	1	1	1	0	1	1	1	1	1	1	1	1	1	1	1	1	1	1	1	1	1	1	1	1	1	1
Q96IY4;A0A087WSY5;Q96IY4-2;A0A6Q8PHS9;A0A6Q8PG06	Q96IY4;A0A087WSY5;Q96IY4-2	3;3;2;1;1	3;3;2;1;1	2;2;1;0;0	Carboxypeptidase B2	CPB2	sp|Q96IY4|CBPB2_HUMAN Carboxypeptidase B2 OS=Homo sapiens OX=9606 GN=CPB2 PE=1 SV=2;tr|A0A087WSY5|A0A087WSY5_HUMAN Isoform of Q96IY4, Carboxypeptidase B2 OS=Homo sapiens OX=9606 GN=CPB2 PE=1 SV=1;sp|Q96IY4-2|CBPB2_HUMAN Isoform of Q96IY4, Isoform 2 of Carb	5	3	3	2	0	1	1	2	1	1	2	1	1	1	0	1	0	1	0	1	1	1	0	0	0	0	1	0	2	0	0	1	1	2	1	1	2	1	1	1	0	1
Q4V328;A0A994J4B5;A0A994J4F7;A0A994J447;A0A994J3X9;A0A087WXA6;A0A994J489;A0A994J4J8;A0A994J7A3;A0A994J472;A0A994J772;A0A994J6P1;A0A994J6V9;A0A994J7B3;A0A994J484;A0A994J6U6;A0A994J720;A0A994J783;A0A087WT45;A0A994J6M6;Q4V328-4;A0A994J6Q0;A0A994J446;A0A994J467;A0A994J436;A0A994J4H0;A0A994J4E1;A0A994J4U4;A0A994J4D1;A0A994J6S6;A0A994J4N3;A0A994J745;A0A994J4V9;A0A087WW92;A0A994J461;A0A994J4V2;A0A994J48…	Q4V328;A0A994J4B5;A0A994J4F7;A0A994J447;A0A994J3X9;A0A087WXA6;A0A994J489;A0A994J4J8;A0A994J7A3;A0A994J472;A0A994J772;A0A994J6P1;A0A994J6V9;A0A994J7B3;A0A994J484;A0A994J6U6;A0A994J720;A0A994J783;A0A087WT45;A0A994J6M6;Q4V328-4;A0A994J6Q0;A0A994J446;A0A994J467;A0A994J436;A0A994J4H0;A0A994J4E1;A0A994J4U4;A0A994J4D1;A0A994J6S6;A0A994J4N3;A0A994J745;A0A994J4V9;A0A087WW92;A0A994J461;A0A994J4V2;A0A994J48…	4;4;4;4;4;4;4;4;4;4;4;4;4;4;4;4;4;4;4;4;4;4;4;4;4;4;4;4;4;4;4;4;4;4;3;3;3;3;3;1;1;1;1;1	4;4;4;4;4;4;4;4;4;4;4;4;4;4;4;4;4;4;4;4;4;4;4;4;4;4;4;4;4;4;4;4;4;4;3;3;3;3;3;1;1;1;1;1	4;4;4;4;4;4;4;4;4;4;4;4;4;4;4;4;4;4;4;4;4;4;4;4;4;4;4;4;4;4;4;4;4;4;3;3;3;3;3;1;1;1;1;1	GRIP1-associated protein 1;GRASP-1 C-terminal chain	GRIPAP1	sp|Q4V328|GRAP1_HUMAN GRIP1-associated protein 1 OS=Homo sapiens OX=9606 GN=GRIPAP1 PE=1 SV=2;tr|A0A994J4B5|A0A994J4B5_HUMAN Isoform of Q4V328, GRIP1 associated protein 1 OS=Homo sapiens OX=9606 GN=GRIPAP1 PE=1 SV=1;tr|A0A994J4F7|A0A994J4F7_HUMAN Isoform o	44	4	4	4	2	0	1	1	0	0	0	1	0	0	0	1	0	0	0	0	0	0	0	0	4	3	1	1	1	2	2	0	1	1	0	0	0	1	0	0	0	1
P02766;A0A087WT59	P02766;A0A087WT59	13;13	13;13	13;13	Transthyretin	TTR	sp|P02766|TTHY_HUMAN Transthyretin OS=Homo sapiens OX=9606 GN=TTR PE=1 SV=1;tr|A0A087WT59|A0A087WT59_HUMAN Isoform of P02766, Transthyretin OS=Homo sapiens OX=9606 GN=TTR PE=1 SV=2	2	13	13	13	5	7	7	7	10	8	10	9	7	9	8	6	7	10	8	9	10	9	9	6	5	8	5	6	5	9	5	7	7	7	10	8	10	9	7	9	8	6
Q7Z404;Q7Z404-1;A0A0G2JNC6;A0A0G2JMP8;A0A0G2JMM6;A0A087WVI4;A0A0G2JPL6;A0A0G2JP95;A0A087WT65	Q7Z404;Q7Z404-1;A0A0G2JNC6;A0A0G2JMP8;A0A0G2JMM6;A0A087WVI4;A0A0G2JPL6;A0A0G2JP95;A0A087WT65	1;1;1;1;1;1;1;1;1	1;1;1;1;1;1;1;1;1	1;1;1;1;1;1;1;1;1	Transmembrane channel-like protein 4;Transmembrane channel-like protein	TMC4	sp|Q7Z404|TMC4_HUMAN Voltage-gated chloride channel TMC4 OS=Homo sapiens OX=9606 GN=TMC4 PE=1 SV=3;sp|Q7Z404-1|TMC4_HUMAN Isoform of Q7Z404, Isoform 2 of Voltage-gated chloride channel TMC4 OS=Homo sapiens OX=9606 GN=TMC4;tr|A0A0G2JNC6|A0A0G2JNC6_HUMAN Iso	9	1	1	1	0	0	1	1	0	0	0	0	0	0	0	0	0	0	0	0	0	0	0	0	0	0	0	0	0	1	0	0	1	1	0	0	0	0	0	0	0	0
P49753;A0A087WT95;P49753-2	P49753;A0A087WT95;P49753-2	12;12;7	12;12;7	1;1;1	Acyl-coenzyme A thioesterase 2, mitochondrial	ACOT2	sp|P49753|ACOT2_HUMAN Acyl-coenzyme A thioesterase 2, mitochondrial OS=Homo sapiens OX=9606 GN=ACOT2 PE=1 SV=6;tr|A0A087WT95|A0A087WT95_HUMAN Isoform of P49753, Acyl-CoA thioesterase 2 OS=Homo sapiens OX=9606 GN=ACOT2 PE=1 SV=1;sp|P49753-2|ACOT2_HUMAN Isof	3	12	12	1	4	1	6	7	6	4	8	6	8	7	5	7	7	5	6	4	3	7	6	4	5	6	7	8	8	6	4	1	6	7	6	4	8	6	8	7	5	7
Q9H0W9;A0A087WT99;Q9H0W9-2;Q9H0W9-3;E9PJU8;E9PQS1;Q9H0W9-4;E9PPB5;A0A1W2PRB8;E9PR95;E9PSC3;E9PLC5;E9PLB3;E9PIP1	Q9H0W9;A0A087WT99;Q9H0W9-2;Q9H0W9-3;E9PJU8;E9PQS1;Q9H0W9-4;E9PPB5	12;12;12;10;8;8;8;7;5;4;4;4;4;4	12;12;12;10;8;8;8;7;5;4;4;4;4;4	12;12;12;10;8;8;8;7;5;4;4;4;4;4	Ester hydrolase C11orf54	C11orf54	sp|Q9H0W9|CK054_HUMAN Ester hydrolase C11orf54 OS=Homo sapiens OX=9606 GN=C11orf54 PE=1 SV=1;tr|A0A087WT99|A0A087WT99_HUMAN Isoform of Q9H0W9, Chromosome 11 open reading frame 54 OS=Homo sapiens OX=9606 GN=C11orf54 PE=1 SV=1;sp|Q9H0W9-2|CK054_HUMAN Isoform	14	12	12	12	6	2	6	6	5	3	6	4	4	5	5	4	5	5	5	2	1	5	5	5	3	7	2	6	8	6	6	2	6	6	5	3	6	4	4	5	5	4
A0A087WTJ2;Q96F15;Q8WWP7;Q96F15-2	A0A087WTJ2;Q96F15;Q8WWP7;Q96F15-2	2;1;1;1	2;1;1;1	2;1;1;1	GTPase IMAP family member 5;GTPase IMAP family member 1	GIMAP1-GIMAP5;GIMAP5;GIMAP1	tr|A0A087WTJ2|A0A087WTJ2_HUMAN GIMAP1-GIMAP5 readthrough, GIMAP1-GIMAP5 readthrough OS=Homo sapiens OX=9606 GN=GIMAP1-GIMAP5 PE=1 SV=1;sp|Q96F15|GIMA5_HUMAN GTPase IMAP family member 5 OS=Homo sapiens OX=9606 GN=GIMAP5 PE=1 SV=1;sp|Q8WWP7|GIMA1_HUMAN GTPas	4	2	2	2	0	0	1	1	1	0	0	1	1	0	1	1	1	0	1	1	0	1	0	0	2	2	1	1	0	1	0	0	1	1	1	0	0	1	1	0	1	1
Q96C36;A0A087WTV6;J3KR12	Q96C36;A0A087WTV6;J3KR12	4;4;3	3;3;2	3;3;2	Pyrroline-5-carboxylate reductase 2	PYCR2	sp|Q96C36|P5CR2_HUMAN Pyrroline-5-carboxylate reductase 2 OS=Homo sapiens OX=9606 GN=PYCR2 PE=1 SV=1;tr|A0A087WTV6|A0A087WTV6_HUMAN Isoform of Q96C36, Pyrroline-5-carboxylate reductase 2 OS=Homo sapiens OX=9606 GN=PYCR2 PE=1 SV=1;tr|J3KR12|J3KR12_HUMAN rea	3	4	3	3	2	0	2	3	0	0	1	1	1	1	0	0	0	0	1	0	0	2	2	2	3	3	1	1	2	1	1	0	1	2	0	0	0	0	0	0	0	0
P21926;A6NNI4;A0A2R8Y478;A0A7I2V3T0;A0A7I2V3T7;G8JLH6;A0A087WU13;F5GXT1	P21926;A6NNI4;A0A2R8Y478;A0A7I2V3T0;A0A7I2V3T7;G8JLH6;A0A087WU13;F5GXT1	4;4;4;4;4;4;4;4	4;4;4;4;4;4;4;4	4;4;4;4;4;4;4;4	CD9 antigen;Tetraspanin	CD9	sp|P21926|CD9_HUMAN CD9 antigen OS=Homo sapiens OX=9606 GN=CD9 PE=1 SV=4;tr|A6NNI4|A6NNI4_HUMAN Isoform of P21926, CD9 molecule OS=Homo sapiens OX=9606 GN=CD9 PE=1 SV=1;tr|A0A2R8Y478|A0A2R8Y478_HUMAN Isoform of P21926, CD9 molecule OS=Homo sapiens OX=9606	8	4	4	4	1	2	3	3	2	2	2	2	3	1	3	1	2	2	3	2	1	3	3	3	2	3	3	3	1	4	1	2	3	3	2	2	2	2	3	1	3	1
O15126;A0A087WU14;A0A087WXB0	O15126;A0A087WU14;A0A087WXB0	2;2;2	2;2;2	2;2;2	Secretory carrier-associated membrane protein 1;Secretory carrier-associated membrane protein	SCAMP1	sp|O15126|SCAM1_HUMAN Secretory carrier-associated membrane protein 1 OS=Homo sapiens OX=9606 GN=SCAMP1 PE=1 SV=2;tr|A0A087WU14|A0A087WU14_HUMAN Isoform of O15126, Secretory carrier-associated membrane protein (Fragment) OS=Homo sapiens OX=9606 GN=SCAMP1 P	3	2	2	2	0	1	2	2	0	0	1	0	0	1	0	0	0	0	2	1	1	1	2	1	2	2	0	1	0	2	0	1	2	2	0	0	1	0	0	1	0	0
Q9H0U3;A0A8I5KUC4;A0A8I5KY62;A0A8I5QJM4;A0A8I5KYH1;A0A8I5QKX7;A0A087WU53;A0A8I5QJJ8;Q9H0U3-2	Q9H0U3;A0A8I5KUC4;A0A8I5KY62;A0A8I5QJM4;A0A8I5KYH1;A0A8I5QKX7;A0A087WU53	5;5;5;5;5;5;5;2;2	5;5;5;5;5;5;5;2;2	5;5;5;5;5;5;5;2;2	Magnesium transporter protein 1	MAGT1	sp|Q9H0U3|MAGT1_HUMAN Magnesium transporter protein 1 OS=Homo sapiens OX=9606 GN=MAGT1 PE=1 SV=1;tr|A0A8I5KUC4|A0A8I5KUC4_HUMAN Isoform of Q9H0U3, Magnesium transporter protein 1 OS=Homo sapiens OX=9606 GN=MAGT1 PE=1 SV=1;tr|A0A8I5KY62|A0A8I5KY62_HUMAN Iso	9	5	5	5	1	1	1	1	2	3	2	4	3	3	2	1	2	3	2	1	0	2	3	2	1	2	1	2	1	2	1	1	1	1	2	3	2	4	3	3	2	1
A0A087WUB1	A0A087WUB1	1	1	1		ITPRID1	tr|A0A087WUB1|A0A087WUB1_HUMAN Isoform of Q6ZRS4, Protein ITPRID1 OS=Homo sapiens OX=9606 GN=ITPRID1 PE=1 SV=1	1	1	1	1	0	0	0	0	0	0	1	0	0	0	0	0	0	0	0	0	0	0	0	0	0	0	0	0	0	0	0	0	0	0	0	0	1	0	0	0	0	0
Q9NRP0;A0A087WUD3;Q9NRP0-2	Q9NRP0;A0A087WUD3;Q9NRP0-2	1;1;1	1;1;1	1;1;1	Oligosaccharyltransferase complex subunit OSTC;Oligosaccharyltransferase complex subunit	OSTC	sp|Q9NRP0|OSTC_HUMAN Oligosaccharyltransferase complex subunit OSTC OS=Homo sapiens OX=9606 GN=OSTC PE=1 SV=1;tr|A0A087WUD3|A0A087WUD3_HUMAN Isoform of Q9NRP0, Oligosaccharyltransferase complex subunit OS=Homo sapiens OX=9606 GN=OSTC PE=1 SV=1;sp|Q9NRP0-2|	3	1	1	1	1	0	1	1	0	0	0	0	0	0	0	0	0	0	0	0	0	0	0	0	1	1	1	1	1	1	1	0	1	1	0	0	0	0	0	0	0	0
O14979;A0A087WUK2;O14979-3;O14979-2	O14979;A0A087WUK2;O14979-3;O14979-2	9;9;9;9	7;7;7;7	7;7;7;7	Heterogeneous nuclear ribonucleoprotein D-like	HNRNPDL	sp|O14979|HNRDL_HUMAN Heterogeneous nuclear ribonucleoprotein D-like OS=Homo sapiens OX=9606 GN=HNRNPDL PE=1 SV=3;tr|A0A087WUK2|A0A087WUK2_HUMAN Isoform of O14979, Heterogeneous nuclear ribonucleoprotein D like OS=Homo sapiens OX=9606 GN=HNRNPDL PE=1 SV=1;	4	9	7	7	2	3	6	7	4	5	5	5	4	5	4	3	5	4	5	3	5	6	6	5	4	2	6	7	4	8	2	2	5	5	3	4	4	4	3	4	3	2
P49720;A0A087WUL2;A0A087WXQ8;A0A087WY10	P49720;A0A087WUL2;A0A087WXQ8;A0A087WY10	7;7;5;5	7;7;5;5	7;7;5;5	Proteasome subunit beta type-3	PSMB3	sp|P49720|PSB3_HUMAN Proteasome subunit beta type-3 OS=Homo sapiens OX=9606 GN=PSMB3 PE=1 SV=2;tr|A0A087WUL2|A0A087WUL2_HUMAN Isoform of P49720, Proteasome subunit beta type-3 (Fragment) OS=Homo sapiens OX=9606 GN=PSMB3 PE=1 SV=1;tr|A0A087WXQ8|A0A087WXQ8_H	4	7	7	7	1	2	5	5	3	2	3	4	2	4	4	1	4	2	2	3	2	3	1	3	3	3	0	2	2	2	1	2	5	5	3	2	3	4	2	4	4	1
Q9GZT3;A0A087WUN7;H0YJ40;G3V4X6;G3V2S9;Q9GZT3-2;H0YJW7;H0YJ07;H0YJU7;H0YJI1	Q9GZT3;A0A087WUN7;H0YJ40;G3V4X6;G3V2S9;Q9GZT3-2;H0YJW7;H0YJ07;H0YJU7	6;6;6;6;6;6;5;3;3;1	6;6;6;6;6;6;5;3;3;1	6;6;6;6;6;6;5;3;3;1	SRA stem-loop-interacting RNA-binding protein, mitochondrial	SLIRP	sp|Q9GZT3|SLIRP_HUMAN SRA stem-loop-interacting RNA-binding protein, mitochondrial OS=Homo sapiens OX=9606 GN=SLIRP PE=1 SV=1;tr|A0A087WUN7|A0A087WUN7_HUMAN Isoform of Q9GZT3, SRA stem-loop interacting RNA binding protein OS=Homo sapiens OX=9606 GN=SLIRP P	10	6	6	6	2	4	5	5	4	4	4	4	4	4	4	3	4	1	4	3	4	4	4	4	3	5	2	4	1	3	2	4	5	5	4	4	4	4	4	4	4	3
P35613;P35613-4;A0A087WUV8;A0A7P0T8A7;A0A7P0TB04;A0A7P0TA85;P35613-3;P35613-2;R4GMX5;I3L192;R4GN83	P35613;P35613-4;A0A087WUV8;A0A7P0T8A7;A0A7P0TB04;A0A7P0TA85;P35613-3;P35613-2;R4GMX5;I3L192	5;5;5;5;5;5;5;5;3;3;2	5;5;5;5;5;5;5;5;3;3;2	5;5;5;5;5;5;5;5;3;3;2	Basigin	BSG	sp|P35613|BASI_HUMAN Basigin OS=Homo sapiens OX=9606 GN=BSG PE=1 SV=2;sp|P35613-4|BASI_HUMAN Isoform of P35613, Isoform 4 of Basigin OS=Homo sapiens OX=9606 GN=BSG;tr|A0A087WUV8|A0A087WUV8_HUMAN Isoform of P35613, Basigin OS=Homo sapiens OX=9606 GN=BSG PE=	11	5	5	5	2	2	4	3	3	3	3	1	2	2	3	5	3	1	1	1	1	2	2	2	3	3	2	5	3	5	2	2	4	3	3	3	3	1	2	2	3	5
Q99417;A0A087WV05	Q99417;A0A087WV05	1;1	1;1	1;1	c-Myc-binding protein	MYCBP	sp|Q99417|MYCBP_HUMAN c-Myc-binding protein OS=Homo sapiens OX=9606 GN=MYCBP PE=1 SV=3;tr|A0A087WV05|A0A087WV05_HUMAN readthrough, c-Myc-binding protein OS=Homo sapiens OX=9606 PE=3 SV=1	2	1	1	1	0	0	1	1	0	0	0	0	0	0	0	0	0	0	0	0	0	0	0	0	0	0	0	0	0	0	0	0	1	1	0	0	0	0	0	0	0	0
A0A087WV24;P20711-3;P20711;A0A087WU57;F8WER1;P20711-2;P20711-4;H7BZF7;C9JMP0	A0A087WV24;P20711-3;P20711;A0A087WU57;F8WER1;P20711-2;P20711-4;H7BZF7	8;8;8;6;5;5;5;4;1	8;8;8;6;5;5;5;4;1	8;8;8;6;5;5;5;4;1	Aromatic-L-amino-acid decarboxylase	DDC	tr|A0A087WV24|A0A087WV24_HUMAN Isoform of P20711, Aromatic-L-amino-acid decarboxylase OS=Homo sapiens OX=9606 GN=DDC PE=1 SV=1;sp|P20711-3|DDC_HUMAN Isoform of P20711, Isoform 3 of Aromatic-L-amino-acid decarboxylase OS=Homo sapiens OX=9606 GN=DDC;sp|P2071	9	8	8	8	0	2	2	3	2	1	0	1	1	4	2	0	2	2	2	3	2	1	2	1	3	2	0	0	0	2	0	2	2	3	2	1	0	1	1	4	2	0
Q0VGL1;A0A087WV46;C9JXA7	Q0VGL1;A0A087WV46;C9JXA7	1;1;1	1;1;1	1;1;1	Ragulator complex protein LAMTOR4;Ragulator complex protein LAMTOR4, N-terminally processed;Ragulator complex protein LAMTOR4	LAMTOR4	sp|Q0VGL1|LTOR4_HUMAN Ragulator complex protein LAMTOR4 OS=Homo sapiens OX=9606 GN=LAMTOR4 PE=1 SV=1;tr|A0A087WV46|A0A087WV46_HUMAN Isoform of Q0VGL1, Ragulator complex protein LAMTOR4 OS=Homo sapiens OX=9606 GN=LAMTOR4 PE=1 SV=1;tr|C9JXA7|C9JXA7_HUMAN Iso	3	1	1	1	0	0	1	0	0	0	0	0	0	0	0	1	1	0	0	0	0	0	0	0	0	0	0	1	0	1	0	0	1	0	0	0	0	0	0	0	0	1
Q8WU79;X6RCC3;A0A087WV97;Q8WU79-3;Q8WU79-2	Q8WU79;X6RCC3;A0A087WV97;Q8WU79-3;Q8WU79-2	2;2;2;2;2	2;2;2;2;2	2;2;2;2;2	Stromal membrane-associated protein 2	SMAP2	sp|Q8WU79|SMAP2_HUMAN Stromal membrane-associated protein 2 OS=Homo sapiens OX=9606 GN=SMAP2 PE=1 SV=1;tr|X6RCC3|X6RCC3_HUMAN Isoform of Q8WU79, Small ArfGAP2 (Fragment) OS=Homo sapiens OX=9606 GN=SMAP2 PE=1 SV=1;tr|A0A087WV97|A0A087WV97_HUMAN Isoform of Q	5	2	2	2	0	0	0	0	0	0	0	0	0	0	0	0	0	0	0	0	0	0	0	0	1	1	1	0	0	0	0	0	0	0	0	0	0	0	0	0	0	0
P15941;P15941-7;A0A087WVJ0;B1AVQ7;A0A0A0MRB3;A0A0C4DGW3;A0A0A0MSH4;P15941-8;P15941-3;P15941-11;P15941-17;P15941-13;P15941-4;P15941-2;P15941-6;P15941-15;A0A087WZZ6;A0A087X0L2;A0A087X061;Q7Z536	P15941;P15941-7;A0A087WVJ0;B1AVQ7;A0A0A0MRB3;A0A0C4DGW3;A0A0A0MSH4;P15941-8;P15941-3;P15941-11;P15941-17;P15941-13;P15941-4;P15941-2;P15941-6;P15941-15;A0A087WZZ6;A0A087X0L2;A0A087X061;Q7Z536	2;2;2;2;2;2;2;2;2;2;2;2;2;2;1;1;1;1;1;1	2;2;2;2;2;2;2;2;2;2;2;2;2;2;1;1;1;1;1;1	2;2;2;2;2;2;2;2;2;2;2;2;2;2;1;1;1;1;1;1	Mucin-1;Mucin-1 subunit alpha;Mucin-1 subunit beta;Mucin-1	MUC1	sp|P15941|MUC1_HUMAN Mucin-1 OS=Homo sapiens OX=9606 GN=MUC1 PE=1 SV=3;sp|P15941-7|MUC1_HUMAN Isoform of P15941, Isoform Y of Mucin-1 OS=Homo sapiens OX=9606 GN=MUC1;tr|A0A087WVJ0|A0A087WVJ0_HUMAN Isoform of P15941, Mucin-1 (Fragment) OS=Homo sapiens OX=96	20	2	2	2	1	0	1	2	1	1	1	0	1	1	0	0	1	1	1	1	1	2	2	1	1	0	0	0	0	0	1	0	1	2	1	1	1	0	1	1	0	0
Q6UB35;A0A087WVM4;B7ZM99;Q4VXV2	Q6UB35;A0A087WVM4;B7ZM99	3;3;3;1	2;2;2;1	2;2;2;1	Monofunctional C1-tetrahydrofolate synthase, mitochondrial;formate--tetrahydrofolate ligase	MTHFD1L	sp|Q6UB35|C1TM_HUMAN Monofunctional C1-tetrahydrofolate synthase, mitochondrial OS=Homo sapiens OX=9606 GN=MTHFD1L PE=1 SV=1;tr|A0A087WVM4|A0A087WVM4_HUMAN Isoform of Q6UB35, formate--tetrahydrofolate ligase OS=Homo sapiens OX=9606 GN=MTHFD1L PE=1 SV=1;tr|	4	3	2	2	0	0	0	0	1	0	1	0	2	1	2	0	2	1	1	0	1	0	1	0	1	1	1	1	0	0	0	0	0	0	0	0	1	0	1	0	1	0
P14324;A0A087X1D8;A0A087WVN4;P14324-2;A0A087WTP2	P14324;A0A087X1D8;A0A087WVN4;P14324-2;A0A087WTP2	4;4;4;4;3	4;4;4;4;3	4;4;4;4;3	Farnesyl pyrophosphate synthase;(2E,6E)-farnesyl diphosphate synthase	FDPS	sp|P14324|FPPS_HUMAN Farnesyl pyrophosphate synthase OS=Homo sapiens OX=9606 GN=FDPS PE=1 SV=4;tr|A0A087X1D8|A0A087X1D8_HUMAN Isoform of P14324, (2E,6E)-farnesyl diphosphate synthase (Fragment) OS=Homo sapiens OX=9606 GN=FDPS PE=1 SV=1;tr|A0A087WVN4|A0A087	5	4	4	4	1	0	1	0	2	3	1	2	2	3	1	1	2	3	2	1	0	2	2	0	2	0	1	1	1	0	1	0	1	0	2	3	1	2	2	3	1	1
Q13043;A0A8V8TLK1;A0A087WVN8;Q13043-2;Q13188;Q13188-2;F5H5B4	Q13043;A0A8V8TLK1;A0A087WVN8;Q13043-2;Q13188;Q13188-2	3;3;3;3;2;2;1	3;3;3;3;2;2;1	3;3;3;3;2;2;1	Serine/threonine-protein kinase 4;Serine/threonine-protein kinase 4 37kDa subunit;Serine/threonine-protein kinase 4 18kDa subunit;Serine/threonine-protein kinase 4;Serine/threonine-protein kinase 3;Serine/threonine-protein kinase 3 36kDa subunit;Serine/threonine-protein kinase 3 20kDa subunit	STK4;STK3	sp|Q13043|STK4_HUMAN Serine/threonine-protein kinase 4 OS=Homo sapiens OX=9606 GN=STK4 PE=1 SV=2;tr|A0A8V8TLK1|A0A8V8TLK1_HUMAN Isoform of Q13043, Serine/threonine-protein kinase 4 OS=Homo sapiens OX=9606 GN=STK4 PE=1 SV=1;tr|A0A087WVN8|A0A087WVN8_HUMAN Is	7	3	3	3	0	2	0	0	2	1	1	1	2	2	1	0	2	0	0	0	0	0	0	0	1	0	0	0	0	0	0	2	0	0	2	1	1	1	2	2	1	0
Q00610;A0A8V8TQ14;A0A087WVQ6;Q00610-2;A0A8V8TR47;A0A8V8TRF0;K7EJJ5;A0A8V8TQK1;A0A8V8TRE8;A0A8V8TQK3;A0A8V8TQ18;J3KRF5;J3KS13;P53675;P53675-2;A0A087WX41;J3QL20;A0A8V8TQK7;A0A087WXH4;A0A087WV74;F5H5N6	Q00610;A0A8V8TQ14;A0A087WVQ6;Q00610-2;A0A8V8TR47;A0A8V8TRF0;K7EJJ5;A0A8V8TQK1;A0A8V8TRE8;A0A8V8TQK3;A0A8V8TQ18	106;106;106;106;106;106;106;103;101;100;92;51;33;18;18;17;6;5;1;1;1	106;106;106;106;106;106;106;103;101;100;92;51;33;18;18;17;6;5;1;1;1	106;106;106;106;106;106;106;103;101;100;92;51;33;18;18;17;6;5;1;1;1	Clathrin heavy chain 1;Clathrin heavy chain	CLTC	sp|Q00610|CLH1_HUMAN Clathrin heavy chain 1 OS=Homo sapiens OX=9606 GN=CLTC PE=1 SV=5;tr|A0A8V8TQ14|A0A8V8TQ14_HUMAN Isoform of Q00610, Clathrin heavy chain OS=Homo sapiens OX=9606 GN=CLTC PE=1 SV=1;tr|A0A087WVQ6|A0A087WVQ6_HUMAN Isoform of Q00610, Clathri	21	106	106	106	35	39	57	58	64	45	67	57	47	64	61	38	66	49	61	36	37	71	68	54	56	59	46	43	44	52	35	39	57	58	64	45	67	57	47	64	61	38
P68104;A0A087WVQ9;A0A7I2V659;Q5VTE0;A0A7I2V5N4;A0A7I2V3H3;A0A087WV01;Q05639;A0A9L9PYI8;A0A2U3TZH3;A0A9L9PXK0;A0A2R8Y488;Q5JR01;A0A2R8Y660;A6PW80;A0A2R8YDN5;A0A6Q8PFK6	P68104;A0A087WVQ9;A0A7I2V659;Q5VTE0;A0A7I2V5N4;A0A7I2V3H3;A0A087WV01	42;42;42;39;34;29;27;16;16;16;12;7;5;5;4;2;2	42;42;42;39;34;29;27;16;16;16;12;7;5;5;4;2;2	42;42;42;39;34;29;27;16;16;16;12;7;5;5;4;2;2	Elongation factor 1-alpha 1;Elongation factor 1-alpha;Putative elongation factor 1-alpha-like 3	EEF1A1;EEF1A1P5	sp|P68104|EF1A1_HUMAN Elongation factor 1-alpha 1 OS=Homo sapiens OX=9606 GN=EEF1A1 PE=1 SV=1;tr|A0A087WVQ9|A0A087WVQ9_HUMAN Isoform of P68104, Elongation factor 1-alpha OS=Homo sapiens OX=9606 GN=EEF1A1 PE=1 SV=2;tr|A0A7I2V659|A0A7I2V659_HUMAN Isoform of	17	42	42	42	20	23	24	24	30	23	28	28	24	30	29	18	26	24	27	22	23	25	33	26	23	23	22	21	22	20	20	23	24	24	30	23	28	28	24	30	29	18
P19388;A0A087WWX0;A0A087WVZ9;A0A0A0MQR7	P19388;A0A087WWX0;A0A087WVZ9;A0A0A0MQR7	3;3;3;3	3;3;3;3	3;3;3;3	DNA-directed RNA polymerases I, II, and III subunit RPABC1;DNA-directed RNA polymerase II subunit E	POLR2E	sp|P19388|RPAB1_HUMAN DNA-directed RNA polymerases I, II, and III subunit RPABC1 OS=Homo sapiens OX=9606 GN=POLR2E PE=1 SV=4;tr|A0A087WWX0|A0A087WWX0_HUMAN Isoform of P19388, RNA polymerase II, I and III subunit E (Fragment) OS=Homo sapiens OX=9606 GN=POLR	4	3	3	3	1	1	0	1	0	1	1	0	1	1	0	0	1	1	1	1	0	1	0	0	0	0	2	1	1	1	1	1	0	1	0	1	1	0	1	1	0	0
O00555;A0A590UJK2;A0A1C7CYY9;A0A1B0GTN7;A0A1B0GU81;A0A1B0GUS3;A0A384DVW2;A0A1B0GTW2;A0A1B0GU74;A0A087WW63;A0A1B0GTI4;O00555-6;O00555-2;O00555-4;O00555-3;B5TYJ1;O00555-5	O00555;A0A590UJK2;A0A1C7CYY9;A0A1B0GTN7;A0A1B0GU81;A0A1B0GUS3;A0A384DVW2;A0A1B0GTW2;A0A1B0GU74;A0A087WW63;A0A1B0GTI4;O00555-6;O00555-2;O00555-4;O00555-3;B5TYJ1;O00555-5	1;1;1;1;1;1;1;1;1;1;1;1;1;1;1;1;1	1;1;1;1;1;1;1;1;1;1;1;1;1;1;1;1;1	1;1;1;1;1;1;1;1;1;1;1;1;1;1;1;1;1	Voltage-dependent P/Q-type calcium channel subunit alpha-1A;Voltage-dependent P/Q-type calcium channel subunit alpha	CACNA1A	sp|O00555|CAC1A_HUMAN Voltage-dependent P/Q-type calcium channel subunit alpha-1A OS=Homo sapiens OX=9606 GN=CACNA1A PE=1 SV=3;tr|A0A590UJK2|A0A590UJK2_HUMAN Isoform of O00555, Voltage-dependent P/Q-type calcium channel subunit alpha OS=Homo sapiens OX=960	17	1	1	1	1	0	0	1	1	1	0	0	0	0	0	1	0	0	1	0	0	0	0	1	0	0	0	0	0	0	1	0	0	1	1	1	0	0	0	0	0	1
Q9UQN3;C9J0A7;A0A087WW88;Q9UQN3-2	Q9UQN3;C9J0A7;A0A087WW88;Q9UQN3-2	2;2;2;2	2;2;2;2	2;2;2;2	Charged multivesicular body protein 2b	CHMP2B	sp|Q9UQN3|CHM2B_HUMAN Charged multivesicular body protein 2b OS=Homo sapiens OX=9606 GN=CHMP2B PE=1 SV=1;tr|C9J0A7|C9J0A7_HUMAN Isoform of Q9UQN3, Charged multivesicular body protein 2B OS=Homo sapiens OX=9606 GN=CHMP2B PE=1 SV=1;tr|A0A087WW88|A0A087WW88_H	4	2	2	2	1	0	0	1	0	1	0	0	0	0	0	1	1	0	1	0	1	0	0	0	0	1	1	1	1	1	1	0	0	1	0	1	0	0	0	0	0	1
P13591;P13591-1;A0A087WWD4;P13591-3;H7BYX6;P13591-4;P13591-5;A0A0D9SF98;A0A087WWJ5;P13591-6;A0A087X1V2;A0A087WVU1;A0A0C4DGS4;A0A087WTR3;A0A087WZS4	P13591;P13591-1;A0A087WWD4;P13591-3;H7BYX6;P13591-4;P13591-5;A0A0D9SF98;A0A087WWJ5;P13591-6	10;10;10;9;9;9;8;5;5;5;4;4;3;1;1	10;10;10;9;9;9;8;5;5;5;4;4;3;1;1	9;9;9;9;9;9;8;4;4;5;4;4;3;1;1	Neural cell adhesion molecule 1	NCAM1	sp|P13591|NCAM1_HUMAN Neural cell adhesion molecule 1 OS=Homo sapiens OX=9606 GN=NCAM1 PE=1 SV=3;sp|P13591-1|NCAM1_HUMAN Isoform of P13591, Isoform 2 of Neural cell adhesion molecule 1 OS=Homo sapiens OX=9606 GN=NCAM1;tr|A0A087WWD4|A0A087WWD4_HUMAN Isoform	15	10	10	9	1	3	5	4	3	3	4	1	3	3	3	3	2	4	1	3	4	3	2	4	6	3	3	4	2	3	1	3	5	4	3	3	4	1	3	3	3	3
P61962;A0A8I5QKQ1;A0A8I5KT41;A0A8I5KQ63;A0A087WWI6;A0A8I5KRG1;A0A8I5KX45;A0A8I5KXF0;A0A8I5KTU5;P61962-2	P61962;A0A8I5QKQ1;A0A8I5KT41;A0A8I5KQ63;A0A087WWI6;A0A8I5KRG1	3;3;3;3;3;3;1;1;1;1	3;3;3;3;3;3;1;1;1;1	3;3;3;3;3;3;1;1;1;1	DDB1- and CUL4-associated factor 7	DCAF7	sp|P61962|DCAF7_HUMAN DDB1- and CUL4-associated factor 7 OS=Homo sapiens OX=9606 GN=DCAF7 PE=1 SV=1;tr|A0A8I5QKQ1|A0A8I5QKQ1_HUMAN Isoform of P61962, DDB1 and CUL4 associated factor 7 OS=Homo sapiens OX=9606 GN=DCAF7 PE=1 SV=1;tr|A0A8I5KT41|A0A8I5KT41_HUMA	10	3	3	3	0	1	0	1	1	0	0	0	0	0	0	1	0	0	0	0	0	0	0	0	1	3	2	0	1	2	0	1	0	1	1	0	0	0	0	0	0	1
O43617;A0A087WWM0;O43617-2;A0A087WYS5;A6NKE1	O43617;A0A087WWM0;O43617-2;A0A087WYS5;A6NKE1	2;2;2;1;1	2;2;2;1;1	2;2;2;1;1	Trafficking protein particle complex subunit 3;Trafficking protein particle complex subunit	TRAPPC3	sp|O43617|TPPC3_HUMAN Trafficking protein particle complex subunit 3 OS=Homo sapiens OX=9606 GN=TRAPPC3 PE=1 SV=1;tr|A0A087WWM0|A0A087WWM0_HUMAN Isoform of O43617, Trafficking protein particle complex subunit OS=Homo sapiens OX=9606 GN=TRAPPC3 PE=1 SV=1;sp	5	2	2	2	0	1	0	1	0	0	0	0	0	0	0	1	0	0	0	0	0	0	0	0	1	2	0	2	2	1	0	1	0	1	0	0	0	0	0	0	0	1
Q96T37;A0A494C001;A0A499FJY3;A0A087WWP4;Q96T37-4;Q96T37-2;Q96T37-3	Q96T37;A0A494C001;A0A499FJY3;A0A087WWP4;Q96T37-4;Q96T37-2;Q96T37-3	2;2;2;2;2;2;2	2;2;2;2;2;2;2	2;2;2;2;2;2;2	RNA-binding protein 15	RBM15	sp|Q96T37|RBM15_HUMAN RNA-binding protein 15 OS=Homo sapiens OX=9606 GN=RBM15 PE=1 SV=2;tr|A0A494C001|A0A494C001_HUMAN Isoform of Q96T37, RNA binding motif protein 15 OS=Homo sapiens OX=9606 GN=RBM15 PE=1 SV=2;tr|A0A499FJY3|A0A499FJY3_HUMAN Isoform of Q96T	7	2	2	2	0	1	1	0	0	0	0	0	0	0	0	0	0	0	0	0	0	0	0	0	1	0	0	1	1	0	0	1	1	0	0	0	0	0	0	0	0	0
P21912;A0A087WWT1;A0A087WXX8	P21912;A0A087WWT1;A0A087WXX8	14;14;12	14;14;12	14;14;12	Succinate dehydrogenase [ubiquinone] iron-sulfur subunit, mitochondrial	SDHB	sp|P21912|SDHB_HUMAN Succinate dehydrogenase [ubiquinone] iron-sulfur subunit, mitochondrial OS=Homo sapiens OX=9606 GN=SDHB PE=1 SV=3;tr|A0A087WWT1|A0A087WWT1_HUMAN Isoform of P21912, Succinate dehydrogenase [ubiquinone] iron-sulfur subunit, mitochondrial	3	14	14	14	2	0	5	6	7	4	4	6	8	7	4	4	4	5	5	4	4	5	8	6	5	6	3	5	4	5	2	0	5	6	7	4	4	6	8	7	4	4
P09132;A0A2U3TZN1;A0A087WWU9;A0A087WYR0	P09132;A0A2U3TZN1;A0A087WWU9;A0A087WYR0	1;1;1;1	1;1;1;1	1;1;1;1	Signal recognition particle 19 kDa protein	SRP19	sp|P09132|SRP19_HUMAN Signal recognition particle 19 kDa protein OS=Homo sapiens OX=9606 GN=SRP19 PE=1 SV=3;tr|A0A2U3TZN1|A0A2U3TZN1_HUMAN Isoform of P09132, Signal recognition particle 19 kDa protein OS=Homo sapiens OX=9606 GN=SRP19 PE=1 SV=1;tr|A0A087WWU	4	1	1	1	0	0	1	1	0	0	0	0	0	0	0	0	0	0	0	0	0	0	0	0	1	1	0	0	0	0	0	0	1	1	0	0	0	0	0	0	0	0
P54803;G3V5E8;A0A087WX10;P54803-5;P54803-4;G3V4M2;P54803-3	P54803;G3V5E8;A0A087WX10;P54803-5;P54803-4;G3V4M2;P54803-3	2;2;2;2;2;1;1	2;2;2;2;2;1;1	2;2;2;2;2;1;1	Galactocerebrosidase	GALC	sp|P54803|GALC_HUMAN Galactocerebrosidase OS=Homo sapiens OX=9606 GN=GALC PE=1 SV=3;tr|G3V5E8|G3V5E8_HUMAN Isoform of P54803, Galactocerebrosidase OS=Homo sapiens OX=9606 GN=GALC PE=1 SV=1;tr|A0A087WX10|A0A087WX10_HUMAN Isoform of P54803, Galactocerebrosid	7	2	2	2	1	0	0	0	1	0	1	0	0	0	1	0	1	0	0	0	0	0	1	0	1	0	0	0	0	0	1	0	0	0	1	0	1	0	0	0	1	0
Q13148;A0A087WX29;A0A087WYY0;A0A087X260;G3V162;B1AKP7;K7EN94;A0A0A0N0M3;K7EJM5;Q13148-4;A0A087WXV3;A0A087WXQ5;A0A087WV68;A0A087WX67;A0A087WW61;K7EL26;A0A087WZC9;A0A087WYE7;A0A0A0MSV7;K7EJ99;A0A087WTZ4	Q13148;A0A087WX29;A0A087WYY0;A0A087X260;G3V162;B1AKP7;K7EN94;A0A0A0N0M3;K7EJM5;Q13148-4	5;5;4;4;4;4;3;3;3;3;2;2;2;2;2;1;1;1;1;1;1	5;5;4;4;4;4;3;3;3;3;2;2;2;2;2;1;1;1;1;1;1	5;5;4;4;4;4;3;3;3;3;2;2;2;2;2;1;1;1;1;1;1	TAR DNA-binding protein 43	TARDBP	sp|Q13148|TADBP_HUMAN TAR DNA-binding protein 43 OS=Homo sapiens OX=9606 GN=TARDBP PE=1 SV=1;tr|A0A087WX29|A0A087WX29_HUMAN Isoform of Q13148, TAR DNA-binding protein 43 (Fragment) OS=Homo sapiens OX=9606 GN=TARDBP PE=1 SV=1;tr|A0A087WYY0|A0A087WYY0_HUMAN	21	5	5	5	2	1	3	2	2	2	3	3	2	2	3	1	3	2	2	2	2	3	2	3	3	2	2	3	3	3	2	1	3	2	2	2	3	3	2	2	3	1
Q16186;A0A087WX59;A0A087WUX6	Q16186;A0A087WX59;A0A087WUX6	2;2;1	2;2;1	2;2;1	Proteasomal ubiquitin receptor ADRM1	ADRM1	sp|Q16186|ADRM1_HUMAN Proteasomal ubiquitin receptor ADRM1 OS=Homo sapiens OX=9606 GN=ADRM1 PE=1 SV=2;tr|A0A087WX59|A0A087WX59_HUMAN Isoform of Q16186, ADRM1 26S proteasome ubiquitin receptor OS=Homo sapiens OX=9606 GN=ADRM1 PE=1 SV=1;tr|A0A087WUX6|A0A087W	3	2	2	2	1	1	1	1	0	0	0	0	0	0	0	1	0	0	0	0	0	0	0	0	1	2	1	1	1	1	1	1	1	1	0	0	0	0	0	0	0	1
P24043;A0A087WYF1;A0A087WX80;A0A8I5KQG5	P24043;A0A087WYF1;A0A087WX80	17;17;17;5	17;17;17;5	17;17;17;5	Laminin subunit alpha-2	LAMA2	sp|P24043|LAMA2_HUMAN Laminin subunit alpha-2 OS=Homo sapiens OX=9606 GN=LAMA2 PE=1 SV=4;tr|A0A087WYF1|A0A087WYF1_HUMAN Isoform of P24043, Laminin subunit alpha 2 OS=Homo sapiens OX=9606 GN=LAMA2 PE=1 SV=2;tr|A0A087WX80|A0A087WX80_HUMAN Isoform of P24043,	4	17	17	17	1	3	2	2	1	8	4	0	3	2	3	1	1	5	0	5	7	2	4	4	2	2	4	2	3	1	1	3	2	2	1	8	4	0	3	2	3	1
O95299;E7ESZ7;A0A087WXC5;A0A7I2YQU0;A0A7I2V594;A0A7I2V419;A0A7I2V327;A0A7I2V4N8;A0A7I2V2N6;H7C2X4;H7C1Y7;A0A7I2V5B2;A0A7I2V5U7;A0A7I2V2X3;A0A7I2V458;A0A7I2V2W9;A0A7I2V438;A0A7I2V5L0;O95299-2;H7C2W5;A0A7I2V3H5;C9J6X0;A0A7I2V2F6;A0A7I2V3D4;A0A7I2V2I6;Q8N1B9	O95299;E7ESZ7;A0A087WXC5;A0A7I2YQU0;A0A7I2V594;A0A7I2V419;A0A7I2V327;A0A7I2V4N8;A0A7I2V2N6;H7C2X4;H7C1Y7;A0A7I2V5B2;A0A7I2V5U7;A0A7I2V2X3;A0A7I2V458;A0A7I2V2W9;A0A7I2V438;A0A7I2V5L0;O95299-2	8;8;8;8;8;7;7;7;7;7;7;7;7;7;7;7;7;7;7;3;3;2;2;2;2;2	8;8;8;8;8;7;7;7;7;7;7;7;7;7;7;7;7;7;7;3;3;2;2;2;2;2	8;8;8;8;8;7;7;7;7;7;7;7;7;7;7;7;7;7;7;3;3;2;2;2;2;2	NADH dehydrogenase [ubiquinone] 1 alpha subcomplex subunit 10, mitochondrial	NDUFA10	sp|O95299|NDUAA_HUMAN NADH dehydrogenase [ubiquinone] 1 alpha subcomplex subunit 10, mitochondrial OS=Homo sapiens OX=9606 GN=NDUFA10 PE=1 SV=1;tr|E7ESZ7|E7ESZ7_HUMAN Isoform of O95299, NADH dehydrogenase [ubiquinone] 1 alpha subcomplex subunit 10, mitocho	26	8	8	8	3	3	6	5	5	4	4	3	4	6	4	3	5	5	4	3	2	4	5	2	6	4	4	3	5	5	3	3	6	5	5	4	4	3	4	6	4	3
P18621;A0A087WXM6;J3QQT2;J3KRX5;A0A0A6YYL6;P18621-3;J3QLC8;A0A0A0MRF8;P18621-2;J3KRB3;A0A087WWH0;J3QS96;A0A087WY81;J3KSJ0	P18621;A0A087WXM6;J3QQT2;J3KRX5;A0A0A6YYL6;P18621-3;J3QLC8;A0A0A0MRF8;P18621-2;J3KRB3;A0A087WWH0;J3QS96;A0A087WY81	11;11;11;11;11;11;9;9;9;7;7;7;6;2	11;11;11;11;11;11;9;9;9;7;7;7;6;2	11;11;11;11;11;11;9;9;9;7;7;7;6;2	Large ribosomal subunit protein uL22	RPL17;RPL17-C18orf32	sp|P18621|RL17_HUMAN Large ribosomal subunit protein uL22 OS=Homo sapiens OX=9606 GN=RPL17 PE=1 SV=3;tr|A0A087WXM6|A0A087WXM6_HUMAN Isoform of P18621, Large ribosomal subunit protein uL22 (Fragment) OS=Homo sapiens OX=9606 GN=RPL17 PE=1 SV=1;tr|J3QQT2|J3QQ	14	11	11	11	3	6	5	6	8	8	6	6	8	6	8	4	8	7	8	9	9	8	9	9	4	4	4	5	5	6	3	6	5	6	8	8	6	6	8	6	8	4
P50895;A0A087WXM8;K7ENU8	P50895;A0A087WXM8;K7ENU8	16;16;10	16;16;10	16;16;10	Basal cell adhesion molecule	BCAM	sp|P50895|BCAM_HUMAN Basal cell adhesion molecule OS=Homo sapiens OX=9606 GN=BCAM PE=1 SV=2;tr|A0A087WXM8|A0A087WXM8_HUMAN Isoform of P50895, Basal cell adhesion molecule (Lutheran blood group) OS=Homo sapiens OX=9606 GN=BCAM PE=1 SV=1;tr|K7ENU8|K7ENU8_HUM	3	16	16	16	6	3	8	12	4	3	5	4	5	4	6	4	5	2	3	5	2	8	5	5	6	6	6	7	3	6	6	3	8	12	4	3	5	4	5	4	6	4
P18564;A0A087WXP3;E9PEE8;P18564-2	P18564;A0A087WXP3;E9PEE8;P18564-2	1;1;1;1	1;1;1;1	1;1;1;1	Integrin beta-6;Integrin beta	ITGB6	sp|P18564|ITB6_HUMAN Integrin beta-6 OS=Homo sapiens OX=9606 GN=ITGB6 PE=1 SV=2;tr|A0A087WXP3|A0A087WXP3_HUMAN Isoform of P18564, Integrin beta OS=Homo sapiens OX=9606 GN=ITGB6 PE=1 SV=1;tr|E9PEE8|E9PEE8_HUMAN Isoform of P18564, Integrin beta OS=Homo sapie	4	1	1	1	1	1	1	1	1	1	1	1	1	1	1	1	1	1	1	1	0	1	1	1	1	1	1	1	1	1	1	1	1	1	1	1	1	1	1	1	1	1
Q9NP79;Q5TGM0;A0A087WY55;Q9NP79-2	Q9NP79;Q5TGM0;A0A087WY55;Q9NP79-2	1;1;1;1	1;1;1;1	1;1;1;1	Vacuolar protein sorting-associated protein VTA1 homolog	VTA1	sp|Q9NP79|VTA1_HUMAN Vacuolar protein sorting-associated protein VTA1 homolog OS=Homo sapiens OX=9606 GN=VTA1 PE=1 SV=1;tr|Q5TGM0|Q5TGM0_HUMAN Isoform of Q9NP79, Vesicle trafficking 1 OS=Homo sapiens OX=9606 GN=VTA1 PE=1 SV=1;tr|A0A087WY55|A0A087WY55_HUMAN	4	1	1	1	0	1	0	0	0	1	0	0	1	1	1	0	1	1	1	1	1	1	0	0	1	1	0	0	0	1	0	1	0	0	0	1	0	0	1	1	1	0
P31749;A0A087WY56;G3V2I6;G3V3X1;A0A804HJM6;P31749-2	P31749;A0A087WY56;G3V2I6;G3V3X1;A0A804HJM6;P31749-2	2;2;2;2;2;2	2;2;2;2;2;2	2;2;2;2;2;2	RAC-alpha serine/threonine-protein kinase;non-specific serine/threonine protein kinase	AKT1	sp|P31749|AKT1_HUMAN RAC-alpha serine/threonine-protein kinase OS=Homo sapiens OX=9606 GN=AKT1 PE=1 SV=2;tr|A0A087WY56|A0A087WY56_HUMAN Isoform of P31749, AKT serine/threonine kinase 1 OS=Homo sapiens OX=9606 GN=AKT1 PE=1 SV=2;tr|G3V2I6|G3V2I6_HUMAN Isofor	6	2	2	2	0	0	0	0	0	0	0	2	1	1	1	0	0	0	1	1	1	1	0	1	0	0	0	0	0	0	0	0	0	0	0	0	0	2	1	1	1	0
Q96CW1;Q96CW1-2;A0A8I5KWD3;A0A087WY71;C9JGT8;C9JPV8;E9PFW3;C9JJD3;C9JTK4;H7C4C3;A0A8I5QJU5;C9JJ47;A0A8I5KT55	Q96CW1;Q96CW1-2;A0A8I5KWD3;A0A087WY71;C9JGT8;C9JPV8;E9PFW3;C9JJD3;C9JTK4;H7C4C3	7;7;7;7;7;7;7;6;6;5;2;2;1	7;7;7;7;7;7;7;6;6;5;2;2;1	7;7;7;7;7;7;7;6;6;5;2;2;1	AP-2 complex subunit mu	AP2M1	sp|Q96CW1|AP2M1_HUMAN AP-2 complex subunit mu OS=Homo sapiens OX=9606 GN=AP2M1 PE=1 SV=2;sp|Q96CW1-2|AP2M1_HUMAN Isoform of Q96CW1, Isoform 2 of AP-2 complex subunit mu OS=Homo sapiens OX=9606 GN=AP2M1;tr|A0A8I5KWD3|A0A8I5KWD3_HUMAN Isoform of Q96CW1, AP-2	13	7	7	7	0	1	2	2	3	1	4	2	1	3	2	0	1	1	3	1	2	3	3	1	2	1	1	2	0	2	0	1	2	2	3	1	4	2	1	3	2	0
P61077;P61077-3;D6RAH7;H9KV45;A0A087WY85;P62837;D6RAW0;D6RFM0;P62837-2;P61077-2;D6RA11;Q9Y2X8;P51668;A0A087WW00;C9J9H9	P61077;P61077-3;D6RAH7;H9KV45;A0A087WY85;P62837;D6RAW0;D6RFM0;P62837-2;P61077-2;D6RA11	4;4;4;4;4;3;3;3;3;3;2;1;1;1;1	4;4;4;4;4;3;3;3;3;3;2;1;1;1;1	4;4;4;4;4;3;3;3;3;3;2;1;1;1;1	Ubiquitin-conjugating enzyme E2 D3;Ubiquitin-conjugating enzyme E2 D2;E2 ubiquitin-conjugating enzyme	UBE2D3;UBE2D2	sp|P61077|UB2D3_HUMAN Ubiquitin-conjugating enzyme E2 D3 OS=Homo sapiens OX=9606 GN=UBE2D3 PE=1 SV=1;sp|P61077-3|UB2D3_HUMAN Isoform of P61077, Isoform 3 of Ubiquitin-conjugating enzyme E2 D3 OS=Homo sapiens OX=9606 GN=UBE2D3;tr|D6RAH7|D6RAH7_HUMAN Isoform	15	4	4	4	1	1	2	1	2	1	2	2	2	2	2	1	1	2	2	4	0	2	2	2	1	2	2	1	2	2	1	1	2	1	2	1	2	2	2	2	2	1
Q08379;B7ZC06;A0A087WYC0;A0A8I5KT73;A0A1W2PQY5;A0A8I5KNZ1;A0A8I5QJQ7;A0A6Q8KRG2;A0A8I5KZ68;A0A8J9BZL8;Q08379-2;A0A8I5KZ34;A0A8I5KQL3;A0A8I5KUW5	Q08379;B7ZC06;A0A087WYC0;A0A8I5KT73;A0A1W2PQY5;A0A8I5KNZ1;A0A8I5QJQ7;A0A6Q8KRG2;A0A8I5KZ68;A0A8J9BZL8;Q08379-2	10;10;10;10;10;10;10;10;10;10;8;4;4;4	10;10;10;10;10;10;10;10;10;10;8;4;4;4	10;10;10;10;10;10;10;10;10;10;8;4;4;4	Golgin subfamily A member 2	GOLGA2	sp|Q08379|GOGA2_HUMAN Golgin subfamily A member 2 OS=Homo sapiens OX=9606 GN=GOLGA2 PE=1 SV=3;tr|B7ZC06|B7ZC06_HUMAN Isoform of Q08379, Golgin A2 OS=Homo sapiens OX=9606 GN=GOLGA2 PE=1 SV=4;tr|A0A087WYC0|A0A087WYC0_HUMAN Isoform of Q08379, Golgin A2 (Fragm	14	10	10	10	1	1	3	7	2	1	2	2	2	2	1	0	2	1	2	1	1	4	3	3	5	6	1	3	3	3	1	1	3	7	2	1	2	2	2	2	1	0
P41439;F5H2G8;F5H5L8;F5GXV3;F5H4Z6;A0A087WYI3;F5GZ45;F5H3Z4;E7EU04;J3KR13;J3KQP4;P14207	P41439;F5H2G8;F5H5L8;F5GXV3;F5H4Z6;A0A087WYI3;F5GZ45;F5H3Z4;E7EU04;J3KR13;J3KQP4;P14207	1;1;1;1;1;1;1;1;1;1;1;1	1;1;1;1;1;1;1;1;1;1;1;1	1;1;1;1;1;1;1;1;1;1;1;1	Folate receptor gamma;Folate receptor beta	FOLR3;FOLR2	sp|P41439|FOLR3_HUMAN Folate receptor gamma OS=Homo sapiens OX=9606 GN=FOLR3 PE=1 SV=2;tr|F5H2G8|F5H2G8_HUMAN Isoform of P41439, Folate receptor gamma (Fragment) OS=Homo sapiens OX=9606 GN=FOLR3 PE=1 SV=1;tr|F5H5L8|F5H5L8_HUMAN Isoform of P14207, Folate re	12	1	1	1	0	1	1	0	0	0	0	0	0	0	0	0	0	0	0	0	0	0	0	0	1	1	0	1	0	1	0	1	1	0	0	0	0	0	0	0	0	0
Q15185;A0A087WYT3;Q15185-3;Q15185-4;Q15185-2;B4DDC6	Q15185;A0A087WYT3;Q15185-3;Q15185-4	5;5;5;5;2;1	5;5;5;5;2;1	5;5;5;5;2;1	Prostaglandin E synthase 3	PTGES3	sp|Q15185|TEBP_HUMAN Prostaglandin E synthase 3 OS=Homo sapiens OX=9606 GN=PTGES3 PE=1 SV=1;tr|A0A087WYT3|A0A087WYT3_HUMAN Isoform of Q15185, Prostaglandin E synthase 3 OS=Homo sapiens OX=9606 GN=PTGES3 PE=1 SV=1;sp|Q15185-3|TEBP_HUMAN Isoform of Q15185, I	6	5	5	5	1	4	4	4	3	4	4	3	2	3	3	3	4	3	4	3	5	4	4	4	3	4	4	3	4	3	1	4	4	4	3	4	4	3	2	3	3	3
Q96S19;H3BS73;H3BRT2;H3BQ55;H3BNT3;H3BNB2;H3BMF3;A0A087WYU2;Q96S19-3;Q96S19-5;Q96S19-2;Q96S19-6;Q96S19-4	Q96S19;H3BS73;H3BRT2;H3BQ55;H3BNT3;H3BNB2;H3BMF3;A0A087WYU2;Q96S19-3;Q96S19-5;Q96S19-2;Q96S19-6;Q96S19-4	2;2;2;2;2;2;2;2;2;2;2;2;2	2;2;2;2;2;2;2;2;2;2;2;2;2	2;2;2;2;2;2;2;2;2;2;2;2;2	Methyltransferase-like 26	METTL26	sp|Q96S19|MTL26_HUMAN Methyltransferase-like 26 OS=Homo sapiens OX=9606 GN=METTL26 PE=1 SV=2;tr|H3BS73|H3BS73_HUMAN Isoform of Q96S19, Methyltransferase-like 26 OS=Homo sapiens OX=9606 GN=METTL26 PE=1 SV=1;tr|H3BRT2|H3BRT2_HUMAN Isoform of Q96S19, Methyltr	13	2	2	2	0	0	1	0	1	0	0	1	1	0	0	0	0	0	0	0	0	1	1	1	0	0	0	0	0	0	0	0	1	0	1	0	0	1	1	0	0	0
P57105;A0A087X1F5;A0A087WYV9;A0A087WTA2	P57105;A0A087X1F5;A0A087WYV9	6;6;6;1	6;6;6;1	6;6;6;1	Synaptojanin-2-binding protein;Cytochrome c oxidase assembly protein COX16 homolog, mitochondrial	SYNJ2BP;SYNJ2BP-COX16	sp|P57105|SYJ2B_HUMAN Synaptojanin-2-binding protein OS=Homo sapiens OX=9606 GN=SYNJ2BP PE=1 SV=2;tr|A0A087X1F5|A0A087X1F5_HUMAN SYNJ2BP-COX16 readthrough, SYNJ2BP-COX16 readthrough (Fragment) OS=Homo sapiens OX=9606 GN=SYNJ2BP-COX16 PE=4 SV=6;tr|A0A087WYV	4	6	6	6	0	1	1	1	2	2	1	2	0	1	1	0	2	2	3	2	1	2	3	1	2	2	2	2	1	1	0	1	1	1	2	2	1	2	0	1	1	0
Q8IY67;Q8IY67-2;A0A087WZ13;K7EKR9;Q8IY67-3	Q8IY67;Q8IY67-2;A0A087WZ13	5;5;5;1;1	5;5;5;1;1	5;5;5;1;1	Ribonucleoprotein PTB-binding 1	RAVER1	sp|Q8IY67|RAVR1_HUMAN Ribonucleoprotein PTB-binding 1 OS=Homo sapiens OX=9606 GN=RAVER1 PE=1 SV=1;sp|Q8IY67-2|RAVR1_HUMAN Isoform of Q8IY67, Isoform 2 of Ribonucleoprotein PTB-binding 1 OS=Homo sapiens OX=9606 GN=RAVER1;tr|A0A087WZ13|A0A087WZ13_HUMAN Isofo	5	5	5	5	0	0	3	2	2	1	4	1	2	3	1	2	3	1	1	2	2	3	4	3	1	4	2	1	1	2	0	0	3	2	2	1	4	1	2	3	1	2
Q14244;Q14244-4;A0A087WZ40;Q14244-5;Q14244-3;Q14244-2;Q14244-6;Q14244-7	Q14244;Q14244-4;A0A087WZ40;Q14244-5;Q14244-3;Q14244-2;Q14244-6;Q14244-7	4;4;4;4;4;4;4;4	4;4;4;4;4;4;4;4	4;4;4;4;4;4;4;4	Ensconsin	MAP7	sp|Q14244|MAP7_HUMAN Ensconsin OS=Homo sapiens OX=9606 GN=MAP7 PE=1 SV=1;sp|Q14244-4|MAP7_HUMAN Isoform of Q14244, Isoform 4 of Ensconsin OS=Homo sapiens OX=9606 GN=MAP7;tr|A0A087WZ40|A0A087WZ40_HUMAN Isoform of Q14244, Microtubule associated protein 7 OS=	8	4	4	4	0	0	0	1	1	1	0	1	1	0	1	3	1	1	1	0	0	1	1	0	2	0	0	0	1	1	0	0	0	1	1	1	0	1	1	0	1	3
Q9H6U8;H0YCW6;A0A087WZ62;Q9H6U8-2;Q9H6U8-4;Q9H6U8-3	Q9H6U8;H0YCW6;A0A087WZ62;Q9H6U8-2;Q9H6U8-4;Q9H6U8-3	1;1;1;1;1;1	1;1;1;1;1;1	1;1;1;1;1;1	Alpha-1,2-mannosyltransferase ALG9;Mannosyltransferase	ALG9	sp|Q9H6U8|ALG9_HUMAN Alpha-1,2-mannosyltransferase ALG9 OS=Homo sapiens OX=9606 GN=ALG9 PE=1 SV=2;tr|H0YCW6|H0YCW6_HUMAN Isoform of Q9H6U8, Mannosyltransferase (Fragment) OS=Homo sapiens OX=9606 GN=ALG9 PE=3 SV=1;tr|A0A087WZ62|A0A087WZ62_HUMAN readthrough,	6	1	1	1	0	0	1	1	0	0	0	0	0	0	0	0	0	0	0	0	0	0	0	0	1	1	0	0	0	0	0	0	1	1	0	0	0	0	0	0	0	0
O43837;A0A087WZN1;O43837-2;A0A087X2E5;A0A0D9SG66;O43837-3	O43837;A0A087WZN1;O43837-2;A0A087X2E5	7;7;6;6;2;2	7;7;6;6;2;2	7;7;6;6;2;2	Isocitrate dehydrogenase [NAD] subunit beta, mitochondrial;Isocitrate dehydrogenase [NAD] subunit, mitochondrial	IDH3B	sp|O43837|IDH3B_HUMAN Isocitrate dehydrogenase [NAD] subunit beta, mitochondrial OS=Homo sapiens OX=9606 GN=IDH3B PE=1 SV=2;tr|A0A087WZN1|A0A087WZN1_HUMAN Isoform of O43837, Isocitrate dehydrogenase [NAD] subunit, mitochondrial OS=Homo sapiens OX=9606 GN=I	6	7	7	7	0	1	2	4	2	1	1	1	0	0	0	1	1	1	1	0	1	2	2	2	3	2	0	1	1	3	0	1	2	4	2	1	1	1	0	0	0	1
Q14031;F5H3Q5;A0A087WZY5;A8MXH5;Q14031-2	Q14031;F5H3Q5;A0A087WZY5;A8MXH5;Q14031-2	4;4;4;4;4	4;4;4;4;4	4;4;4;4;4	Collagen alpha-6(IV) chain	COL4A6	sp|Q14031|CO4A6_HUMAN Collagen alpha-6(IV) chain OS=Homo sapiens OX=9606 GN=COL4A6 PE=1 SV=3;tr|F5H3Q5|F5H3Q5_HUMAN Isoform of Q14031, Collagen type IV alpha 6 chain OS=Homo sapiens OX=9606 GN=COL4A6 PE=1 SV=1;tr|A0A087WZY5|A0A087WZY5_HUMAN Isoform of Q140	5	4	4	4	0	1	3	3	2	1	2	1	1	2	1	2	1	0	1	0	0	1	1	0	0	2	3	2	2	2	0	1	3	3	2	1	2	1	1	2	1	2
P09668;A0A7I2V673;A0A7I2YQX6;E9PKT6;A0A7I2V2L7;A0A087X0D5;A0A7I2YQ92;A0A7I2V4X5;A0A7I2V3E8;A0A7I2V2E4;A0A7I2V439;A0A7I2V314;A0A7I2V3T9;A0A7I2YQH4	P09668;A0A7I2V673;A0A7I2YQX6;E9PKT6;A0A7I2V2L7;A0A087X0D5;A0A7I2YQ92;A0A7I2V4X5;A0A7I2V3E8;A0A7I2V2E4;A0A7I2V439;A0A7I2V314;A0A7I2V3T9;A0A7I2YQH4	4;4;4;4;4;4;3;3;3;2;2;2;2;2	4;4;4;4;4;4;3;3;3;2;2;2;2;2	4;4;4;4;4;4;3;3;3;2;2;2;2;2	Pro-cathepsin H;Cathepsin H mini chain;Cathepsin H;Cathepsin H heavy chain;Cathepsin H light chain;Pro-cathepsin H	CTSH	sp|P09668|CATH_HUMAN Pro-cathepsin H OS=Homo sapiens OX=9606 GN=CTSH PE=1 SV=4;tr|A0A7I2V673|A0A7I2V673_HUMAN Isoform of P09668, Pro-cathepsin H OS=Homo sapiens OX=9606 GN=CTSH PE=1 SV=1;tr|A0A7I2YQX6|A0A7I2YQX6_HUMAN Isoform of P09668, Pro-cathepsin H OS=	14	4	4	4	0	1	2	1	3	3	4	3	3	3	4	0	2	2	4	3	4	4	4	3	0	3	1	1	2	2	0	1	2	1	3	3	4	3	3	3	4	0
Q9P0L2;A0A7I2YQC1;B4DIB3;A0A087X0I6;A0A7I2V550;Q9P0L2-2;Q9P0L2-3	Q9P0L2;A0A7I2YQC1;B4DIB3;A0A087X0I6;A0A7I2V550;Q9P0L2-2;Q9P0L2-3	2;2;2;2;1;1;1	2;2;2;2;1;1;1	1;1;1;1;1;1;1	Serine/threonine-protein kinase MARK1;non-specific serine/threonine protein kinase	MARK1	sp|Q9P0L2|MARK1_HUMAN Serine/threonine-protein kinase MARK1 OS=Homo sapiens OX=9606 GN=MARK1 PE=1 SV=2;tr|A0A7I2YQC1|A0A7I2YQC1_HUMAN Isoform of Q9P0L2, non-specific serine/threonine protein kinase OS=Homo sapiens OX=9606 GN=MARK1 PE=1 SV=1;tr|B4DIB3|B4DIB	7	2	2	1	0	1	0	0	1	2	0	0	0	0	0	0	0	1	0	1	2	0	0	1	0	0	0	1	1	0	0	1	0	0	1	2	0	0	0	0	0	0
Q7Z739;A0A087X0Q1;A0A024R7W5;A0A087WY31;Q9Y5A9;Q9Y5A9-2;A0A087X0C3;S4R373	Q7Z739;A0A087X0Q1;A0A024R7W5;A0A087WY31	5;5;4;4;2;2;1;1	5;5;4;4;2;2;1;1	3;3;2;2;0;0;1;1	YTH domain-containing family protein 3;YTH domain-containing family protein	YTHDF3	sp|Q7Z739|YTHD3_HUMAN YTH domain-containing family protein 3 OS=Homo sapiens OX=9606 GN=YTHDF3 PE=1 SV=1;tr|A0A087X0Q1|A0A087X0Q1_HUMAN Isoform of Q7Z739, YTH domain-containing family protein OS=Homo sapiens OX=9606 GN=YTHDF3 PE=1 SV=1;tr|A0A024R7W5|A0A024	8	5	5	3	3	2	0	1	0	0	1	0	0	0	0	0	1	1	0	2	0	0	0	0	0	1	0	2	1	2	3	2	0	1	0	0	1	0	0	0	0	0
Q9UMY4;A0A087X0R6;Q9UMY4-1;Q9UMY4-3	Q9UMY4;A0A087X0R6;Q9UMY4-1;Q9UMY4-3	9;9;9;7	7;7;7;6	7;7;7;6	Sorting nexin-12	SNX12	sp|Q9UMY4|SNX12_HUMAN Sorting nexin-12 OS=Homo sapiens OX=9606 GN=SNX12 PE=1 SV=4;tr|A0A087X0R6|A0A087X0R6_HUMAN Isoform of Q9UMY4, Sorting nexin 12 OS=Homo sapiens OX=9606 GN=SNX12 PE=1 SV=1;sp|Q9UMY4-1|SNX12_HUMAN Isoform of Q9UMY4, Isoform 1 of Sorting	4	9	7	7	1	4	4	5	5	5	3	5	4	4	5	2	4	5	5	3	4	4	3	5	3	5	3	2	3	3	1	2	2	3	3	3	3	4	3	4	4	1
Q9BY67;A0A087X0T8;A0A0A0MTJ8;X5DQS5;Q9BY67-2;Q9BY67-5;Q9BY67-4;Q9BY67-3;F5H8J9;F5H125;H0YG94	Q9BY67;A0A087X0T8;A0A0A0MTJ8;X5DQS5;Q9BY67-2;Q9BY67-5;Q9BY67-4;Q9BY67-3	6;6;6;6;6;6;6;6;1;1;1	6;6;6;6;6;6;6;6;1;1;1	6;6;6;6;6;6;6;6;1;1;1	Cell adhesion molecule 1	CADM1	sp|Q9BY67|CADM1_HUMAN Cell adhesion molecule 1 OS=Homo sapiens OX=9606 GN=CADM1 PE=1 SV=2;tr|A0A087X0T8|A0A087X0T8_HUMAN Isoform of Q9BY67, Cell adhesion molecule 1 OS=Homo sapiens OX=9606 GN=CADM1 PE=1 SV=1;tr|A0A0A0MTJ8|A0A0A0MTJ8_HUMAN Isoform of Q9BY67	11	6	6	6	0	0	2	1	2	0	3	0	0	1	1	0	1	0	0	0	0	3	1	1	3	1	1	1	3	1	0	0	2	1	2	0	3	0	0	1	1	0
P29728;F8W1C5;A0A7P0T8H9;A0A087X0V5;P29728-2	P29728;F8W1C5;A0A7P0T8H9;A0A087X0V5;P29728-2	2;2;2;2;2	2;2;2;2;2	2;2;2;2;2	2-5-oligoadenylate synthase 2;2-5 oligoadenylate synthase	OAS2	sp|P29728|OAS2_HUMAN 2-5-oligoadenylate synthase 2 OS=Homo sapiens OX=9606 GN=OAS2 PE=1 SV=3;tr|F8W1C5|F8W1C5_HUMAN Isoform of P29728, 2-5 oligoadenylate synthase (Fragment) OS=Homo sapiens OX=9606 GN=OAS2 PE=1 SV=2;tr|A0A7P0T8H9|A0A7P0T8H9_HUMAN Isofo	5	2	2	2	0	1	0	2	1	1	0	1	0	0	0	1	0	1	1	1	0	0	0	0	2	1	0	0	0	0	0	1	0	2	1	1	0	1	0	0	0	1
Q04206;Q2TAM5;A0A087X0W8;Q04206-2;Q04206-3;E9PI38;E9PQS6;E9PKV4;E9PKH5;Q04206-4;E9PMD5;E9PJR1;E9PRX2;E9PNV4	Q04206;Q2TAM5;A0A087X0W8;Q04206-2;Q04206-3;E9PI38;E9PQS6;E9PKV4;E9PKH5;Q04206-4	5;5;5;5;5;4;4;4;4;4;2;1;1;1	5;5;5;5;5;4;4;4;4;4;2;1;1;1	5;5;5;5;5;4;4;4;4;4;2;1;1;1	Transcription factor p65	RELA	sp|Q04206|TF65_HUMAN Transcription factor p65 OS=Homo sapiens OX=9606 GN=RELA PE=1 SV=2;tr|Q2TAM5|Q2TAM5_HUMAN Isoform of Q04206, RELA protein OS=Homo sapiens OX=9606 GN=RELA PE=1 SV=1;tr|A0A087X0W8|A0A087X0W8_HUMAN Isoform of Q04206, RELA proto-oncogene,	14	5	5	5	1	0	1	2	0	1	2	0	0	1	2	1	1	0	0	0	0	2	1	1	3	1	1	1	1	1	1	0	1	2	0	1	2	0	0	1	2	1
Q92599;Q92599-4;A0A087X142;A6NMH6;A6NFQ9;F8W8I8;Q92599-2;Q92599-3;C9JV02;A0A0A0MRP8;C9J4G8	Q92599;Q92599-4;A0A087X142;A6NMH6;A6NFQ9;F8W8I8;Q92599-2;Q92599-3	10;10;10;10;10;10;10;6;2;1;1	5;5;5;5;5;5;5;1;1;1;1	5;5;5;5;5;5;5;1;1;1;1	Septin-8;Septin	SEPTIN8	sp|Q92599|SEPT8_HUMAN Septin-8 OS=Homo sapiens OX=9606 GN=SEPTIN8 PE=1 SV=4;sp|Q92599-4|SEPT8_HUMAN Isoform of Q92599, Isoform 4 of Septin-8 OS=Homo sapiens OX=9606 GN=SEPTIN8;tr|A0A087X142|A0A087X142_HUMAN Isoform of Q92599, Septin OS=Homo sapiens OX=9606	11	10	5	5	0	1	5	4	5	4	6	6	5	6	7	3	5	6	4	4	3	4	3	4	6	4	3	4	5	2	0	1	2	2	1	3	2	2	2	3	3	0
P53365;A0A087X1E4;P53365-2;P53365-3;E9PRV8	P53365;A0A087X1E4;P53365-2;P53365-3	5;5;5;5;1	5;5;5;5;1	5;5;5;5;1	Arfaptin-2	ARFIP2	sp|P53365|ARFP2_HUMAN Arfaptin-2 OS=Homo sapiens OX=9606 GN=ARFIP2 PE=1 SV=1;tr|A0A087X1E4|A0A087X1E4_HUMAN Isoform of P53365, ADP ribosylation factor interacting protein 2 OS=Homo sapiens OX=9606 GN=ARFIP2 PE=1 SV=1;sp|P53365-2|ARFP2_HUMAN Isoform of P533	5	5	5	5	0	0	2	1	1	0	1	1	0	1	1	0	1	0	1	1	3	4	4	1	2	1	1	0	1	3	0	0	2	1	1	0	1	1	0	1	1	0
Q8IYJ3;A0A087X1N4;Q8IYJ3-2	Q8IYJ3;A0A087X1N4;Q8IYJ3-2	2;2;2	2;2;2	2;2;2	Synaptotagmin-like protein 1	SYTL1	sp|Q8IYJ3|SYTL1_HUMAN Synaptotagmin-like protein 1 OS=Homo sapiens OX=9606 GN=SYTL1 PE=1 SV=1;tr|A0A087X1N4|A0A087X1N4_HUMAN Isoform of Q8IYJ3, Synaptotagmin like 1 OS=Homo sapiens OX=9606 GN=SYTL1 PE=1 SV=1;sp|Q8IYJ3-2|SYTL1_HUMAN Isoform of Q8IYJ3, Isofo	3	2	2	2	0	0	0	1	1	1	2	2	0	0	1	0	0	0	2	0	0	2	2	1	0	1	1	1	1	0	0	0	0	1	1	1	2	2	0	0	1	0
Q9H9Q2;J3QT73;A0A087X1P5;J3KQ34;Q9H9Q2-2	Q9H9Q2;J3QT73;A0A087X1P5;J3KQ34;Q9H9Q2-2	2;2;2;2;2	2;2;2;2;2	2;2;2;2;2	COP9 signalosome complex subunit 7b	COPS7B	sp|Q9H9Q2|CSN7B_HUMAN COP9 signalosome complex subunit 7b OS=Homo sapiens OX=9606 GN=COPS7B PE=1 SV=1;tr|J3QT73|J3QT73_HUMAN Isoform of Q9H9Q2, COP9 signalosome subunit 7B (Fragment) OS=Homo sapiens OX=9606 GN=COPS7B PE=1 SV=1;tr|A0A087X1P5|A0A087X1P5_HUMA	5	2	2	2	0	0	1	0	1	1	1	1	1	1	0	0	1	0	1	0	0	1	1	1	2	1	0	0	1	1	0	0	1	0	1	1	1	1	1	1	0	0
A0A087X1R1;C9JBH9;C9JV14;C9JQZ8;C9JP19	A0A087X1R1	49;2;2;2;1	1;0;0;0;0	1;0;0;0;0		SMTN	tr|A0A087X1R1|A0A087X1R1_HUMAN Isoform of P53814, Smoothelin OS=Homo sapiens OX=9606 GN=SMTN PE=1 SV=1	5	49	1	1	18	37	22	20	31	36	27	33	34	27	27	25	24	37	25	31	33	25	25	29	16	13	23	24	24	23	0	1	0	0	1	0	1	1	1	1	0	0
P09326;A0A087X1S7	P09326;A0A087X1S7	1;1	1;1	1;1	CD48 antigen	CD48	sp|P09326|CD48_HUMAN CD48 antigen OS=Homo sapiens OX=9606 GN=CD48 PE=1 SV=2;tr|A0A087X1S7|A0A087X1S7_HUMAN Isoform of P09326, CD48 molecule OS=Homo sapiens OX=9606 GN=CD48 PE=1 SV=1	2	1	1	1	0	0	0	0	0	0	0	0	0	0	0	0	0	0	0	0	0	0	0	0	0	1	0	0	0	0	0	0	0	0	0	0	0	0	0	0	0	0
Q9UL46;A0A087X1Z3;H0YM70;H0YKU2	Q9UL46;A0A087X1Z3;H0YM70	11;11;10;3	11;11;10;3	11;11;10;3	Proteasome activator complex subunit 2	PSME2	sp|Q9UL46|PSME2_HUMAN Proteasome activator complex subunit 2 OS=Homo sapiens OX=9606 GN=PSME2 PE=1 SV=4;tr|A0A087X1Z3|A0A087X1Z3_HUMAN Isoform of Q9UL46, Proteasome activator complex subunit 2 OS=Homo sapiens OX=9606 GN=PSME2 PE=1 SV=1;tr|H0YM70|H0YM70_HUM	4	11	11	11	2	3	3	4	8	3	7	6	4	8	5	4	8	3	6	2	2	4	6	4	4	8	7	4	5	5	2	3	3	4	8	3	7	6	4	8	5	4
Q2M389;A0A087X256;Q2M389-2;F8W1W1	Q2M389;A0A087X256;Q2M389-2	5;5;3;1	5;5;3;1	5;5;3;1	WASH complex subunit 4	WASHC4	sp|Q2M389|WASC4_HUMAN WASH complex subunit 4 OS=Homo sapiens OX=9606 GN=WASHC4 PE=1 SV=2;tr|A0A087X256|A0A087X256_HUMAN Isoform of Q2M389, WASH complex subunit 4 OS=Homo sapiens OX=9606 GN=WASHC4 PE=1 SV=1;sp|Q2M389-2|WASC4_HUMAN Isoform of Q2M389, Isoform	4	5	5	5	0	1	0	1	1	2	1	3	1	2	2	0	2	1	0	1	1	1	1	1	1	0	0	0	0	0	0	1	0	1	1	2	1	3	1	2	2	0
P23219;A0A087X296;P23219-3;P23219-2;P23219-6;P23219-5;P23219-4;A0A2R8YDM0;X6RJD6	P23219;A0A087X296;P23219-3;P23219-2;P23219-6;P23219-5;P23219-4;A0A2R8YDM0	10;10;10;10;10;10;9;7;1	10;10;10;10;10;10;9;7;1	10;10;10;10;10;10;9;7;1	Prostaglandin G/H synthase 1	PTGS1	sp|P23219|PGH1_HUMAN Prostaglandin G/H synthase 1 OS=Homo sapiens OX=9606 GN=PTGS1 PE=1 SV=2;tr|A0A087X296|A0A087X296_HUMAN Isoform of P23219, Prostaglandin G/H synthase 1 OS=Homo sapiens OX=9606 GN=PTGS1 PE=1 SV=1;sp|P23219-3|PGH1_HUMAN Isoform of P23219,	9	10	10	10	2	4	3	2	7	4	5	7	5	6	5	5	4	3	3	2	3	4	3	9	4	2	5	5	6	5	2	4	3	2	7	4	5	7	5	6	5	5
Q8NB25;E7EQ67;H7BY63;H0YBA5;A0A087X2A7;Q8NB25-4;Q8NB25-2;Q8NB25-3;H0Y672	Q8NB25;E7EQ67;H7BY63;H0YBA5;A0A087X2A7;Q8NB25-4;Q8NB25-2;Q8NB25-3;H0Y672	2;2;2;2;2;2;2;2;1	2;2;2;2;2;2;2;2;1	2;2;2;2;2;2;2;2;1	Protein FAM184A	FAM184A	sp|Q8NB25|F184A_HUMAN Protein FAM184A OS=Homo sapiens OX=9606 GN=FAM184A PE=1 SV=3;tr|E7EQ67|E7EQ67_HUMAN Isoform of Q8NB25, Family with sequence similarity 184 member A OS=Homo sapiens OX=9606 GN=FAM184A PE=1 SV=1;tr|H7BY63|H7BY63_HUMAN Isoform of Q8NB25,	9	2	2	2	0	1	1	1	1	0	1	2	2	1	0	0	0	1	0	1	1	0	0	1	0	0	0	0	1	0	0	1	1	1	1	0	1	2	2	1	0	0
Q9ULT8;A0A8I5KUD6;A0A8I5KU01;H0YJD4;H0YJP0;A0A8I5QJU2;A0A087X2H1	Q9ULT8;A0A8I5KUD6;A0A8I5KU01;H0YJD4;H0YJP0;A0A8I5QJU2;A0A087X2H1	2;2;2;2;2;2;2	2;2;2;2;2;2;2	2;2;2;2;2;2;2	E3 ubiquitin-protein ligase HECTD1;E3 ubiquitin-protein ligase	HECTD1	sp|Q9ULT8|HECD1_HUMAN E3 ubiquitin-protein ligase HECTD1 OS=Homo sapiens OX=9606 GN=HECTD1 PE=1 SV=4;tr|A0A8I5KUD6|A0A8I5KUD6_HUMAN Isoform of Q9ULT8, E3 ubiquitin-protein ligase OS=Homo sapiens OX=9606 GN=HECTD1 PE=1 SV=1;tr|A0A8I5KU01|A0A8I5KU01_HUMAN Is	7	2	2	2	2	0	0	0	2	2	2	2	1	2	2	1	2	1	2	0	0	1	2	2	0	1	1	0	1	0	2	0	0	0	2	2	2	2	1	2	2	1
P62333;A0A087X2I1;H0YJC0;H0YJS8;H0YJX2;H0YJE9;H0YJT1	P62333;A0A087X2I1;H0YJC0	15;15;8;7;2;1;1	15;15;8;7;2;1;1	15;15;8;7;2;1;1	26S proteasome regulatory subunit 10B	PSMC6	sp|P62333|PRS10_HUMAN 26S proteasome regulatory subunit 10B OS=Homo sapiens OX=9606 GN=PSMC6 PE=1 SV=1;tr|A0A087X2I1|A0A087X2I1_HUMAN Isoform of P62333, Proteasome 26S subunit, ATPase 6 OS=Homo sapiens OX=9606 GN=PSMC6 PE=1 SV=1;tr|H0YJC0|H0YJC0_HUMAN Isof	7	15	15	15	1	4	10	6	6	3	5	4	6	6	6	4	6	3	5	3	2	5	6	4	6	10	7	5	8	7	1	4	10	6	6	3	5	4	6	6	6	4
Q8WUY3;A0A088AWP5;Q8WUY3-4;Q8WUY3-2;Q8WUY3-3;E9PDC2;H7BZH9;Q5JUB9;Q5JUB8;Q8WUY3-5	Q8WUY3;A0A088AWP5;Q8WUY3-4;Q8WUY3-2;Q8WUY3-3;E9PDC2;H7BZH9	4;4;4;4;4;3;2;1;1;1	4;4;4;4;4;3;2;1;1;1	3;3;3;3;3;3;2;1;1;1	Protein prune homolog 2	PRUNE2	sp|Q8WUY3|PRUN2_HUMAN Protein prune homolog 2 OS=Homo sapiens OX=9606 GN=PRUNE2 PE=1 SV=3;tr|A0A088AWP5|A0A088AWP5_HUMAN Isoform of Q8WUY3, Protein prune homolog 2 OS=Homo sapiens OX=9606 GN=PRUNE2 PE=1 SV=1;sp|Q8WUY3-4|PRUN2_HUMAN Isoform of Q8WUY3, Isofo	10	4	4	3	2	0	1	0	0	0	0	0	0	0	1	2	1	1	1	2	1	0	0	1	0	0	2	1	2	0	2	0	1	0	0	0	0	0	0	0	1	2
P30566;A0A7P0T9A7;A0A7P0Z472;A0A096LNY6;A0A0A6YY92;A0A1B0GTJ7;A0A1B0GWJ0;A0A7P0T8E4;A0A096LNY5;A0A1B0GTG9;A0A1B0GWF8;P30566-2;A0A096LP92;A0A096LPA2;A0A096LNY4;A0A096LP72;B4DEP1;A0A1W2PRX2	P30566;A0A7P0T9A7;A0A7P0Z472;A0A096LNY6;A0A0A6YY92;A0A1B0GTJ7;A0A1B0GWJ0;A0A7P0T8E4;A0A096LNY5;A0A1B0GTG9;A0A1B0GWF8;P30566-2;A0A096LP92	7;7;7;7;7;7;7;7;6;5;5;5;4;2;2;2;2;1	7;7;7;7;7;7;7;7;6;5;5;5;4;2;2;2;2;1	7;7;7;7;7;7;7;7;6;5;5;5;4;2;2;2;2;1	Adenylosuccinate lyase	ADSL	sp|P30566|PUR8_HUMAN Adenylosuccinate lyase OS=Homo sapiens OX=9606 GN=ADSL PE=1 SV=2;tr|A0A7P0T9A7|A0A7P0T9A7_HUMAN Isoform of P30566, Adenylosuccinate lyase OS=Homo sapiens OX=9606 GN=ADSL PE=1 SV=1;tr|A0A7P0Z472|A0A7P0Z472_HUMAN Isoform of P30566, Adeny	18	7	7	7	1	3	3	2	2	2	1	1	4	3	2	2	1	3	3	3	3	2	1	1	4	3	4	2	4	2	1	3	3	2	2	2	1	1	4	3	2	2
Q13098;C9JFE4;A0A9L9PX62;Q13098-7;Q13098-5;A0A9L9PXT0;A8K070;A0A096LPJ3;A0A096LP07;J3QQX0;Q13098-6;J3KRE8;J3QL53;J3KRJ4;J3QS84;J3QLE8;J3KTB0;J3QS88;J3KSA5;J3QLT0	Q13098;C9JFE4;A0A9L9PX62;Q13098-7;Q13098-5;A0A9L9PXT0;A8K070;A0A096LPJ3;A0A096LP07;J3QQX0;Q13098-6	7;7;7;7;7;7;7;7;7;5;4;1;1;1;1;1;1;1;1;1	7;7;7;7;7;7;7;7;7;5;4;1;1;1;1;1;1;1;1;1	7;7;7;7;7;7;7;7;7;5;4;1;1;1;1;1;1;1;1;1	COP9 signalosome complex subunit 1	GPS1	sp|Q13098|CSN1_HUMAN COP9 signalosome complex subunit 1 OS=Homo sapiens OX=9606 GN=GPS1 PE=1 SV=4;tr|C9JFE4|C9JFE4_HUMAN Isoform of Q13098, G protein pathway suppressor 1 OS=Homo sapiens OX=9606 GN=GPS1 PE=1 SV=2;tr|A0A9L9PX62|A0A9L9PX62_HUMAN Isoform of Q	20	7	7	7	1	2	3	4	3	3	3	4	3	3	3	1	3	2	2	2	2	1	2	1	2	3	3	2	2	2	1	2	3	4	3	3	3	4	3	3	3	1
Q2M2I8;E9PG46;A0A096LP25;Q2M2I8-2	Q2M2I8;E9PG46;A0A096LP25;Q2M2I8-2	1;1;1;1	1;1;1;1	1;1;1;1	AP2-associated protein kinase 1	AAK1	sp|Q2M2I8|AAK1_HUMAN AP2-associated protein kinase 1 OS=Homo sapiens OX=9606 GN=AAK1 PE=1 SV=3;tr|E9PG46|E9PG46_HUMAN Isoform of Q2M2I8, AP2 associated kinase 1 OS=Homo sapiens OX=9606 GN=AAK1 PE=1 SV=1;tr|A0A096LP25|A0A096LP25_HUMAN Isoform of Q2M2I8, AP2	4	1	1	1	0	0	0	0	0	0	0	0	0	0	0	0	0	0	0	0	0	0	0	0	1	0	0	0	0	0	0	0	0	0	0	0	0	0	0	0	0	0
Q86UX2;G5E9D8;A0A096LP62;C9J2H1;Q86UX2-2;Q86UX2-3;Q86UX2-4	Q86UX2;G5E9D8;A0A096LP62;C9J2H1;Q86UX2-2;Q86UX2-3	5;5;5;5;5;5;2	5;5;5;5;5;5;2	5;5;5;5;5;5;2	Inter-alpha-trypsin inhibitor heavy chain H5	ITIH5	sp|Q86UX2|ITIH5_HUMAN Inter-alpha-trypsin inhibitor heavy chain H5 OS=Homo sapiens OX=9606 GN=ITIH5 PE=1 SV=2;tr|G5E9D8|G5E9D8_HUMAN Isoform of Q86UX2, Inter-alpha (Globulin) inhibitor H5, isoform CRA_e OS=Homo sapiens OX=9606 GN=ITIH5 PE=1 SV=1;tr|A0A096L	7	5	5	5	1	1	1	1	1	1	2	2	1	1	1	0	1	1	0	1	0	0	0	1	1	0	1	0	0	0	1	1	1	1	1	1	2	2	1	1	1	0
A0A096LPE2;P35542	A0A096LPE2;P35542	4;3	3;3	3;3	Serum amyloid A-4 protein	SAA2-SAA4;SAA4	tr|A0A096LPE2|A0A096LPE2_HUMAN SAA2-SAA4 readthrough, SAA2-SAA4 readthrough OS=Homo sapiens OX=9606 GN=SAA2-SAA4 PE=3 SV=1;sp|P35542|SAA4_HUMAN Serum amyloid A-4 protein OS=Homo sapiens OX=9606 GN=SAA4 PE=1 SV=2	2	4	3	3	0	0	0	0	0	3	1	2	1	1	1	0	1	3	0	1	1	2	3	2	0	0	0	0	0	0	0	0	0	0	0	2	1	2	1	1	1	0
P05161;A0A096LPJ4;A0A096LNZ9	P05161;A0A096LPJ4;A0A096LNZ9	3;3;2	3;3;2	3;3;2	Ubiquitin-like protein ISG15	ISG15	sp|P05161|ISG15_HUMAN Ubiquitin-like protein ISG15 OS=Homo sapiens OX=9606 GN=ISG15 PE=1 SV=5;tr|A0A096LPJ4|A0A096LPJ4_HUMAN Isoform of P05161, ISG15 ubiquitin like modifier OS=Homo sapiens OX=9606 GN=ISG15 PE=1 SV=1;tr|A0A096LNZ9|A0A096LNZ9_HUMAN Isoform	3	3	3	3	0	0	0	0	0	0	1	0	0	0	0	0	0	0	0	0	0	0	0	0	2	0	0	0	0	0	0	0	0	0	0	0	1	0	0	0	0	0
Q53H96;A0A0A0MQS1;Q53H96-2;B5MD87;F8WEI0	Q53H96;A0A0A0MQS1;Q53H96-2;B5MD87	3;3;3;2;1	3;3;3;2;1	3;3;3;2;1	Pyrroline-5-carboxylate reductase 3;Pyrroline-5-carboxylate reductase	PYCR3	sp|Q53H96|P5CR3_HUMAN Pyrroline-5-carboxylate reductase 3 OS=Homo sapiens OX=9606 GN=PYCR3 PE=1 SV=3;tr|A0A0A0MQS1|A0A0A0MQS1_HUMAN Isoform of Q53H96, Pyrroline-5-carboxylate reductase OS=Homo sapiens OX=9606 GN=PYCR3 PE=1 SV=1;sp|Q53H96-2|P5CR3_HUMAN Isof	5	3	3	3	0	0	2	2	0	1	2	1	1	2	1	1	2	1	1	0	0	2	2	1	1	1	0	0	0	1	0	0	2	2	0	1	2	1	1	2	1	1
A0A0A0MTC7;A0A0A0MQS9;Q16363;Q16363-2;E5RFQ2;A0A494C139;H0YAQ5;H0Y351;H0YAP9;A0A494C1K8;E5RK79;E5RFD7;E5RHF3;Q6LET9	A0A0A0MTC7;A0A0A0MQS9;Q16363;Q16363-2	46;46;45;45;15;15;11;9;6;2;1;1;1;1	46;46;45;45;15;15;11;9;6;2;1;1;1;1	46;46;45;45;15;15;11;9;6;2;1;1;1;1	Laminin subunit alpha-4	LAMA4	tr|A0A0A0MTC7|A0A0A0MTC7_HUMAN Isoform of Q16363, Laminin subunit alpha 4 OS=Homo sapiens OX=9606 GN=LAMA4 PE=1 SV=1;tr|A0A0A0MQS9|A0A0A0MQS9_HUMAN Isoform of Q16363, Laminin subunit alpha 4 OS=Homo sapiens OX=9606 GN=LAMA4 PE=1 SV=1;sp|Q16363|LAMA4_HUMAN	14	46	46	46	13	10	14	12	21	15	17	17	16	16	16	15	10	16	11	12	15	22	13	13	12	8	17	19	14	20	13	10	14	12	21	15	17	17	16	16	16	15
P09455-3;A0A0A0MTB9;H0YAK8;A0A0A0MQT0;P09455;P09455-2	P09455-3;A0A0A0MTB9;H0YAK8;A0A0A0MQT0;P09455;P09455-2	4;4;4;4;4;4	4;4;4;4;4;4	4;4;4;4;4;4	Retinol-binding protein 1	RBP1	sp|P09455-3|RET1_HUMAN Isoform of P09455, Isoform 3 of Retinol-binding protein 1 OS=Homo sapiens OX=9606 GN=RBP1;tr|A0A0A0MTB9|A0A0A0MTB9_HUMAN Isoform of P09455, Retinol binding protein 1 OS=Homo sapiens OX=9606 GN=RBP1 PE=1 SV=1;tr|H0YAK8|H0YAK8_HUMAN Is	6	4	4	4	0	1	1	1	1	0	1	1	1	2	1	0	2	1	2	0	0	2	2	1	0	2	1	1	2	2	0	1	1	1	1	0	1	1	1	2	1	0
Q96I15;A0A0A0MQU4;H7C3V9;H7C277;Q96I15-2;C9JNL5;H7C1N7;H7C280;H7C4A1	Q96I15;A0A0A0MQU4;H7C3V9;H7C277;Q96I15-2	5;5;3;3;3;2;1;1;1	5;5;3;3;3;2;1;1;1	5;5;3;3;3;2;1;1;1	Selenocysteine lyase	SCLY	sp|Q96I15|SCLY_HUMAN Selenocysteine lyase OS=Homo sapiens OX=9606 GN=SCLY PE=1 SV=4;tr|A0A0A0MQU4|A0A0A0MQU4_HUMAN Isoform of Q96I15, Selenocysteine lyase OS=Homo sapiens OX=9606 GN=SCLY PE=1 SV=1;tr|H7C3V9|H7C3V9_HUMAN Isoform of Q96I15, Selenocysteine ly	9	5	5	5	1	1	1	2	1	2	2	2	1	2	2	0	2	0	2	0	0	2	1	2	1	2	1	0	0	2	1	1	1	2	1	2	2	2	1	2	2	0
P09038;A0A0A0MQV6;P09038-2;P09038-3;P09038-1	P09038;A0A0A0MQV6;P09038-2;P09038-3;P09038-1	2;2;2;2;2	2;2;2;2;2	2;2;2;2;2	Fibroblast growth factor 2;Fibroblast growth factor	FGF2	sp|P09038|FGF2_HUMAN Fibroblast growth factor 2 OS=Homo sapiens OX=9606 GN=FGF2 PE=1 SV=3;tr|A0A0A0MQV6|A0A0A0MQV6_HUMAN Isoform of P09038, Fibroblast growth factor OS=Homo sapiens OX=9606 GN=FGF2 PE=1 SV=1;sp|P09038-2|FGF2_HUMAN Isoform of P09038, Isoform	5	2	2	2	0	0	0	0	0	0	0	0	0	0	0	1	0	0	0	1	1	0	0	0	1	0	0	0	0	0	0	0	0	0	0	0	0	0	0	0	0	1
Q9P2K5;Q9P2K5-3;Q9P2K5-2;H0YKS1;A0A0C4DGV1;H0YN19;A0A0A0MQW0;A0A0A0MR39	Q9P2K5;Q9P2K5-3;Q9P2K5-2;H0YKS1;A0A0C4DGV1;H0YN19;A0A0A0MQW0;A0A0A0MR39	1;1;1;1;1;1;1;1	1;1;1;1;1;1;1;1	1;1;1;1;1;1;1;1	Myelin expression factor 2	MYEF2	sp|Q9P2K5|MYEF2_HUMAN Myelin expression factor 2 OS=Homo sapiens OX=9606 GN=MYEF2 PE=1 SV=3;sp|Q9P2K5-3|MYEF2_HUMAN Isoform of Q9P2K5, Isoform 3 of Myelin expression factor 2 OS=Homo sapiens OX=9606 GN=MYEF2;sp|Q9P2K5-2|MYEF2_HUMAN Isoform of Q9P2K5, Isofo	8	1	1	1	1	0	0	0	1	1	1	1	1	1	1	0	1	1	1	0	0	1	1	1	0	1	1	1	1	0	1	0	0	0	1	1	1	1	1	1	1	0
Q9NR56;Q9NR56-2;C9JP00;A0A0A0MQX8;Q9NR56-6;Q9NR56-4;Q9NR56-7;Q9NR56-3;Q9NR56-5;H7C4T5;Q5VZF2-2;Q5VZF2-3;A0A7P0T9I3;A0A994J506;A0A994J509;O95205;Q5VZF2;A0A8I5KU79;H7C4Y1;Q86VM6;C9JCX1;Q9NUK0;B1AKI6;Q9NUK0-2	Q9NR56;Q9NR56-2;C9JP00;A0A0A0MQX8;Q9NR56-6;Q9NR56-4;Q9NR56-7;Q9NR56-3;Q9NR56-5;H7C4T5;Q5VZF2-2;Q5VZF2-3;A0A7P0T9I3;A0A994J506;A0A994J509;O95205;Q5VZF2;A0A8I5KU79	6;6;6;6;6;6;6;6;6;5;4;4;4;4;4;4;4;3;2;2;2;1;1;1	6;6;6;6;6;6;6;6;6;5;4;4;4;4;4;4;4;3;2;2;2;1;1;1	6;6;6;6;6;6;6;6;6;5;4;4;4;4;4;4;4;3;2;2;2;1;1;1	Muscleblind-like protein 1;Muscleblind-like protein 2	MBNL1;MBNL2	sp|Q9NR56|MBNL1_HUMAN Muscleblind-like protein 1 OS=Homo sapiens OX=9606 GN=MBNL1 PE=1 SV=2;sp|Q9NR56-2|MBNL1_HUMAN Isoform of Q9NR56, Isoform 2 of Muscleblind-like protein 1 OS=Homo sapiens OX=9606 GN=MBNL1;tr|C9JP00|C9JP00_HUMAN Isoform of Q9NR56, Muscle	24	6	6	6	1	2	1	3	3	1	2	2	2	3	3	2	4	3	4	2	2	3	3	2	4	2	2	2	2	2	1	2	1	3	3	1	2	2	2	3	3	2
P45880;A0A0A0MR02;P45880-2;P45880-1;Q5JSD2;Q5JSD1;A2A3S1	P45880;A0A0A0MR02;P45880-2;P45880-1;Q5JSD2;Q5JSD1	10;10;10;10;6;6;3	10;10;10;10;6;6;3	10;10;10;10;6;6;3	Voltage-dependent anion-selective channel protein 2	VDAC2	sp|P45880|VDAC2_HUMAN Voltage-dependent anion-selective channel protein 2 OS=Homo sapiens OX=9606 GN=VDAC2 PE=1 SV=2;tr|A0A0A0MR02|A0A0A0MR02_HUMAN Isoform of P45880, Voltage-dependent anion-selective channel protein 2 (Fragment) OS=Homo sapiens OX=9606 GN	7	10	10	10	5	7	9	9	8	8	9	8	7	8	7	4	8	7	8	8	8	7	8	7	7	6	7	7	6	5	5	7	9	9	8	8	9	8	7	8	7	4
O15258;Q5T092;A0A0A0MR06;Q5T091;Q5T093	O15258;Q5T092;A0A0A0MR06;Q5T091;Q5T093	4;4;4;4;2	4;4;4;4;2	4;4;4;4;2	Protein RER1	RER1	sp|O15258|RER1_HUMAN Protein RER1 OS=Homo sapiens OX=9606 GN=RER1 PE=1 SV=1;tr|Q5T092|Q5T092_HUMAN Isoform of O15258, Protein RER1 (Fragment) OS=Homo sapiens OX=9606 GN=RER1 PE=1 SV=1;tr|A0A0A0MR06|A0A0A0MR06_HUMAN Isoform of O15258, Protein RER1 (Fragment	5	4	4	4	0	2	2	3	3	2	3	2	1	2	3	0	2	3	3	2	0	3	2	3	2	2	0	2	0	2	0	2	2	3	3	2	3	2	1	2	3	0
O43708;G3V3B9;A0A0A0MR33;G3V267;G3V5T0;A0A0C4DFM0;G3V4T6;O43708-2;O43708-3	O43708;G3V3B9;A0A0A0MR33;G3V267;G3V5T0;A0A0C4DFM0;G3V4T6;O43708-2;O43708-3	2;2;2;2;2;2;2;2;2	2;2;2;2;2;2;2;2;2	2;2;2;2;2;2;2;2;2	Maleylacetoacetate isomerase;maleylacetoacetate isomerase	GSTZ1	sp|O43708|MAAI_HUMAN Maleylacetoacetate isomerase OS=Homo sapiens OX=9606 GN=GSTZ1 PE=1 SV=3;tr|G3V3B9|G3V3B9_HUMAN Isoform of O43708, Glutathione S-transferase zeta 1 OS=Homo sapiens OX=9606 GN=GSTZ1 PE=1 SV=1;tr|A0A0A0MR33|A0A0A0MR33_HUMAN Isoform of O43	9	2	2	2	2	1	1	1	0	0	0	0	0	0	0	0	0	0	0	0	0	0	0	0	1	1	1	0	1	0	2	1	1	1	0	0	0	0	0	0	0	0
O75907;A0A0A0MR74	O75907;A0A0A0MR74	2;2	2;2	2;2	Diacylglycerol O-acyltransferase 1;diacylglycerol O-acyltransferase	DGAT1	sp|O75907|DGAT1_HUMAN Diacylglycerol O-acyltransferase 1 OS=Homo sapiens OX=9606 GN=DGAT1 PE=1 SV=2;tr|A0A0A0MR74|A0A0A0MR74_HUMAN Isoform of O75907, diacylglycerol O-acyltransferase OS=Homo sapiens OX=9606 GN=DGAT1 PE=1 SV=1	2	2	2	2	0	0	0	0	1	0	1	0	0	1	0	0	1	0	1	0	0	0	0	0	1	0	0	0	1	0	0	0	0	0	1	0	1	0	0	1	0	0
Q9BUJ2;A0A0A0MRA5;B7Z4B8;Q9BUJ2-4;Q9BUJ2-2;M0R3F1;Q9BUJ2-3;M0QYZ0;M0QYI8;M0R203;M0QZV6;M0R0K8;M0QYM5	Q9BUJ2;A0A0A0MRA5;B7Z4B8;Q9BUJ2-4;Q9BUJ2-2;M0R3F1;Q9BUJ2-3;M0QYZ0	14;14;14;14;14;12;12;9;3;2;2;2;1	14;14;14;14;14;12;12;9;3;2;2;2;1	14;14;14;14;14;12;12;9;3;2;2;2;1	Heterogeneous nuclear ribonucleoprotein U-like protein 1	HNRNPUL1	sp|Q9BUJ2|HNRL1_HUMAN Heterogeneous nuclear ribonucleoprotein U-like protein 1 OS=Homo sapiens OX=9606 GN=HNRNPUL1 PE=1 SV=2;tr|A0A0A0MRA5|A0A0A0MRA5_HUMAN Isoform of Q9BUJ2, Heterogeneous nuclear ribonucleoprotein U like 1 OS=Homo sapiens OX=9606 GN=HNRNP	13	14	14	14	4	4	8	6	10	7	8	6	5	9	10	2	7	7	8	6	4	8	8	6	8	7	5	7	6	7	4	4	8	6	10	7	8	6	5	9	10	2
Q9UPT5;C9JKC2;A0A0A0MRE1;B4DJ07;A0A0A0MSB8;Q9UPT5-4;Q9UPT5-2;Q9UPT5-5;Q9UPT5-1;Q9UPT5-6	Q9UPT5;C9JKC2;A0A0A0MRE1;B4DJ07;A0A0A0MSB8;Q9UPT5-4;Q9UPT5-2;Q9UPT5-5;Q9UPT5-1;Q9UPT5-6	1;1;1;1;1;1;1;1;1;1	1;1;1;1;1;1;1;1;1;1	1;1;1;1;1;1;1;1;1;1	Exocyst complex component 7	EXOC7	sp|Q9UPT5|EXOC7_HUMAN Exocyst complex component 7 OS=Homo sapiens OX=9606 GN=EXOC7 PE=1 SV=3;tr|C9JKC2|C9JKC2_HUMAN Isoform of Q9UPT5, Exocyst complex component 7 (Fragment) OS=Homo sapiens OX=9606 GN=EXOC7 PE=1 SV=1;tr|A0A0A0MRE1|A0A0A0MRE1_HUMAN Isoform	10	1	1	1	0	0	0	0	1	0	0	0	1	1	0	0	1	0	0	0	0	0	1	0	0	0	0	0	0	0	0	0	0	0	1	0	0	0	1	1	0	0
P49406;S4R3W9;A0A0A0MRF4	P49406;S4R3W9;A0A0A0MRF4	1;1;1	1;1;1	1;1;1	Large ribosomal subunit protein bL19m	MRPL19	sp|P49406|RM19_HUMAN Large ribosomal subunit protein bL19m OS=Homo sapiens OX=9606 GN=MRPL19 PE=1 SV=2;tr|S4R3W9|S4R3W9_HUMAN Isoform of P49406, Large ribosomal subunit protein bL19m (Fragment) OS=Homo sapiens OX=9606 GN=MRPL19 PE=1 SV=1;tr|A0A0A0MRF4|A0A0	3	1	1	1	0	0	0	0	1	1	1	0	0	1	1	0	1	0	1	0	0	0	0	0	0	0	0	0	0	0	0	0	0	0	1	1	1	0	0	1	1	0
Q9UM54-6;A0A1Y0BRN3;A0A0A0MRM8;Q9UM54;Q9UM54-4;Q9UM54-1;Q9UM54-2;A0A590UJ40;Q9UM54-5;A0A0D9SGC1;A0A590UKB0;A0A590UJ75;A0A590UK22;A0A590UJY4;A0A590UK86;A0A590UK71;A0A5F9ZI03;A0A590UJW9;Q5JVM0	Q9UM54-6;A0A1Y0BRN3;A0A0A0MRM8;Q9UM54;Q9UM54-4;Q9UM54-1;Q9UM54-2;A0A590UJ40;Q9UM54-5;A0A0D9SGC1;A0A590UKB0;A0A590UJ75;A0A590UK22;A0A590UJY4;A0A590UK86;A0A590UK71;A0A5F9ZI03	16;16;16;15;15;15;15;15;15;11;11;11;10;8;8;8;8;1;1	16;16;16;15;15;15;15;15;15;11;11;11;10;8;8;8;8;1;1	16;16;16;15;15;15;15;15;15;11;11;11;10;8;8;8;8;1;1	Unconventional myosin-VI	MYO6	sp|Q9UM54-6|MYO6_HUMAN Isoform of Q9UM54, Isoform 6 of Unconventional myosin-VI OS=Homo sapiens OX=9606 GN=MYO6;tr|A0A1Y0BRN3|A0A1Y0BRN3_HUMAN Isoform of Q9UM54, Unconventional myosin-VI OS=Homo sapiens OX=9606 GN=MYO6 PE=1 SV=1;tr|A0A0A0MRM8|A0A0A0MRM8_HU	19	16	16	16	0	4	6	6	6	1	3	4	3	4	1	1	3	2	4	3	1	6	5	2	5	8	1	3	3	6	0	4	6	6	6	1	3	4	3	4	1	1
Q5VTL8;A0A0A0MRN0;Q5VTL8-2	Q5VTL8;A0A0A0MRN0;Q5VTL8-2	2;2;2	2;2;2	2;2;2	Pre-mRNA-splicing factor 38B	PRPF38B	sp|Q5VTL8|PR38B_HUMAN Pre-mRNA-splicing factor 38B OS=Homo sapiens OX=9606 GN=PRPF38B PE=1 SV=1;tr|A0A0A0MRN0|A0A0A0MRN0_HUMAN Isoform of Q5VTL8, Pre-mRNA-splicing factor 38B OS=Homo sapiens OX=9606 GN=PRPF38B PE=1 SV=1;sp|Q5VTL8-2|PR38B_HUMAN Isoform of Q	3	2	2	2	0	0	0	0	1	1	1	1	1	1	1	0	1	1	1	0	1	1	1	1	1	1	0	0	2	0	0	0	0	0	1	1	1	1	1	1	1	0
Q9NZT2;A0A0A0MRN5;Q9NZT2-2	Q9NZT2;A0A0A0MRN5;Q9NZT2-2	2;2;2	2;2;2	2;2;2	Opioid growth factor receptor	OGFR	sp|Q9NZT2|OGFR_HUMAN Opioid growth factor receptor OS=Homo sapiens OX=9606 GN=OGFR PE=1 SV=3;tr|A0A0A0MRN5|A0A0A0MRN5_HUMAN Isoform of Q9NZT2, Opioid growth factor receptor OS=Homo sapiens OX=9606 GN=OGFR PE=1 SV=1;sp|Q9NZT2-2|OGFR_HUMAN Isoform of Q9NZT2,	3	2	2	2	0	2	0	1	0	0	0	0	0	0	0	0	0	0	0	0	0	0	0	0	1	1	0	1	1	0	0	2	0	1	0	0	0	0	0	0	0	0
Q6YP21;A0A0A0MRN7;Q6YP21-3;Q6YP21-2	Q6YP21;A0A0A0MRN7;Q6YP21-3;Q6YP21-2	2;2;2;1	2;2;2;1	2;2;2;1	Kynurenine--oxoglutarate transaminase 3	KYAT3	sp|Q6YP21|KAT3_HUMAN Kynurenine--oxoglutarate transaminase 3 OS=Homo sapiens OX=9606 GN=KYAT3 PE=1 SV=1;tr|A0A0A0MRN7|A0A0A0MRN7_HUMAN Isoform of Q6YP21, Kynurenine--oxoglutarate transaminase 3 (Fragment) OS=Homo sapiens OX=9606 GN=KYAT3 PE=1 SV=1;sp|Q6YP2	4	2	2	2	1	1	1	0	2	1	0	1	2	1	2	0	1	2	1	1	1	0	0	2	1	1	0	0	1	1	1	1	1	0	2	1	0	1	2	1	2	0
P09234;A0A0A0MRR7	P09234;A0A0A0MRR7	1;1	1;1	1;1	U1 small nuclear ribonucleoprotein C	SNRPC	sp|P09234|RU1C_HUMAN U1 small nuclear ribonucleoprotein C OS=Homo sapiens OX=9606 GN=SNRPC PE=1 SV=1;tr|A0A0A0MRR7|A0A0A0MRR7_HUMAN Isoform of P09234, U1 small nuclear ribonucleoprotein C OS=Homo sapiens OX=9606 GN=SNRPC PE=1 SV=1	2	1	1	1	0	1	0	0	0	0	0	0	0	0	0	0	0	0	0	0	0	0	0	0	1	0	0	0	0	0	0	1	0	0	0	0	0	0	0	0	0	0
Q8IZP0;Q8IZP0-3;Q8IZP0-2;B6VEX4;A0A0A0MRT6;Q8IZP0-10;Q8IZP0-8;Q8IZP0-7;Q8IZP0-4;Q8IZP0-5;Q8IZP0-6;Q8IZP0-9;Q8IZP0-12;Q8IZP0-11	Q8IZP0;Q8IZP0-3;Q8IZP0-2;B6VEX4;A0A0A0MRT6;Q8IZP0-10;Q8IZP0-8;Q8IZP0-7;Q8IZP0-4;Q8IZP0-5;Q8IZP0-6;Q8IZP0-9;Q8IZP0-12;Q8IZP0-11	5;5;5;5;5;5;5;5;5;5;5;5;4;3	5;5;5;5;5;5;5;5;5;5;5;5;4;3	5;5;5;5;5;5;5;5;5;5;5;5;4;3	Abl interactor 1	ABI1	sp|Q8IZP0|ABI1_HUMAN Abl interactor 1 OS=Homo sapiens OX=9606 GN=ABI1 PE=1 SV=4;sp|Q8IZP0-3|ABI1_HUMAN Isoform of Q8IZP0, Isoform 3 of Abl interactor 1 OS=Homo sapiens OX=9606 GN=ABI1;sp|Q8IZP0-2|ABI1_HUMAN Isoform of Q8IZP0, Isoform 2 of Abl interactor 1	14	5	5	5	0	3	2	2	2	3	3	2	1	2	2	2	2	2	1	0	1	2	2	1	3	4	1	2	4	1	0	3	2	2	2	3	3	2	1	2	2	2
O00712-4;Q5VW27;Q5VW30;A0A1B0GW37;U3KQE8;A0A2R8Y7V8;A0A0A0MRX8;Q5VW26;A0A1B0GWJ4;A0A1B0GWI9;A0A1B0GU97;O00712-5;O00712;A0A1B0GWB8;A0A1B0GVN4;B1AKN5;S4R3W2;B1AKN7;A0A8V8TQG7;A0A590UK09;A0A8V8TPN0;B4DHW2;P08651;A0A8V8TQI3;A0A8V8TQV0;A0A286YEX4;B1AKN8;K7EN08;S4R3K4;A0A8I5KYE6;Q5W0Y9;A0A590UK73;A0A8V8TP65;C9JWJ8;A0A590UJ82;K7ESG9;P08651-2;Q14938;Q12857-2;K7EKH0;Q12857-4;S4R308;O00712-2;Q5VW31;K7EJB0;…	O00712-4;Q5VW27;Q5VW30;A0A1B0GW37;U3KQE8;A0A2R8Y7V8;A0A0A0MRX8;Q5VW26;A0A1B0GWJ4;A0A1B0GWI9;A0A1B0GU97;O00712-5;O00712;A0A1B0GWB8;A0A1B0GVN4	3;3;3;3;3;3;3;3;3;3;3;3;3;2;2;1;1;1;1;1;1;1;1;1;1;1;1;1;1;1;1;1;1;1;1;1;1;1;1;1;1;1;1;1;1;1;1;1;1;1;1;1;1;1;1;1;1;1;1;1;1;1	3;3;3;3;3;3;3;3;3;3;3;3;3;2;2;1;1;1;1;1;1;1;1;1;1;1;1;1;1;1;1;1;1;1;1;1;1;1;1;1;1;1;1;1;1;1;1;1;1;1;1;1;1;1;1;1;1;1;1;1;1;1	3;3;3;3;3;3;3;3;3;3;3;3;3;2;2;1;1;1;1;1;1;1;1;1;1;1;1;1;1;1;1;1;1;1;1;1;1;1;1;1;1;1;1;1;1;1;1;1;1;1;1;1;1;1;1;1;1;1;1;1;1;1	Nuclear factor 1 B-type;Nuclear factor 1	NFIB	sp|O00712-4|NFIB_HUMAN Isoform of O00712, Isoform 4 of Nuclear factor 1 B-type OS=Homo sapiens OX=9606 GN=NFIB;tr|Q5VW27|Q5VW27_HUMAN Isoform of O00712, Nuclear factor 1 OS=Homo sapiens OX=9606 GN=NFIB PE=1 SV=1;tr|Q5VW30|Q5VW30_HUMAN Isoform of O00712, Nu	62	3	3	3	0	1	0	0	0	0	0	0	1	0	0	0	0	0	0	0	0	1	1	1	0	1	0	0	0	0	0	1	0	0	0	0	0	0	1	0	0	0
P01880;A0A0A0MS09;P01880-1	P01880;A0A0A0MS09;P01880-1	3;3;3	3;3;3	3;3;3	Immunoglobulin heavy constant delta	IGHD	sp|P01880|IGHD_HUMAN Immunoglobulin heavy constant delta OS=Homo sapiens OX=9606 GN=IGHD PE=1 SV=4;tr|A0A0A0MS09|A0A0A0MS09_HUMAN Isoform of P01880, Immunoglobulin heavy constant delta (Fragment) OS=Homo sapiens OX=9606 GN=IGHD PE=1 SV=1;sp|P01880-1|IGHD_H	3	3	3	3	0	0	0	0	0	0	0	0	0	0	0	0	0	0	1	2	1	0	0	0	0	0	0	0	0	0	0	0	0	0	0	0	0	0	0	0	0	0
A0A0A0MS15	A0A0A0MS15	3	3	2	Immunoglobulin heavy variable 3-49	IGHV3-49	sp|A0A0A0MS15|HV349_HUMAN Immunoglobulin heavy variable 3-49 OS=Homo sapiens OX=9606 GN=IGHV3-49 PE=1 SV=1	1	3	3	2	0	0	1	2	0	0	0	0	1	0	0	1	0	0	1	0	0	0	0	1	1	0	1	1	1	2	0	0	1	2	0	0	0	0	1	0	0	1
Q9H9E3;J3KNI1;A0A0A0MS45;A0A6I8PIQ6;A0A8V8TQM1;Q9H9E3-3;A0A8V8TQ33;A0A8V8TRG1;A0A8V8TQL5;Q9H9E3-2;J3KRB5;A0A8V8TR60;A0A8V8TQL9;H3BQB2;H3BSD2;E9PRT5;J3QLW1;H3BMV9;A0A8V8TQ38	Q9H9E3;J3KNI1;A0A0A0MS45;A0A6I8PIQ6;A0A8V8TQM1;Q9H9E3-3;A0A8V8TQ33;A0A8V8TRG1	5;5;5;5;4;4;3;3;2;2;1;1;1;1;1;1;1;1;1	5;5;5;5;4;4;3;3;2;2;1;1;1;1;1;1;1;1;1	5;5;5;5;4;4;3;3;2;2;1;1;1;1;1;1;1;1;1	Conserved oligomeric Golgi complex subunit 4	COG4	sp|Q9H9E3|COG4_HUMAN Conserved oligomeric Golgi complex subunit 4 OS=Homo sapiens OX=9606 GN=COG4 PE=1 SV=3;tr|J3KNI1|J3KNI1_HUMAN Isoform of Q9H9E3, Conserved oligomeric Golgi complex subunit 4 OS=Homo sapiens OX=9606 GN=COG4 PE=1 SV=1;tr|A0A0A0MS45|A0A0A	19	5	5	5	1	1	1	1	1	1	0	0	0	1	0	1	0	1	1	0	0	1	2	1	2	4	1	1	1	1	1	1	1	1	1	1	0	0	0	1	0	1
A0A0A0MSA4;A0A0J9YW31;J3QS55;J3KT37;A0A0J9YW26;J3QS83	A0A0A0MSA4	17;6;4;3;3;1	2;0;0;0;0;0	2;0;0;0;0;0		EPB41L3	tr|A0A0A0MSA4|A0A0A0MSA4_HUMAN Isoform of Q9Y2J2, Erythrocyte membrane protein band 4.1 like 3 OS=Homo sapiens OX=9606 GN=EPB41L3 PE=1 SV=1	6	17	2	2	2	6	5	6	10	6	2	1	2	7	4	0	8	6	3	5	4	1	1	3	7	5	4	3	4	6	0	0	0	0	2	0	1	1	1	1	1	0
P12821;A0A0A0MSN4;P12821-2;F6X3S4;P12821-4;P12821-3;J3KTB8;J3KS28;J3KTH9;J3KSQ5	P12821;A0A0A0MSN4;P12821-2;F6X3S4;P12821-4;P12821-3	7;7;6;4;4;4;2;2;1;1	7;7;6;4;4;4;2;2;1;1	7;7;6;4;4;4;2;2;1;1	Angiotensin-converting enzyme;Angiotensin-converting enzyme, soluble form;Angiotensin-converting enzyme	ACE	sp|P12821|ACE_HUMAN Angiotensin-converting enzyme OS=Homo sapiens OX=9606 GN=ACE PE=1 SV=1;tr|A0A0A0MSN4|A0A0A0MSN4_HUMAN Isoform of P12821, Angiotensin-converting enzyme OS=Homo sapiens OX=9606 GN=ACE PE=1 SV=1;sp|P12821-2|ACE_HUMAN Isoform of P12821, Iso	10	7	7	7	0	1	1	3	2	1	1	1	1	0	1	0	2	0	1	0	0	0	1	1	3	2	2	2	2	3	0	1	1	3	2	1	1	1	1	0	1	0
P42330;A0A0A0MSS8;S4R3Z2;P42330-2;S4R3D5;P17516;A0A3B3IRI8	P42330;A0A0A0MSS8;S4R3Z2;P42330-2	23;23;21;14;8;7;1	23;23;21;14;8;7;1	14;14;12;10;3;0;1	Aldo-keto reductase family 1 member C3	AKR1C3	sp|P42330|AK1C3_HUMAN Aldo-keto reductase family 1 member C3 OS=Homo sapiens OX=9606 GN=AKR1C3 PE=1 SV=4;tr|A0A0A0MSS8|A0A0A0MSS8_HUMAN Isoform of P42330, Aldo-keto reductase family 1 member C3 OS=Homo sapiens OX=9606 GN=AKR1C3 PE=1 SV=1;tr|S4R3Z2|S4R3Z2_H	7	23	23	14	5	7	12	12	18	9	15	13	11	17	8	5	11	12	14	8	10	11	12	11	12	15	7	5	13	16	5	7	12	12	18	9	15	13	11	17	8	5
O94911;A0A0A0MSU4;O94911-1;O94911-2;K7ELK9;A0A075B774	O94911;A0A0A0MSU4;O94911-1;O94911-2	4;4;4;2;1;1	4;4;4;2;1;1	4;4;4;2;1;1	ABC-type organic anion transporter ABCA8	ABCA8	sp|O94911|ABCA8_HUMAN ABC-type organic anion transporter ABCA8 OS=Homo sapiens OX=9606 GN=ABCA8 PE=1 SV=4;tr|A0A0A0MSU4|A0A0A0MSU4_HUMAN Isoform of O94911, ATP binding cassette subfamily A member 8 OS=Homo sapiens OX=9606 GN=ABCA8 PE=1 SV=1;sp|O94911-1|ABC	6	4	4	4	1	2	0	1	0	1	0	1	0	1	0	0	1	0	0	1	0	0	0	0	3	0	0	0	0	0	1	2	0	1	0	1	0	1	0	1	0	0
P02746;A0A0A0MSV6;A0A8Q3SI33;D6R934;A0A8Q3WM25;D6RGJ1	P02746;A0A0A0MSV6;A0A8Q3SI33;D6R934;A0A8Q3WM25	7;7;7;7;7;2	7;7;7;7;7;2	7;7;7;7;7;2	Complement C1q subcomponent subunit B	C1QB	sp|P02746|C1QB_HUMAN Complement C1q subcomponent subunit B OS=Homo sapiens OX=9606 GN=C1QB PE=1 SV=3;tr|A0A0A0MSV6|A0A0A0MSV6_HUMAN Isoform of P02746, Complement C1q B chain (Fragment) OS=Homo sapiens OX=9606 GN=C1QB PE=1 SV=6;tr|A0A8Q3SI33|A0A8Q3SI33_HUMA	6	7	7	7	3	0	2	2	1	0	3	1	1	3	3	3	3	0	3	0	0	3	4	2	5	6	2	0	2	0	3	0	2	2	1	0	3	1	1	3	3	3
O15533;A0A0G2JKZ1;A0A8V8TP24;A0A0G2JH37;A2AB90;A0A8V8TQC5;O15533-3;A0A0A0MSV9;O15533-2;A0A8V8TQC1;C9JA35;O15533-4;A0A0A0MT98;A0A8V8TP19;A0A8V8TPY1;Q6P1N7;A0A8V8TNS3;A0A8V8TPY6;A0A0G2JJI5;A0A140T9B2	O15533;A0A0G2JKZ1;A0A8V8TP24;A0A0G2JH37;A2AB90;A0A8V8TQC5;O15533-3;A0A0A0MSV9;O15533-2;A0A8V8TQC1;C9JA35;O15533-4;A0A0A0MT98;A0A8V8TP19;A0A8V8TPY1;Q6P1N7;A0A8V8TNS3	8;8;8;8;8;8;8;8;8;6;6;5;5;4;4;4;4;1;1;1	8;8;8;8;8;8;8;8;8;6;6;5;5;4;4;4;4;1;1;1	8;8;8;8;8;8;8;8;8;6;6;5;5;4;4;4;4;1;1;1	Tapasin	TAPBP	sp|O15533|TPSN_HUMAN Tapasin OS=Homo sapiens OX=9606 GN=TAPBP PE=1 SV=2;tr|A0A0G2JKZ1|A0A0G2JKZ1_HUMAN Isoform of O15533, Tapasin OS=Homo sapiens OX=9606 GN=TAPBP PE=1 SV=1;tr|A0A8V8TP24|A0A8V8TP24_HUMAN Isoform of O15533, Tapasin OS=Homo sapiens OX=9606 G	20	8	8	8	0	1	1	2	4	3	3	2	3	5	3	2	6	3	7	3	4	5	6	4	4	3	3	2	1	2	0	1	1	2	4	3	3	2	3	5	3	2
P22570;P22570-5;A0A0A0MSZ4;A0A0C4DFN8;A0A0A0MTR6;J3QQX3;P22570-3;P22570-6;P22570-7;A0A0A0MT64;P22570-4;A0A0A0MTN9;P22570-2;A0A0C4DGN7;J3QKZ8;J3QQW7;J3KS64	P22570;P22570-5;A0A0A0MSZ4;A0A0C4DFN8;A0A0A0MTR6;J3QQX3;P22570-3;P22570-6;P22570-7;A0A0A0MT64;P22570-4;A0A0A0MTN9;P22570-2;A0A0C4DGN7	5;5;5;5;5;5;5;5;5;5;4;4;4;4;2;2;1	5;5;5;5;5;5;5;5;5;5;4;4;4;4;2;2;1	5;5;5;5;5;5;5;5;5;5;4;4;4;4;2;2;1	NADPH:adrenodoxin oxidoreductase, mitochondrial	FDXR	sp|P22570|ADRO_HUMAN NADPH:adrenodoxin oxidoreductase, mitochondrial OS=Homo sapiens OX=9606 GN=FDXR PE=1 SV=3;sp|P22570-5|ADRO_HUMAN Isoform of P22570, Isoform 5 of NADPH:adrenodoxin oxidoreductase, mitochondrial OS=Homo sapiens OX=9606 GN=FDXR;tr|A0A0A0M	17	5	5	5	0	1	0	1	4	2	0	1	2	2	1	1	1	2	0	1	2	0	1	1	0	0	0	1	0	0	0	1	0	1	4	2	0	1	2	2	1	1
P13637;M0R116;A0A2R8YEY8;A0A0A0MT26;P13637-2;P13637-3;P54707;P54707-2;M0QXF2	P13637;M0R116;A0A2R8YEY8;A0A0A0MT26;P13637-2;P13637-3	23;23;23;23;23;23;5;5;3	3;3;3;3;3;3;1;1;1	1;1;1;1;1;1;0;0;1	Sodium/potassium-transporting ATPase subunit alpha-3;Sodium/potassium-transporting ATPase subunit alpha	ATP1A3	sp|P13637|AT1A3_HUMAN Sodium/potassium-transporting ATPase subunit alpha-3 OS=Homo sapiens OX=9606 GN=ATP1A3 PE=1 SV=3;tr|M0R116|M0R116_HUMAN Isoform of P13637, Sodium/potassium-transporting ATPase subunit alpha OS=Homo sapiens OX=9606 GN=ATP1A3 PE=1 SV=1;	9	23	3	1	12	12	12	13	16	12	14	15	14	17	15	11	14	12	14	8	10	15	16	12	13	13	13	9	11	12	1	1	0	0	0	0	0	0	1	1	1	1
Q6UX73;Q6UX73-2;A0A0A0MT71	Q6UX73;Q6UX73-2;A0A0A0MT71	2;2;2	2;2;2	2;2;2	UPF0764 protein C16orf89	C16orf89	sp|Q6UX73|CP089_HUMAN UPF0764 protein C16orf89 OS=Homo sapiens OX=9606 GN=C16orf89 PE=1 SV=2;sp|Q6UX73-2|CP089_HUMAN Isoform of Q6UX73, Isoform 2 of UPF0764 protein C16orf89 OS=Homo sapiens OX=9606 GN=C16orf89;tr|A0A0A0MT71|A0A0A0MT71_HUMAN Isoform of Q6UX	3	2	2	2	0	0	0	0	1	0	0	1	0	1	1	0	1	0	2	0	0	1	1	0	0	0	0	0	0	0	0	0	0	0	1	0	0	1	0	1	1	0
P26440;A0A0A0MT83;A0A0S2Z4K7;P26440-2;H7C4G6;H0YLC3;H0YKV0;H0YN10;A0A087WVD3	P26440;A0A0A0MT83;A0A0S2Z4K7;P26440-2;H7C4G6;H0YLC3	12;12;11;11;8;7;4;4;3	12;12;11;11;8;7;4;4;3	12;12;11;11;8;7;4;4;3	Isovaleryl-CoA dehydrogenase, mitochondrial	IVD	sp|P26440|IVD_HUMAN Isovaleryl-CoA dehydrogenase, mitochondrial OS=Homo sapiens OX=9606 GN=IVD PE=1 SV=2;tr|A0A0A0MT83|A0A0A0MT83_HUMAN Isoform of P26440, Isovaleryl-CoA dehydrogenase, mitochondrial OS=Homo sapiens OX=9606 GN=IVD PE=1 SV=2;tr|A0A0S2Z4K7|A0	9	12	12	12	3	4	5	5	5	3	4	6	5	5	6	1	5	3	7	2	1	6	6	5	4	4	5	1	4	4	3	4	5	5	5	3	4	6	5	5	6	1
Q63HN8;A0A0A0MTR7;A0A0A0MTC1;Q63HN8-4;Q63HN8-5	Q63HN8;A0A0A0MTR7;A0A0A0MTC1;Q63HN8-4	3;3;3;3;1	3;3;3;3;1	3;3;3;3;1	E3 ubiquitin-protein ligase RNF213	RNF213	sp|Q63HN8|RN213_HUMAN E3 ubiquitin-protein ligase RNF213 OS=Homo sapiens OX=9606 GN=RNF213 PE=1 SV=3;tr|A0A0A0MTR7|A0A0A0MTR7_HUMAN Isoform of Q63HN8, Ring finger protein 213 OS=Homo sapiens OX=9606 GN=RNF213 PE=1 SV=1;tr|A0A0A0MTC1|A0A0A0MTC1_HUMAN Isofor	5	3	3	3	0	0	1	1	0	0	0	0	0	0	0	0	0	0	0	0	0	0	0	0	2	1	0	0	1	0	0	0	1	1	0	0	0	0	0	0	0	0
Q9H553;A0A0A0MTE0	Q9H553;A0A0A0MTE0	2;2	2;2	2;2	Alpha-1,3/1,6-mannosyltransferase ALG2	ALG2	sp|Q9H553|ALG2_HUMAN Alpha-1,3/1,6-mannosyltransferase ALG2 OS=Homo sapiens OX=9606 GN=ALG2 PE=1 SV=1;tr|A0A0A0MTE0|A0A0A0MTE0_HUMAN Isoform of Q9H553, ALG2 alpha-1,3/1,6-mannosyltransferase OS=Homo sapiens OX=9606 GN=ALG2 PE=1 SV=1	2	2	2	2	0	1	1	1	1	0	1	1	1	1	1	0	1	0	1	0	0	1	1	1	1	0	0	0	0	0	0	1	1	1	1	0	1	1	1	1	1	0
Q13418;A0A0A0MTH3;Q13418-2;Q13418-3;A0A087WWY6;E9PQ52;A0A087WW45	Q13418;A0A0A0MTH3;Q13418-2;Q13418-3	37;37;31;28;5;2;2	37;37;31;28;5;2;2	37;37;31;28;5;2;2	Integrin-linked protein kinase	ILK	sp|Q13418|ILK_HUMAN Integrin-linked protein kinase OS=Homo sapiens OX=9606 GN=ILK PE=1 SV=2;tr|A0A0A0MTH3|A0A0A0MTH3_HUMAN Isoform of Q13418, Integrin-linked protein kinase OS=Homo sapiens OX=9606 GN=ILK PE=1 SV=1;sp|Q13418-2|ILK_HUMAN Isoform of Q13418, I	7	37	37	37	12	18	13	14	18	18	18	20	21	20	19	19	16	25	17	18	20	17	18	18	11	11	14	17	18	19	12	18	13	14	18	18	18	20	21	20	19	19
Q5T013;F6UJY9;J9JIE9;A0A0A0MTR5;E7EWH8;F6UJY1;Q5T013-3;H0YB18;H0YB70;Q5T013-2;Q5T013-4	Q5T013;F6UJY9;J9JIE9;A0A0A0MTR5;E7EWH8;F6UJY1;Q5T013-3	3;3;3;3;3;3;3;1;1;1;1	3;3;3;3;3;3;3;1;1;1;1	3;3;3;3;3;3;3;1;1;1;1	Putative hydroxypyruvate isomerase	HYI	sp|Q5T013|HYI_HUMAN Putative hydroxypyruvate isomerase OS=Homo sapiens OX=9606 GN=HYI PE=1 SV=2;tr|F6UJY9|F6UJY9_HUMAN Isoform of Q5T013, Hydroxypyruvate isomerase (putative) (Fragment) OS=Homo sapiens OX=9606 GN=HYI PE=1 SV=1;tr|J9JIE9|J9JIE9_HUMAN Isofor	11	3	3	3	0	1	0	1	1	1	2	0	1	1	1	0	1	1	1	0	0	1	0	0	0	1	1	1	0	0	0	1	0	1	1	1	2	0	1	1	1	0
Q8WZ42;A0A0A0MTS7;Q8WZ42-11;Q8WZ42-4;Q8WZ42-7;Q8WZ42-2;Q8WZ42-8;Q8WZ42-13;Q8WZ42-12;A0A0A0MRA3;Q8WZ42-3;Q8WZ42-10;Q8WZ42-9;Q8WZ42-5;Q8WZ42-6	Q8WZ42;A0A0A0MTS7;Q8WZ42-11;Q8WZ42-4;Q8WZ42-7;Q8WZ42-2;Q8WZ42-8;Q8WZ42-13;Q8WZ42-12;A0A0A0MRA3;Q8WZ42-3;Q8WZ42-10;Q8WZ42-9;Q8WZ42-5	9;9;9;9;9;9;9;9;9;8;8;8;8;8;3	9;9;9;9;9;9;9;9;9;8;8;8;8;8;3	9;9;9;9;9;9;9;9;9;8;8;8;8;8;3	Titin	TTN	sp|Q8WZ42|TITIN_HUMAN Titin OS=Homo sapiens OX=9606 GN=TTN PE=1 SV=4;tr|A0A0A0MTS7|A0A0A0MTS7_HUMAN Isoform of Q8WZ42, Titin OS=Homo sapiens OX=9606 GN=TTN PE=1 SV=1;sp|Q8WZ42-11|TITIN_HUMAN Isoform of Q8WZ42, Isoform 11 of Titin OS=Homo sapiens OX=9606 GN	15	9	9	9	0	2	1	1	2	3	2	4	3	3	2	0	3	3	3	4	4	5	2	1	1	2	1	0	0	1	0	2	1	1	2	3	2	4	3	3	2	0
P40189;A0A8V8TNI4;A0A8V8TMJ9;A0A8V8TMJ4;A0A0A0N0L5;P40189-3;A0A494BZU0	P40189;A0A8V8TNI4;A0A8V8TMJ9;A0A8V8TMJ4;A0A0A0N0L5;P40189-3;A0A494BZU0	2;2;2;2;2;2;1	2;2;2;2;2;2;1	2;2;2;2;2;2;1	Interleukin-6 receptor subunit beta	IL6ST	sp|P40189|IL6RB_HUMAN Interleukin-6 receptor subunit beta OS=Homo sapiens OX=9606 GN=IL6ST PE=1 SV=2;tr|A0A8V8TNI4|A0A8V8TNI4_HUMAN Isoform of P40189, Interleukin 6 cytokine family signal transducer OS=Homo sapiens OX=9606 GN=IL6ST PE=1 SV=1;tr|A0A8V8TMJ9|	7	2	2	2	1	1	2	2	1	1	1	1	1	1	1	1	1	1	1	1	1	1	1	1	1	1	1	1	1	1	1	1	2	2	1	1	1	1	1	1	1	1
Q86XR7-2;Q9Y3B3;A0A0A6YYA0;Q9Y3B3-2;G3V2Y2	Q86XR7-2;Q9Y3B3;A0A0A6YYA0;Q9Y3B3-2	7;7;7;7;1	7;7;7;7;1	7;7;7;7;1	Transmembrane emp24 domain-containing protein 7	TMED7;TMED7-TICAM2	sp|Q86XR7-2|TCAM2_HUMAN Isoform of Q86XR7, Isoform 2 of TIR domain-containing adapter molecule 2 OS=Homo sapiens OX=9606 GN=TICAM2;sp|Q9Y3B3|TMED7_HUMAN Transmembrane emp24 domain-containing protein 7 OS=Homo sapiens OX=9606 GN=TMED7 PE=1 SV=2;tr|A0A0A6YYA	5	7	7	7	5	5	5	5	5	7	4	5	5	5	5	2	5	7	5	5	6	5	5	5	5	5	3	5	4	5	5	5	5	5	5	7	4	5	5	5	5	2
Q7Z6K5;A0A0A6YYH1;Q7Z6K5-2;H0YMP5;H0YL03;H0YL85;H0YMK0	Q7Z6K5;A0A0A6YYH1;Q7Z6K5-2;H0YMP5;H0YL03;H0YL85	3;3;3;2;2;2;1	3;3;3;2;2;2;1	3;3;3;2;2;2;1	Arpin	ARPIN;C15orf38-AP3S2;ARPIN-AP3S2	sp|Q7Z6K5|ARPIN_HUMAN Arpin OS=Homo sapiens OX=9606 GN=ARPIN PE=1 SV=1;tr|A0A0A6YYH1|A0A0A6YYH1_HUMAN C15orf38-AP3S2 readthrough, Arpin OS=Homo sapiens OX=9606 GN=C15orf38-AP3S2 PE=3 SV=1;sp|Q7Z6K5-2|ARPIN_HUMAN Isoform of Q7Z6K5, Isoform C15orf38-AP3S2 of	7	3	3	3	1	0	0	0	1	2	1	1	1	1	1	1	2	2	1	2	1	2	2	1	1	0	0	0	0	0	1	0	0	0	1	2	1	1	1	1	1	1
A0A0A6YYJ8;Q96HJ9-2;Q9Y383-3;Q9Y383-2;Q9NQ29;Q96HJ9;B8ZZ10;A8MYV2;Q9NQ29-2;Q9NQ29-3	A0A0A6YYJ8;Q96HJ9-2;Q9Y383-3;Q9Y383-2	10;10;9;9;1;1;1;1;1;1	10;10;9;9;1;1;1;1;1;1	1;1;0;0;0;1;0;0;0;0	Protein FMC1 homolog;Putative RNA-binding protein Luc7-like 2	LUC7L2;FMC1	tr|A0A0A6YYJ8|A0A0A6YYJ8_HUMAN Isoform of Q9Y383, Putative RNA-binding protein Luc7-like 2 OS=Homo sapiens OX=9606 GN=LUC7L2 PE=3 SV=1;sp|Q96HJ9-2|FMC1_HUMAN Isoform of Q96HJ9, Isoform 2 of Protein FMC1 homolog OS=Homo sapiens OX=9606 GN=FMC1;sp|Q9Y383-3|L	10	10	10	1	1	1	3	4	6	4	4	4	3	4	3	3	2	3	3	3	3	3	3	2	3	4	3	3	4	4	1	1	3	4	6	4	4	4	3	4	3	3
P0DMM9;P0DMN0;A0A0A6YYL2;P0DMM9-3;P0DMM9-2;P50225-2;H3BPL6;H3BNY7;H3BQX5;H3BRT0	P0DMM9;P0DMN0;A0A0A6YYL2;P0DMM9-3;P0DMM9-2	14;14;14;14;7;6;5;3;2;1	14;14;14;14;7;6;5;3;2;1	6;6;6;6;5;0;4;1;0;1	Sulfotransferase 1A3;Sulfotransferase 1A4;Sulfotransferase	SULT1A3;SULT1A4	sp|P0DMM9|ST1A3_HUMAN Sulfotransferase 1A3 OS=Homo sapiens OX=9606 GN=SULT1A3 PE=1 SV=1;sp|P0DMN0|ST1A4_HUMAN Sulfotransferase 1A4 OS=Homo sapiens OX=9606 GN=SULT1A4 PE=1 SV=1;tr|A0A0A6YYL2|A0A0A6YYL2_HUMAN Isoform of P0DMM9, Sulfotransferase OS=Homo sapie	10	14	14	6	0	4	7	9	11	7	6	3	8	11	3	3	8	7	5	4	4	4	6	2	3	8	4	4	7	9	0	4	7	9	11	7	6	3	8	11	3	3
P57737;P57737-4;A0A0A6YYL4;P57737-3;P57737-2;I3L167;E7EP81;I3L1M1;I3L2Y6;I3L359;I3L212;I3NI06;I3L426;I3L1G9;I3L0X8;I3L351;I3L442	P57737;P57737-4;A0A0A6YYL4;P57737-3;P57737-2;I3L167	12;12;12;12;11;8;5;2;2;2;2;2;2;2;1;1;1	12;12;12;12;11;8;5;2;2;2;2;2;2;2;1;1;1	12;12;12;12;11;8;5;2;2;2;2;2;2;2;1;1;1	Coronin-7;Coronin	CORO7;PAM16;CORO7-PAM16	sp|P57737|CORO7_HUMAN Coronin-7 OS=Homo sapiens OX=9606 GN=CORO7 PE=1 SV=2;sp|P57737-4|CORO7_HUMAN Isoform of P57737, Isoform 4 of Coronin-7 OS=Homo sapiens OX=9606 GN=CORO7;tr|A0A0A6YYL4|A0A0A6YYL4_HUMAN Isoform of Q9Y3D7, Coronin OS=Homo sapiens OX=9606	17	12	12	12	0	3	2	3	2	3	3	1	0	5	2	0	2	0	4	1	0	2	1	1	6	10	4	1	5	2	0	3	2	3	2	3	3	1	0	5	2	0
A0A0B4J1U7	A0A0B4J1U7	2	2	2	Immunoglobulin heavy variable 6-1	IGHV6-1	sp|A0A0B4J1U7|HV601_HUMAN Immunoglobulin heavy variable 6-1 OS=Homo sapiens OX=9606 GN=IGHV6-1 PE=1 SV=1	1	2	2	2	0	0	1	1	1	1	1	1	1	1	1	2	1	1	1	0	0	1	1	1	1	2	1	1	1	1	0	0	1	1	1	1	1	1	1	1	1	2
Q9BXJ9;A0A8V8TQT7;A0A8V8TPI7;A0A8V8TQ34;A0A0B4J1W3;Q9BXJ9-4;Q6N069;Q6N069-5;Q6N069-4;Q6N069-3;Q6N069-2	Q9BXJ9;A0A8V8TQT7;A0A8V8TPI7;A0A8V8TQ34;A0A0B4J1W3;Q9BXJ9-4	3;3;3;3;3;3;1;1;1;1;1	3;3;3;3;3;3;1;1;1;1;1	3;3;3;3;3;3;1;1;1;1;1	N-alpha-acetyltransferase 15, NatA auxiliary subunit	NAA15	sp|Q9BXJ9|NAA15_HUMAN N-alpha-acetyltransferase 15, NatA auxiliary subunit OS=Homo sapiens OX=9606 GN=NAA15 PE=1 SV=1;tr|A0A8V8TQT7|A0A8V8TQT7_HUMAN Isoform of Q9BXJ9, N-alpha-acetyltransferase 15, NatA auxiliary subunit OS=Homo sapiens OX=9606 GN=NAA15 PE	11	3	3	3	1	0	0	0	0	1	1	1	0	0	0	1	1	1	1	2	0	0	1	0	1	1	0	0	0	0	1	0	0	0	0	1	1	1	0	0	0	1
A0A0B4J1X5;A0A075B7E8;A0A0J9YVY3	A0A0B4J1X5	5;2;1	5;2;1	2;1;0	Immunoglobulin heavy variable 3-74	IGHV3-74	sp|A0A0B4J1X5|HV374_HUMAN Immunoglobulin heavy variable 3-74 OS=Homo sapiens OX=9606 GN=IGHV3-74 PE=1 SV=1	3	5	5	2	2	1	3	3	3	1	3	3	4	3	3	3	3	1	3	0	0	3	3	3	3	3	3	3	3	3	2	1	3	3	3	1	3	3	4	3	3	3
A0A0B4J1X8	A0A0B4J1X8	3	1	1	Immunoglobulin heavy variable 3-43	IGHV3-43	sp|A0A0B4J1X8|HV343_HUMAN Immunoglobulin heavy variable 3-43 OS=Homo sapiens OX=9606 GN=IGHV3-43 PE=1 SV=1	1	3	1	1	0	2	1	1	1	0	1	1	1	1	1	1	1	1	0	0	0	1	1	1	2	2	1	0	1	0	0	0	0	0	0	0	0	0	0	0	0	0
A0A0B4J1Y8	A0A0B4J1Y8	1	1	1	Immunoglobulin lambda variable 9-49	IGLV9-49	sp|A0A0B4J1Y8|LV949_HUMAN Immunoglobulin lambda variable 9-49 OS=Homo sapiens OX=9606 GN=IGLV9-49 PE=1 SV=1	1	1	1	1	0	0	0	0	0	0	1	0	0	0	0	0	1	0	0	0	0	0	0	0	0	1	0	0	1	0	0	0	0	0	0	0	1	0	0	0	0	0
Q16629;A0A0B4J1Z1;C9JAB2;Q16629-3;Q16629-2;Q16629-4;F8WEA1	Q16629;A0A0B4J1Z1;C9JAB2;Q16629-3;Q16629-2;Q16629-4	11;11;11;11;11;11;1	11;11;11;11;11;11;1	10;10;10;10;10;10;1	Serine/arginine-rich splicing factor 7	SRSF7	sp|Q16629|SRSF7_HUMAN Serine/arginine-rich splicing factor 7 OS=Homo sapiens OX=9606 GN=SRSF7 PE=1 SV=1;tr|A0A0B4J1Z1|A0A0B4J1Z1_HUMAN Isoform of Q16629, Serine and arginine rich splicing factor 7 OS=Homo sapiens OX=9606 GN=SRSF7 PE=1 SV=1;tr|C9JAB2|C9JAB2	7	11	11	10	4	8	6	5	7	7	5	8	7	9	6	4	5	9	5	9	9	6	7	5	4	5	3	5	4	5	4	8	6	5	7	7	5	8	7	9	6	4
Q6IA69;E9PNF5;A0A0B4J216;Q6IA69-2	Q6IA69;E9PNF5;A0A0B4J216;Q6IA69-2	1;1;1;1	1;1;1;1	1;1;1;1	Glutamine-dependent NAD(+) synthetase	NADSYN1	sp|Q6IA69|NADE_HUMAN Glutamine-dependent NAD(+) synthetase OS=Homo sapiens OX=9606 GN=NADSYN1 PE=1 SV=3;tr|E9PNF5|E9PNF5_HUMAN Isoform of Q6IA69, NAD synthetase 1 (Fragment) OS=Homo sapiens OX=9606 GN=NADSYN1 PE=1 SV=1;tr|A0A0B4J216|A0A0B4J216_HUMAN Isofor	4	1	1	1	0	0	1	1	0	0	0	0	0	0	0	0	0	0	0	0	0	0	0	0	0	1	0	0	1	1	0	0	1	1	0	0	0	0	0	0	0	0
B9A064;A0A0B4J231;A0A5H1ZRQ4;P0CG04	B9A064;A0A0B4J231;A0A5H1ZRQ4;P0CG04	11;11;10;10	2;2;1;1	2;2;1;1	Immunoglobulin lambda-like polypeptide 5;Immunoglobulin lambda constant 1	IGLL5;IGLC1	sp|B9A064|IGLL5_HUMAN Immunoglobulin lambda-like polypeptide 5 OS=Homo sapiens OX=9606 GN=IGLL5 PE=1 SV=2;tr|A0A0B4J231|A0A0B4J231_HUMAN Isoform of B9A064, Immunoglobulin lambda like polypeptide 5 OS=Homo sapiens OX=9606 GN=IGLL5 PE=1 SV=1;tr|A0A5H1ZRQ4|A0	4	11	2	2	2	6	7	7	7	8	8	8	9	8	6	5	6	9	7	11	8	8	9	7	7	7	6	6	7	7	0	0	2	2	2	2	2	2	2	2	2	2
F5H2Q2;A0A0B4J233;P82980	F5H2Q2;A0A0B4J233;P82980	1;1;1	1;1;1	1;1;1	Retinol-binding protein 5	RBP5	tr|F5H2Q2|F5H2Q2_HUMAN Isoform of P82980, Retinol binding protein 5 OS=Homo sapiens OX=9606 GN=RBP5 PE=1 SV=1;tr|A0A0B4J233|A0A0B4J233_HUMAN Isoform of P82980, Retinol binding protein 5 OS=Homo sapiens OX=9606 GN=RBP5 PE=1 SV=1;sp|P82980|RET5_HUMAN Retinol	3	1	1	1	0	0	0	0	0	0	0	0	0	0	0	0	0	1	1	0	0	0	0	0	1	0	0	0	0	1	0	0	0	0	0	0	0	0	0	0	0	0
P61803;F5H895;A0A0B4J239;F5GXX5	P61803;F5H895;A0A0B4J239;F5GXX5	4;4;4;4	4;4;4;4	4;4;4;4	Dolichyl-diphosphooligosaccharide--protein glycosyltransferase subunit DAD1	DAD1	sp|P61803|DAD1_HUMAN Dolichyl-diphosphooligosaccharide--protein glycosyltransferase subunit DAD1 OS=Homo sapiens OX=9606 GN=DAD1 PE=1 SV=3;tr|F5H895|F5H895_HUMAN Isoform of P61803, Defender against cell death 1 OS=Homo sapiens OX=9606 GN=DAD1 PE=1 SV=1;tr|	4	4	4	4	1	1	1	1	3	2	2	4	3	3	2	1	2	2	3	2	2	2	3	1	2	0	2	1	0	2	1	1	1	1	3	2	2	4	3	3	2	1
Q9H0A8;H3BPG2;H3BQF2;A0A0B4J287;H3BM91;Q9H0A8-3;Q9H0A8-2	Q9H0A8;H3BPG2;H3BQF2;A0A0B4J287;H3BM91;Q9H0A8-3;Q9H0A8-2	1;1;1;1;1;1;1	1;1;1;1;1;1;1	1;1;1;1;1;1;1	COMM domain-containing protein 4	COMMD4	sp|Q9H0A8|COMD4_HUMAN COMM domain-containing protein 4 OS=Homo sapiens OX=9606 GN=COMMD4 PE=1 SV=1;tr|H3BPG2|H3BPG2_HUMAN Isoform of Q9H0A8, COMM domain containing 4 (Fragment) OS=Homo sapiens OX=9606 GN=COMMD4 PE=1 SV=8;tr|H3BQF2|H3BQF2_HUMAN Isoform of Q	7	1	1	1	0	0	0	0	0	0	0	0	0	0	0	0	0	0	0	0	0	0	0	0	0	1	0	0	0	0	0	0	0	0	0	0	0	0	0	0	0	0
Q9UHJ6;A0A0B4J2A0	Q9UHJ6;A0A0B4J2A0	5;5	5;5	5;5	Sedoheptulokinase;Carbohydrate kinase FGGY N-terminal domain-containing protein	SHPK	sp|Q9UHJ6|SHPK_HUMAN Sedoheptulokinase OS=Homo sapiens OX=9606 GN=SHPK PE=1 SV=4;tr|A0A0B4J2A0|A0A0B4J2A0_HUMAN readthrough, Carbohydrate kinase FGGY N-terminal domain-containing protein OS=Homo sapiens OX=9606 PE=3 SV=1	2	5	5	5	0	1	0	1	1	1	1	1	2	3	0	0	2	0	3	0	1	3	2	1	1	1	1	2	2	1	0	1	0	1	1	1	1	1	2	3	0	0
A0A0B4J2A2;F5H284;A0A0H2UH34;P0DN26;A0A075B767;A0A075B759;Q9Y536;P0DN37	A0A0B4J2A2;F5H284;A0A0H2UH34;P0DN26;A0A075B767;A0A075B759;Q9Y536;P0DN37	6;5;5;5;5;5;4;4	2;1;1;1;1;1;0;2	2;1;1;1;1;1;0;2	Peptidyl-prolyl cis-trans isomerase A-like 4C;Peptidyl-prolyl cis-trans isomerase A-like 4D;Peptidyl-prolyl cis-trans isomerase;Peptidyl-prolyl cis-trans isomerase A-like 4F;Peptidyl-prolyl cis-trans isomerase A-like 4H;Peptidyl-prolyl cis-trans isomerase A-like 4E;Peptidyl-prolyl cis-trans isomerase A-like 4A;Peptidyl-prolyl cis-trans isomerase A-like 4G	PPIAL4C;PPIAL4D;PPIAL4F;PPIAL4H;PPIAL4E;PPIAL4A;PPIAL4G	sp|A0A0B4J2A2|PAL4C_HUMAN Peptidyl-prolyl cis-trans isomerase A-like 4C OS=Homo sapiens OX=9606 GN=PPIAL4C PE=2 SV=1;sp|F5H284|PAL4D_HUMAN Peptidyl-prolyl cis-trans isomerase A-like 4D OS=Homo sapiens OX=9606 GN=PPIAL4D PE=3 SV=1;tr|A0A0H2UH34|A0A0H2UH34_H	8	6	2	2	2	5	2	2	3	3	3	3	3	4	3	2	2	3	2	5	5	2	3	2	2	2	3	2	2	2	0	1	0	0	0	0	0	0	0	0	0	0
Q9Y2H0;Q9Y2H0-1;Q9Y2H0-3;F8WF49;A0A0B4J2C2;A0A087WWE6;A0A087X246	Q9Y2H0;Q9Y2H0-1;Q9Y2H0-3;F8WF49;A0A0B4J2C2;A0A087WWE6;A0A087X246	2;2;2;2;2;1;1	2;2;2;2;2;1;1	2;2;2;2;2;1;1	Disks large-associated protein 4	DLGAP4	sp|Q9Y2H0|DLGP4_HUMAN Disks large-associated protein 4 OS=Homo sapiens OX=9606 GN=DLGAP4 PE=1 SV=3;sp|Q9Y2H0-1|DLGP4_HUMAN Isoform of Q9Y2H0, Isoform 2 of Disks large-associated protein 4 OS=Homo sapiens OX=9606 GN=DLGAP4;sp|Q9Y2H0-3|DLGP4_HUMAN Isoform of	7	2	2	2	0	0	0	0	1	0	1	1	1	0	0	0	0	0	0	1	1	0	1	0	0	0	0	0	1	0	0	0	0	0	1	0	1	1	1	0	0	0
P13693;Q5W0H4;A0A0B4J2C3;J3KPG2;E9PJF7;P13693-2;Q56UQ5;H0YCX0	P13693;Q5W0H4;A0A0B4J2C3;J3KPG2;E9PJF7;P13693-2	10;10;10;8;7;6;3;2	10;10;10;8;7;6;3;2	10;10;10;8;7;6;3;2	Translationally-controlled tumor protein	TPT1	sp|P13693|TCTP_HUMAN Translationally-controlled tumor protein OS=Homo sapiens OX=9606 GN=TPT1 PE=1 SV=1;tr|Q5W0H4|Q5W0H4_HUMAN Isoform of P13693, Translationally-controlled tumor protein OS=Homo sapiens OX=9606 GN=TPT1 PE=1 SV=1;tr|A0A0B4J2C3|A0A0B4J2C3_HU	8	10	10	10	2	6	4	5	8	6	6	7	6	7	6	3	5	6	7	5	4	6	6	5	3	3	4	4	3	4	2	6	4	5	8	6	6	7	6	7	6	3
P0DPI2;A0A0B4J2D5;H7C2G3;H7C1F6;P0DPI2-2;A0A0B4J2D5-2;A0A2R8YDR7;F2Z2Q0;A0A096LP12;A0A2R8Y6K9	P0DPI2;A0A0B4J2D5;H7C2G3;H7C1F6;P0DPI2-2;A0A0B4J2D5-2;A0A2R8YDR7;F2Z2Q0;A0A096LP12	9;9;8;7;6;6;5;5;5;4	9;9;8;7;6;6;5;5;5;4	9;9;8;7;6;6;5;5;5;4	Glutamine amidotransferase-like class 1 domain-containing protein 3, mitochondrial;Putative glutamine amidotransferase-like class 1 domain-containing protein 3B, mitochondrial	GATD3;GATD3B	sp|P0DPI2|GAL3A_HUMAN Glutamine amidotransferase-like class 1 domain-containing protein 3, mitochondrial OS=Homo sapiens OX=9606 GN=GATD3 PE=1 SV=1;sp|A0A0B4J2D5|GAL3B_HUMAN Putative glutamine amidotransferase-like class 1 domain-containing protein 3B, mit	10	9	9	9	3	2	4	6	4	3	5	2	3	4	4	2	4	4	2	3	5	6	3	4	5	7	3	1	4	2	3	2	4	6	4	3	5	2	3	4	4	2
P0DP09;A0A0B4J2D9	P0DP09;A0A0B4J2D9	1;1	1;1	1;1	Immunoglobulin kappa variable 1-13;Immunoglobulin kappa variable 1D-13	IGKV1-13;IGKV1D-13	sp|P0DP09|KV113_HUMAN Immunoglobulin kappa variable 1-13 OS=Homo sapiens OX=9606 GN=IGKV1-13 PE=3 SV=1;sp|A0A0B4J2D9|KVD13_HUMAN Immunoglobulin kappa variable 1D-13 OS=Homo sapiens OX=9606 GN=IGKV1D-13 PE=3 SV=1	2	1	1	1	0	0	0	0	0	0	0	1	0	0	1	0	0	0	0	0	0	1	0	0	0	0	0	0	0	0	0	0	0	0	0	0	0	1	0	0	1	0
Q92544;A0A0C4DFM1;F2Z2L1	Q92544;A0A0C4DFM1	9;9;1	9;9;1	9;9;1	Transmembrane 9 superfamily member 4;Transmembrane 9 superfamily member	TM9SF4	sp|Q92544|TM9S4_HUMAN Transmembrane 9 superfamily member 4 OS=Homo sapiens OX=9606 GN=TM9SF4 PE=1 SV=2;tr|A0A0C4DFM1|A0A0C4DFM1_HUMAN Isoform of Q92544, Transmembrane 9 superfamily member OS=Homo sapiens OX=9606 GN=TM9SF4 PE=1 SV=1	3	9	9	9	5	2	4	4	3	3	2	4	4	4	2	1	4	4	4	1	2	6	7	6	4	7	1	5	5	4	5	2	4	4	3	3	2	4	4	4	2	1
Q99685;A0A0C4DFN3;Q99685-2;A0A3B3ITT3;H7C4E0;C9JAM4;H7C5K5	Q99685;A0A0C4DFN3;Q99685-2;A0A3B3ITT3;H7C4E0	5;5;5;4;3;1;1	5;5;5;4;3;1;1	5;5;5;4;3;1;1	Monoglyceride lipase	MGLL	sp|Q99685|MGLL_HUMAN Monoglyceride lipase OS=Homo sapiens OX=9606 GN=MGLL PE=1 SV=2;tr|A0A0C4DFN3|A0A0C4DFN3_HUMAN Isoform of Q99685, Monoglyceride lipase OS=Homo sapiens OX=9606 GN=MGLL PE=1 SV=1;sp|Q99685-2|MGLL_HUMAN Isoform of Q99685, Isoform 2 of Mono	7	5	5	5	0	0	0	0	1	2	2	3	2	3	2	0	2	0	1	1	1	1	3	1	0	0	0	0	0	0	0	0	0	0	1	2	2	3	2	3	2	0
Q9NQ79;Q5T4F6;A0A0C4DFP6;Q9NQ79-3;Q9NQ79-2	Q9NQ79;Q5T4F6;A0A0C4DFP6;Q9NQ79-3;Q9NQ79-2	3;3;3;3;3	3;3;3;3;3	3;3;3;3;3	Cartilage acidic protein 1	CRTAC1	sp|Q9NQ79|CRAC1_HUMAN Cartilage acidic protein 1 OS=Homo sapiens OX=9606 GN=CRTAC1 PE=1 SV=2;tr|Q5T4F6|Q5T4F6_HUMAN Isoform of Q9NQ79, Cartilage acidic protein 1 (Fragment) OS=Homo sapiens OX=9606 GN=CRTAC1 PE=1 SV=1;tr|A0A0C4DFP6|A0A0C4DFP6_HUMAN Isoform	5	3	3	3	0	0	1	0	1	1	0	2	0	1	1	0	1	1	0	0	0	1	0	0	0	0	0	0	0	0	0	0	1	0	1	1	0	2	0	1	1	0
Q12959;A0A0C4DFT3;Q12959-6;A0A590UJ18;Q12959-3;Q12959-4;A0A590UJ08;A0A590UJR5;A0A590UJ68;Q12959-7;A0A590UJD9;A0A590UJC5;A0A590UKA8;Q12959-5;A0A590UJS9;Q12959-2;A0A590UJX2;A0A590UJR4;A0A590UJ64;A0A590UJ29;A0A590UK81;A0A590UK48;Q12959-8;A0A590UJ81;Q12959-9;E7EQD7;C9JUA9;A0A590UJ25;A0A590UJL2;A0A590UK70;A0A590UK02;B4E2H8;A0A590UJ95;A0A3B3ISW2;A0A994J5T6;C9JN61;A0A3B3ITF1;Q15700-3;E9PIW2;Q15700-4;F8V…	Q12959;A0A0C4DFT3;Q12959-6;A0A590UJ18;Q12959-3;Q12959-4;A0A590UJ08;A0A590UJR5;A0A590UJ68;Q12959-7;A0A590UJD9;A0A590UJC5;A0A590UKA8;Q12959-5;A0A590UJS9;Q12959-2;A0A590UJX2;A0A590UJR4;A0A590UJ64;A0A590UJ29;A0A590UK81;A0A590UK48;Q12959-8;A0A590UJ81;Q12959-9;E7EQD7;C9JUA9;A0A590UJ25;A0A590UJL2;A0A590UK70;A0A590UK02	12;12;12;12;12;12;12;12;12;12;12;12;12;12;12;12;10;10;10;10;10;10;10;10;10;8;8;6;6;6;6;5;4;3;3;3;3;3;3;3;3;3;3;3;3;3;3;3;3;3;3;3;3;3;3;2;2;2;2;2;2;2;1;1;1;1;1;1;1;1;1;1;1;1;1;1;1;1;1;1;1;1;1;1;1;1	12;12;12;12;12;12;12;12;12;12;12;12;12;12;12;12;10;10;10;10;10;10;10;10;10;8;8;6;6;6;6;5;4;3;3;3;3;3;3;3;3;3;3;3;3;3;3;3;3;3;3;3;3;3;3;2;2;2;2;2;2;2;1;1;1;1;1;1;1;1;1;1;1;1;1;1;1;1;1;1;1;1;1;1;1;1	11;11;11;11;11;11;11;11;11;11;11;11;11;11;11;11;9;9;9;9;9;9;9;9;9;8;7;6;6;6;6;5;4;2;2;3;2;2;2;2;2;2;2;2;2;2;3;2;3;2;2;2;2;2;3;1;1;2;1;2;1;2;1;1;1;1;1;1;1;1;1;1;1;1;1;1;1;1;1;1;1;1;1;1;1;1	Disks large homolog 1	DLG1	sp|Q12959|DLG1_HUMAN Disks large homolog 1 OS=Homo sapiens OX=9606 GN=DLG1 PE=1 SV=2;tr|A0A0C4DFT3|A0A0C4DFT3_HUMAN Isoform of Q12959, Disks large homolog 1 OS=Homo sapiens OX=9606 GN=DLG1 PE=1 SV=1;sp|Q12959-6|DLG1_HUMAN Isoform of Q12959, Isoform 6 of Di	86	12	12	11	3	2	1	2	5	3	5	5	3	6	4	2	4	1	7	1	4	7	5	3	5	5	2	5	2	7	3	2	1	2	5	3	5	5	3	6	4	2
Q7Z3E2;A0A0C4DFU7	Q7Z3E2;A0A0C4DFU7	1;1	1;1	1;1	Coiled-coil domain-containing protein 186	CCDC186	sp|Q7Z3E2|CC186_HUMAN Coiled-coil domain-containing protein 186 OS=Homo sapiens OX=9606 GN=CCDC186 PE=1 SV=2;tr|A0A0C4DFU7|A0A0C4DFU7_HUMAN Isoform of Q7Z3E2, Coiled-coil domain containing 186 OS=Homo sapiens OX=9606 GN=CCDC186 PE=1 SV=1	2	1	1	1	0	1	0	0	0	1	0	0	0	0	0	0	0	1	0	1	1	1	0	0	0	0	0	0	0	0	0	1	0	0	0	1	0	0	0	0	0	0
Q01105-2;A0A0C4DFV9;Q01105;A0A8I5KS71;A0A8J8YYJ1;Q01105-3;Q01105-4;P0DME0;P0DME0-1	Q01105-2;A0A0C4DFV9;Q01105;A0A8I5KS71;A0A8J8YYJ1;Q01105-3;Q01105-4;P0DME0;P0DME0-1	11;11;10;10;10;10;10;6;6	11;11;10;10;10;10;10;6;6	11;11;10;10;10;10;10;6;6	Protein SET;Protein SETSIP	SET;SETSIP	sp|Q01105-2|SET_HUMAN Isoform of Q01105, Isoform 2 of Protein SET OS=Homo sapiens OX=9606 GN=SET;tr|A0A0C4DFV9|A0A0C4DFV9_HUMAN Isoform of Q01105, SET nuclear proto-oncogene OS=Homo sapiens OX=9606 GN=SET PE=1 SV=2;sp|Q01105|SET_HUMAN Protein SET OS=Homo s	9	11	11	11	3	1	6	5	4	3	5	5	2	6	4	3	6	3	4	4	4	7	4	6	7	4	5	2	3	3	3	1	6	5	4	3	5	5	2	6	4	3
A0A0C4DFZ2;P15289;P15289-2	A0A0C4DFZ2;P15289;P15289-2	6;6;5	6;6;5	6;6;5	Arylsulfatase A;Arylsulfatase A component B;Arylsulfatase A component C	ARSA	tr|A0A0C4DFZ2|A0A0C4DFZ2_HUMAN Isoform of P15289, Arylsulfatase A OS=Homo sapiens OX=9606 GN=ARSA PE=1 SV=1;sp|P15289|ARSA_HUMAN Arylsulfatase A OS=Homo sapiens OX=9606 GN=ARSA PE=1 SV=3;sp|P15289-2|ARSA_HUMAN Isoform of P15289, Isoform 2 of Arylsulfatase	3	6	6	6	0	1	0	1	4	0	2	2	3	2	2	0	3	2	0	0	1	2	3	2	2	2	1	3	2	3	0	1	0	1	4	0	2	2	3	2	2	0
Q8NF91;Q8NF91-4;A0A0C4DG40;Q8NF91-8;Q8NF91-2;Q8NF91-3;B7Z9Y6;Q5JV20;F8WAI0;H0Y326;H0Y325;Q8NF91-9;Q8NF91-11;Q8NF91-7	Q8NF91;Q8NF91-4;A0A0C4DG40;Q8NF91-8;Q8NF91-2	4;4;4;3;3;1;1;1;1;1;1;1;1;1	4;4;4;3;3;1;1;1;1;1;1;1;1;1	4;4;4;3;3;1;1;1;1;1;1;1;1;1	Nesprin-1	SYNE1	sp|Q8NF91|SYNE1_HUMAN Nesprin-1 OS=Homo sapiens OX=9606 GN=SYNE1 PE=1 SV=4;sp|Q8NF91-4|SYNE1_HUMAN Isoform of Q8NF91, Isoform 4 of Nesprin-1 OS=Homo sapiens OX=9606 GN=SYNE1;tr|A0A0C4DG40|A0A0C4DG40_HUMAN Isoform of Q8NF91, Spectrin repeat containing nucle	14	4	4	4	1	0	2	1	2	0	2	1	1	1	1	0	1	0	1	2	1	1	1	1	2	1	1	0	0	0	1	0	2	1	2	0	2	1	1	1	1	0
O43464;A0A0C4DG44;A0A8Q3SIX7;O43464-3;O43464-2;A0A8Q3SJ36;O43464-4	O43464;A0A0C4DG44;A0A8Q3SIX7;O43464-3;O43464-2	5;5;5;5;4;2;2	5;5;5;5;4;2;2	5;5;5;5;4;2;2	Serine protease HTRA2, mitochondrial	HTRA2	sp|O43464|HTRA2_HUMAN Serine protease HTRA2, mitochondrial OS=Homo sapiens OX=9606 GN=HTRA2 PE=1 SV=2;tr|A0A0C4DG44|A0A0C4DG44_HUMAN Isoform of O43464, Serine protease HTRA2, mitochondrial (Fragment) OS=Homo sapiens OX=9606 GN=HTRA2 PE=1 SV=1;tr|A0A8Q3SIX7	7	5	5	5	0	0	0	0	2	1	3	4	3	3	2	0	2	1	3	1	1	4	4	1	1	1	1	1	1	2	0	0	0	0	2	1	3	4	3	3	2	0
Q66PJ3;Q66PJ3-2;Q66PJ3-7;Q66PJ3-3;F5GYV5;H7BZV4;A0A0C4DG62;F8WCT1;A0A8C8KBE9;Q66PJ3-10;Q66PJ3-9;Q66PJ3-4;Q66PJ3-1	Q66PJ3;Q66PJ3-2;Q66PJ3-7;Q66PJ3-3;F5GYV5;H7BZV4;A0A0C4DG62;F8WCT1;A0A8C8KBE9;Q66PJ3-10;Q66PJ3-9;Q66PJ3-4;Q66PJ3-1	2;2;2;2;2;2;2;2;2;2;2;2;2	2;2;2;2;2;2;2;2;2;2;2;2;2	2;2;2;2;2;2;2;2;2;2;2;2;2	ADP-ribosylation factor-like protein 6-interacting protein 4	ARL6IP4	sp|Q66PJ3|AR6P4_HUMAN ADP-ribosylation factor-like protein 6-interacting protein 4 OS=Homo sapiens OX=9606 GN=ARL6IP4 PE=1 SV=3;sp|Q66PJ3-2|AR6P4_HUMAN Isoform of Q66PJ3, Isoform 2 of ADP-ribosylation factor-like protein 6-interacting protein 4 OS=Homo sap	13	2	2	2	0	1	0	0	0	1	0	0	0	0	0	0	0	1	0	1	1	0	0	0	0	1	0	1	0	1	0	1	0	0	0	1	0	0	0	0	0	0
Q9BQS7;A0A804HJ98;A0A804HKF4;Q5JZ07;A0A804HK72;A0A804HIE6;Q5JZ08;A0A0C4DG76;Q9BQS7-4;Q9BQS7-2;Q9BQS7-3	Q9BQS7;A0A804HJ98;A0A804HKF4;Q5JZ07;A0A804HK72;A0A804HIE6;Q5JZ08;A0A0C4DG76;Q9BQS7-4;Q9BQS7-2;Q9BQS7-3	1;1;1;1;1;1;1;1;1;1;1	1;1;1;1;1;1;1;1;1;1;1	1;1;1;1;1;1;1;1;1;1;1	Hephaestin;ferroxidase	HEPH	sp|Q9BQS7|HEPH_HUMAN Hephaestin OS=Homo sapiens OX=9606 GN=HEPH PE=1 SV=3;tr|A0A804HJ98|A0A804HJ98_HUMAN Isoform of Q9BQS7, Hephaestin OS=Homo sapiens OX=9606 GN=HEPH PE=1 SV=1;tr|A0A804HKF4|A0A804HKF4_HUMAN Isoform of Q9BQS7, Hephaestin OS=Homo sapiens OX	11	1	1	1	0	0	0	0	0	0	0	0	0	0	0	0	0	0	0	0	0	0	0	0	1	0	0	0	1	1	0	0	0	0	0	0	0	0	0	0	0	0
P58335;P58335-4;A0A0C4DG84;A0A7P0TAR4;J3KPY9;A0A7P0Z4A8;P58335-3;P58335-2	P58335;P58335-4;A0A0C4DG84;A0A7P0TAR4;J3KPY9;A0A7P0Z4A8;P58335-3;P58335-2	1;1;1;1;1;1;1;1	1;1;1;1;1;1;1;1	1;1;1;1;1;1;1;1	Anthrax toxin receptor 2;Anthrax toxin receptor	ANTXR2	sp|P58335|ANTR2_HUMAN Anthrax toxin receptor 2 OS=Homo sapiens OX=9606 GN=ANTXR2 PE=1 SV=5;sp|P58335-4|ANTR2_HUMAN Isoform of P58335, Isoform 4 of Anthrax toxin receptor 2 OS=Homo sapiens OX=9606 GN=ANTXR2;tr|A0A0C4DG84|A0A0C4DG84_HUMAN Isoform of P58335,	8	1	1	1	0	0	0	0	0	0	0	0	0	0	0	0	0	1	0	1	1	0	0	0	0	0	0	0	0	0	0	0	0	0	0	0	0	0	0	0	0	0
Q7L014;A0A0C4DG89;D6RJA6	Q7L014;A0A0C4DG89	8;8;3	8;8;3	8;8;3	Probable ATP-dependent RNA helicase DDX46;RNA helicase	DDX46	sp|Q7L014|DDX46_HUMAN Probable ATP-dependent RNA helicase DDX46 OS=Homo sapiens OX=9606 GN=DDX46 PE=1 SV=2;tr|A0A0C4DG89|A0A0C4DG89_HUMAN Isoform of Q7L014, RNA helicase OS=Homo sapiens OX=9606 GN=DDX46 PE=1 SV=1	3	8	8	8	1	2	0	0	1	3	0	2	2	2	3	2	0	2	1	2	2	0	1	0	6	6	2	3	1	0	1	2	0	0	1	3	0	2	2	2	3	2
O75521;A0A0C4DGA2;O75521-2;F1LLU7;F8WAW4;C9JB63;F8W6J1	O75521;A0A0C4DGA2;O75521-2;F1LLU7;F8WAW4;C9JB63	12;12;12;8;6;6;5	12;12;12;8;6;6;5	12;12;12;8;6;6;5	Enoyl-CoA delta isomerase 2	ECI2	sp|O75521|ECI2_HUMAN Enoyl-CoA delta isomerase 2 OS=Homo sapiens OX=9606 GN=ECI2 PE=1 SV=4;tr|A0A0C4DGA2|A0A0C4DGA2_HUMAN Isoform of O75521, Enoyl-CoA delta isomerase 2 OS=Homo sapiens OX=9606 GN=ECI2 PE=1 SV=1;sp|O75521-2|ECI2_HUMAN Isoform of O75521, Iso	7	12	12	12	2	0	2	3	6	4	7	6	5	5	6	0	6	6	6	3	4	6	9	3	4	5	2	1	1	1	2	0	2	3	6	4	7	6	5	5	6	0
Q14839;A0A2R8Y425;A0A2U3TZM0;A0A2R8YFD8;F5GWX5;A0A2R8Y212;A0A2R8Y521;A0A0C4DGG9;A0A2R8YFK9;A0A2R8Y5J0;Q14839-2;A0A2R8YDJ9;A0A2R8Y4X2;A0A2R8YDW2;A0A2R8YD40;A0A2R8Y7I0;A0A2R8Y445;A0A2R8Y8C1;A0A2R8YER1;A0A2R8Y7M9;Q8TDI0;A0A2R8Y5M9;K7EMY3;A0A2R8YE38;A0A2R8Y685;A0A2R8Y5Z7;A0A2R8Y8B3;H7C3H7;I3L229;Q12873;A0A8V8TR54;F2Z2R5;Q12873-2;Q12873-3;H7C0J3;F5H6N4	Q14839;A0A2R8Y425;A0A2U3TZM0;A0A2R8YFD8;F5GWX5;A0A2R8Y212;A0A2R8Y521;A0A0C4DGG9;A0A2R8YFK9;A0A2R8Y5J0;Q14839-2;A0A2R8YDJ9;A0A2R8Y4X2;A0A2R8YDW2;A0A2R8YD40;A0A2R8Y7I0;A0A2R8Y445;A0A2R8Y8C1;A0A2R8YER1;A0A2R8Y7M9;Q8TDI0	10;10;10;10;10;10;10;10;10;10;10;9;8;8;8;7;7;7;7;6;5;4;4;4;3;3;3;1;1;1;1;1;1;1;1;1	10;10;10;10;10;10;10;10;10;10;10;9;8;8;8;7;7;7;7;6;5;4;4;4;3;3;3;1;1;1;1;1;1;1;1;1	10;10;10;10;10;10;10;10;10;10;10;9;8;8;8;7;7;7;7;6;5;4;4;4;3;3;3;1;1;1;1;1;1;1;1;1	Chromodomain-helicase-DNA-binding protein 4;DNA helicase;Chromodomain-helicase-DNA-binding protein 5	CHD4;CHD5	sp|Q14839|CHD4_HUMAN Chromodomain-helicase-DNA-binding protein 4 OS=Homo sapiens OX=9606 GN=CHD4 PE=1 SV=2;tr|A0A2R8Y425|A0A2R8Y425_HUMAN Isoform of Q14839, DNA helicase (Fragment) OS=Homo sapiens OX=9606 GN=CHD4 PE=1 SV=1;tr|A0A2U3TZM0|A0A2U3TZM0_HUMAN Is	36	10	10	10	0	0	3	4	4	2	5	3	3	3	3	1	3	2	3	1	2	3	3	2	1	3	2	1	3	2	0	0	3	4	4	2	5	3	3	3	3	1
Q9Y2X7;Q9Y2X7-3;J3QLH1;J3QRU8;A0A0C4DGN6	Q9Y2X7;Q9Y2X7-3;J3QLH1;J3QRU8;A0A0C4DGN6	2;2;2;2;2	2;2;2;2;2	2;2;2;2;2	ARF GTPase-activating protein GIT1	GIT1	sp|Q9Y2X7|GIT1_HUMAN ARF GTPase-activating protein GIT1 OS=Homo sapiens OX=9606 GN=GIT1 PE=1 SV=2;sp|Q9Y2X7-3|GIT1_HUMAN Isoform of Q9Y2X7, Isoform 3 of ARF GTPase-activating protein GIT1 OS=Homo sapiens OX=9606 GN=GIT1;tr|J3QLH1|J3QLH1_HUMAN Isoform of Q9	5	2	2	2	0	0	0	0	1	0	1	1	0	0	0	0	0	0	0	0	0	1	0	0	0	1	0	0	0	0	0	0	0	0	1	0	1	1	0	0	0	0
P04632;A0A0C4DGQ5;A0A075B7C0;K7ELJ7;U3KQE2;K7EIV0;K7EM73;K7EKD8;U3KPR7;Q96L46;K7ES78;K7EMQ1	P04632;A0A0C4DGQ5;A0A075B7C0;K7ELJ7;U3KQE2;K7EIV0;K7EM73;K7EKD8	18;18;16;16;15;14;12;12;8;2;2;1	18;18;16;16;15;14;12;12;8;2;2;1	18;18;16;16;15;14;12;12;8;2;2;1	Calpain small subunit 1	CAPNS1	sp|P04632|CPNS1_HUMAN Calpain small subunit 1 OS=Homo sapiens OX=9606 GN=CAPNS1 PE=1 SV=1;tr|A0A0C4DGQ5|A0A0C4DGQ5_HUMAN Isoform of P04632, Calpain small subunit 1 OS=Homo sapiens OX=9606 GN=CAPNS1 PE=1 SV=1;tr|A0A075B7C0|A0A075B7C0_HUMAN Isoform of P04632	12	18	18	18	7	4	7	10	12	6	9	9	11	13	9	7	10	8	8	7	6	10	14	9	8	9	7	6	7	7	7	4	7	10	12	6	9	9	11	13	9	7
Q96P16;K7EP82;A0A0C4DGQ6;Q96P16-3	Q96P16;K7EP82;A0A0C4DGQ6;Q96P16-3	1;1;1;1	1;1;1;1	1;1;1;1	Regulation of nuclear pre-mRNA domain-containing protein 1A;Regulation of nuclear pre-mRNA domain-containing protein	RPRD1A	sp|Q96P16|RPR1A_HUMAN Regulation of nuclear pre-mRNA domain-containing protein 1A OS=Homo sapiens OX=9606 GN=RPRD1A PE=1 SV=1;tr|K7EP82|K7EP82_HUMAN Isoform of Q96P16, Regulation of nuclear pre-mRNA domain-containing protein (Fragment) OS=Homo sapiens OX=9	4	1	1	1	0	0	1	1	0	0	0	0	0	0	0	0	0	0	0	0	0	0	0	0	0	0	0	0	0	0	0	0	1	1	0	0	0	0	0	0	0	0
Q6IAN0;J3KRS1;A0A0C4DGQ8	Q6IAN0;J3KRS1;A0A0C4DGQ8	1;1;1	1;1;1	1;1;1	Dehydrogenase/reductase SDR family member 7B	DHRS7B	sp|Q6IAN0|DRS7B_HUMAN Dehydrogenase/reductase SDR family member 7B OS=Homo sapiens OX=9606 GN=DHRS7B PE=1 SV=2;tr|J3KRS1|J3KRS1_HUMAN Isoform of Q6IAN0, Dehydrogenase/reductase SDR family member 7B (Fragment) OS=Homo sapiens OX=9606 GN=DHRS7B PE=1 SV=1;tr|	3	1	1	1	0	0	1	1	0	1	1	0	1	1	1	0	0	0	1	0	0	1	0	0	0	1	1	1	1	1	0	0	1	1	0	1	1	0	1	1	1	0
P39656;A0A0C4DGS1;P39656-3;P39656-2;U3KQ84	P39656;A0A0C4DGS1;P39656-3;P39656-2;U3KQ84	17;17;16;15;9	17;17;16;15;9	17;17;16;15;9	Dolichyl-diphosphooligosaccharide--protein glycosyltransferase 48 kDa subunit	DDOST	sp|P39656|OST48_HUMAN Dolichyl-diphosphooligosaccharide--protein glycosyltransferase 48 kDa subunit OS=Homo sapiens OX=9606 GN=DDOST PE=1 SV=4;tr|A0A0C4DGS1|A0A0C4DGS1_HUMAN Isoform of P39656, Dolichyl-diphosphooligosaccharide--protein glycosyltransferase	5	17	17	17	6	5	10	10	12	9	10	10	9	9	9	5	10	7	9	4	6	12	11	9	11	11	7	9	8	9	6	5	10	10	12	9	10	10	9	9	9	5
A0A0C4DH24	A0A0C4DH24	1	1	1	Immunoglobulin kappa variable 6-21	IGKV6-21	sp|A0A0C4DH24|KV621_HUMAN Immunoglobulin kappa variable 6-21 OS=Homo sapiens OX=9606 GN=IGKV6-21 PE=1 SV=1	1	1	1	1	0	0	0	0	0	0	0	0	0	1	1	0	0	0	0	0	0	1	0	1	1	0	0	0	0	0	0	0	0	0	0	0	0	0	0	1	1	0
A0A0C4DH25	A0A0C4DH25	3	1	1	Immunoglobulin kappa variable 3D-20	IGKV3D-20	sp|A0A0C4DH25|KVD20_HUMAN Immunoglobulin kappa variable 3D-20 OS=Homo sapiens OX=9606 GN=IGKV3D-20 PE=1 SV=1	1	3	1	1	2	2	3	2	3	2	3	3	3	3	3	3	3	0	2	0	0	3	2	2	3	2	3	3	3	3	1	1	1	1	1	1	1	1	1	1	1	1
A0A0C4DH29;P01743;P01742;P0DP01;A0A0B4J2H0	A0A0C4DH29;P01743;P01742;P0DP01;A0A0B4J2H0	2;1;1;1;1	2;1;1;1;1	2;1;1;1;1	Immunoglobulin heavy variable 1-3;Immunoglobulin heavy variable 1-46;Immunoglobulin heavy variable 1-69;Immunoglobulin heavy variable 1-8;Immunoglobulin heavy variable 1-69D	IGHV1-3;IGHV1-46;IGHV1-69;IGHV1-8;IGHV1-69D	sp|A0A0C4DH29|HV103_HUMAN Immunoglobulin heavy variable 1-3 OS=Homo sapiens OX=9606 GN=IGHV1-3 PE=1 SV=1;sp|P01743|HV146_HUMAN Immunoglobulin heavy variable 1-46 OS=Homo sapiens OX=9606 GN=IGHV1-46 PE=1 SV=2;sp|P01742|HV169_HUMAN Immunoglobulin heavy varia	5	2	2	2	1	2	1	1	1	0	1	0	1	1	1	1	1	0	1	0	0	0	1	0	2	2	1	1	1	1	1	2	1	1	1	0	1	0	1	1	1	1
A0A0C4DH31	A0A0C4DH31	4	4	3	Immunoglobulin heavy variable 1-18	IGHV1-18	sp|A0A0C4DH31|HV118_HUMAN Immunoglobulin heavy variable 1-18 OS=Homo sapiens OX=9606 GN=IGHV1-18 PE=1 SV=1	1	4	4	3	2	0	2	2	2	1	1	1	3	2	2	2	2	0	1	0	0	1	2	1	1	3	2	2	2	1	2	0	2	2	2	1	1	1	3	2	2	2
A0A0C4DH36	A0A0C4DH36	2	1	1	Probable non-functional immunoglobulin heavy variable 3-38	IGHV3-38	sp|A0A0C4DH36|HV338_HUMAN Probable non-functional immunoglobulin heavy variable 3-38 OS=Homo sapiens OX=9606 GN=IGHV3-38 PE=1 SV=1	1	2	1	1	0	1	1	0	0	1	0	0	0	0	0	0	0	0	0	0	0	0	0	0	0	1	0	0	0	0	0	0	1	0	0	1	0	0	0	0	0	0
A0A0C4DH38	A0A0C4DH38	3	3	1	Immunoglobulin heavy variable 5-51	IGHV5-51	sp|A0A0C4DH38|HV551_HUMAN Immunoglobulin heavy variable 5-51 OS=Homo sapiens OX=9606 GN=IGHV5-51 PE=1 SV=1	1	3	3	1	0	1	1	1	1	1	2	0	1	1	2	0	1	1	1	1	1	1	1	1	1	2	1	0	1	0	0	1	1	1	1	1	2	0	1	1	2	0
P01825;P0DP08;P0DP06;A0A0C4DH41;P06331;P01824;A0A0J9YWU9	P01825;P0DP08;P0DP06;A0A0C4DH41;P06331;P01824;A0A0J9YWU9	3;3;3;3;3;3;2	3;3;3;3;3;3;2	2;2;2;2;2;2;2	Immunoglobulin heavy variable 4-59;Immunoglobulin heavy variable 4-38-2;Immunoglobulin heavy variable 4-30-4;Immunoglobulin heavy variable 4-61;Immunoglobulin heavy variable 4-34;Immunoglobulin heavy variable 4-39;Ig-like domain-containing protein	IGHV4-59;IGHV4-38-2;IGHV4-30-4;IGHV4-61;IGHV4-34;IGHV4-39	sp|P01825|HV459_HUMAN Immunoglobulin heavy variable 4-59 OS=Homo sapiens OX=9606 GN=IGHV4-59 PE=1 SV=2;sp|P0DP08|HVD82_HUMAN Immunoglobulin heavy variable 4-38-2 OS=Homo sapiens OX=9606 GN=IGHV4-38-2 PE=1 SV=1;sp|P0DP06|HVD34_HUMAN Immunoglobulin heavy var	7	3	3	2	1	1	1	1	1	1	2	1	2	2	2	2	1	1	1	1	1	1	1	2	2	2	2	2	2	2	1	1	1	1	1	1	2	1	2	2	2	2
A0A0J9YVU5;A0A0C4DH43;P01814	A0A0J9YVU5;A0A0C4DH43;P01814	2;2;1	2;2;1	2;2;1	Immunoglobulin heavy variable 2-70D;Immunoglobulin heavy variable 2-70	IGHV2-70;IGHV2-70D	tr|A0A0J9YVU5|A0A0J9YVU5_HUMAN Isoform of P01814, Immunoglobulin heavy variable 2-70 (Fragment) OS=Homo sapiens OX=9606 GN=IGHV2-70 PE=1 SV=1;sp|A0A0C4DH43|HV70D_HUMAN Immunoglobulin heavy variable 2-70D OS=Homo sapiens OX=9606 GN=IGHV2-70D PE=1 SV=1;sp|P0	3	2	2	2	0	1	1	0	0	1	1	1	0	1	1	0	1	0	1	0	0	1	1	0	0	2	0	0	0	0	0	1	1	0	0	1	1	1	0	1	1	0
A0A0C4DH67;A0A0C4DH69;A0A075B6S5	A0A0C4DH67;A0A0C4DH69;A0A075B6S5	2;1;1	2;1;1	2;1;1	Immunoglobulin kappa variable 1-8;Immunoglobulin kappa variable 1-9;Immunoglobulin kappa variable 1-27	IGKV1-8;IGKV1-9;IGKV1-27	sp|A0A0C4DH67|KV108_HUMAN Immunoglobulin kappa variable 1-8 OS=Homo sapiens OX=9606 GN=IGKV1-8 PE=1 SV=1;sp|A0A0C4DH69|KV109_HUMAN Immunoglobulin kappa variable 1-9 OS=Homo sapiens OX=9606 GN=IGKV1-9 PE=1 SV=1;sp|A0A075B6S5|KV127_HUMAN Immunoglobulin kappa	3	2	2	2	1	0	1	1	0	0	1	1	1	1	1	1	1	0	1	0	0	1	1	1	2	2	1	1	1	1	1	0	1	1	0	0	1	1	1	1	1	1
Q29967;A0A0D5XQ77;P01920;A0A140T9Z9;A0A140T9R6;A0A140T8Z5;A0A140TA15	Q29967;A0A0D5XQ77;P01920;A0A140T9Z9;A0A140T9R6;A0A140T8Z5	3;3;2;2;2;2;1	1;1;1;1;1;1;1	1;1;1;1;1;1;1	HLA class II histocompatibility antigen, DQ beta 1 chain	HLA-DQB1	tr|Q29967|Q29967_HUMAN Isoform of P01920, Lymphocyte antigen OS=Homo sapiens OX=9606 GN=HLA-DQB1 PE=1 SV=1;tr|A0A0D5XQ77|A0A0D5XQ77_HUMAN Isoform of P01920, MHC class II antigen OS=Homo sapiens OX=9606 GN=HLA-DQB1 PE=1 SV=1;sp|P01920|DQB1_HUMAN HLA class I	7	3	1	1	0	0	0	0	1	0	2	1	0	2	1	1	2	0	1	0	0	1	1	1	2	2	0	0	0	0	0	0	0	0	0	0	0	0	0	0	0	0
Q08170;A0A0D9SEM4	Q08170;A0A0D9SEM4	7;7	3;3	3;3	Serine/arginine-rich splicing factor 4	SRSF4	sp|Q08170|SRSF4_HUMAN Serine/arginine-rich splicing factor 4 OS=Homo sapiens OX=9606 GN=SRSF4 PE=1 SV=2;tr|A0A0D9SEM4|A0A0D9SEM4_HUMAN Isoform of Q08170, Serine and arginine rich splicing factor 4 (Fragment) OS=Homo sapiens OX=9606 GN=SRSF4 PE=1 SV=1	2	7	3	3	1	5	1	3	2	3	3	2	1	1	2	1	1	3	1	4	5	2	1	2	2	4	1	1	2	3	0	1	0	1	0	1	0	0	0	0	0	0
A0A0D9SF30	A0A0D9SF30	2	1	1		NCAM1	tr|A0A0D9SF30|A0A0D9SF30_HUMAN Isoform of P13591, Neural cell adhesion molecule 1 (Fragment) OS=Homo sapiens OX=9606 GN=NCAM1 PE=1 SV=1	1	2	1	1	0	1	1	0	1	1	0	0	0	0	1	0	0	0	0	0	2	0	0	0	1	1	0	1	1	1	0	1	1	0	1	0	0	0	0	0	1	0
Q9NQ66;H0YCJ2;A0A0D9SF51;A0A0D9SG17;A0A1B0GWB6;Q9NQ66-2	Q9NQ66;H0YCJ2;A0A0D9SF51;A0A0D9SG17;A0A1B0GWB6;Q9NQ66-2	1;1;1;1;1;1	1;1;1;1;1;1	1;1;1;1;1;1	1-phosphatidylinositol 4,5-bisphosphate phosphodiesterase beta-1;Phosphoinositide phospholipase C;1-phosphatidylinositol 4,5-bisphosphate phosphodiesterase	PLCB1	sp|Q9NQ66|PLCB1_HUMAN 1-phosphatidylinositol 4,5-bisphosphate phosphodiesterase beta-1 OS=Homo sapiens OX=9606 GN=PLCB1 PE=1 SV=1;tr|H0YCJ2|H0YCJ2_HUMAN Isoform of Q9NQ66, Phosphoinositide phospholipase C (Fragment) OS=Homo sapiens OX=9606 GN=PLCB1 PE=1 SV	6	1	1	1	0	1	0	0	0	0	0	0	1	0	0	0	0	1	0	1	1	0	0	0	0	0	0	0	0	0	0	1	0	0	0	0	0	0	1	0	0	0
O00571;A0A2R8YF78;A0A0D9SG12;A0A2R8YFS5;A0A2R8Y4A4;A0A0D9SF53;A0A0D9SFB3;A0A2R8Y5G6;A0A2R8Y774;A0A2R8Y645;A0A2R8YCW1;A0A2U3TZJ9;A0A2R8YFR4;O00571-2;A0A2R8Y7T2;A0A2R8YDT5;F6S8Q4;O15523;O15523-2;A0A2R8YDH3;O15523-3;A0A0J9YVQ7;A0A087WVZ1;C9J081;A0A2R8YCU0;C9J8G5;A0A2R8Y650;Q9NQI0-4;Q9NQI0-2;D6RCM4;Q9NQI0-3;Q9NQI0;A0A087WX09;H0Y960;A0A2R8Y4D2;A0A2R8Y770	O00571;A0A2R8YF78;A0A0D9SG12;A0A2R8YFS5;A0A2R8Y4A4;A0A0D9SF53;A0A0D9SFB3;A0A2R8Y5G6;A0A2R8Y774;A0A2R8Y645;A0A2R8YCW1;A0A2U3TZJ9;A0A2R8YFR4;O00571-2;A0A2R8Y7T2;A0A2R8YDT5;F6S8Q4;O15523;O15523-2;A0A2R8YDH3	28;28;28;28;28;28;28;27;27;27;27;27;27;27;25;25;25;24;24;24;8;6;5;5;3;3;3;2;2;2;2;2;1;1;1;1	27;27;27;27;27;27;27;26;26;26;26;26;26;26;24;24;24;23;23;23;8;6;5;5;3;3;3;2;2;2;2;2;1;1;1;1	27;27;27;27;27;27;27;26;26;26;26;26;26;26;24;24;24;23;23;23;8;6;5;5;3;3;3;2;2;2;2;2;1;1;1;1	ATP-dependent RNA helicase DDX3X;RNA helicase;ATP-dependent RNA helicase DDX3Y	DDX3X;DDX3Y	sp|O00571|DDX3X_HUMAN ATP-dependent RNA helicase DDX3X OS=Homo sapiens OX=9606 GN=DDX3X PE=1 SV=3;tr|A0A2R8YF78|A0A2R8YF78_HUMAN Isoform of O00571, RNA helicase OS=Homo sapiens OX=9606 GN=DDX3X PE=1 SV=1;tr|A0A0D9SG12|A0A0D9SG12_HUMAN Isoform of O00571, RN	36	28	27	27	8	6	8	11	16	10	15	11	9	14	10	5	14	10	14	10	9	14	10	15	13	13	10	7	10	7	7	6	8	11	15	10	14	10	9	13	10	5
A0A0D9SF54;Q13813-3;A0A994J4G5;A0A994J7B0;A0A994J6W6;A0A5F9ZHC3;A0A0D9SFH4;A0A1B0GTB7;A0A1B0GV13;A0A1B0GUH3	A0A0D9SF54;Q13813-3;A0A994J4G5	156;155;147;39;33;4;3;2;2;1	1;1;1;0;0;0;0;0;0;0	1;1;1;0;0;0;0;0;0;0	Spectrin alpha chain, non-erythrocytic 1	SPTAN1	tr|A0A0D9SF54|A0A0D9SF54_HUMAN Isoform of Q13813, Spectrin alpha, non-erythrocytic 1 OS=Homo sapiens OX=9606 GN=SPTAN1 PE=1 SV=1;sp|Q13813-3|SPTN1_HUMAN Isoform of Q13813, Isoform 3 of Spectrin alpha chain, non-erythrocytic 1 OS=Homo sapiens OX=9606 GN=SPT	10	156	1	1	53	41	65	70	84	69	79	77	67	79	70	42	73	62	79	57	66	85	78	73	76	74	59	51	53	57	0	0	0	0	0	0	0	0	0	0	0	1
Q13813-2;A0A0D9SFF6;A0A0D9SGF6;A0A994J6W3;Q13813;A0A994J498	Q13813-2;A0A0D9SFF6;A0A0D9SGF6;A0A994J6W3;Q13813;A0A994J498	157;157;157;157;156;104	157;157;157;157;156;104	2;2;2;2;2;2	Spectrin alpha chain, non-erythrocytic 1	SPTAN1	sp|Q13813-2|SPTN1_HUMAN Isoform of Q13813, Isoform 2 of Spectrin alpha chain, non-erythrocytic 1 OS=Homo sapiens OX=9606 GN=SPTAN1;tr|A0A0D9SFF6|A0A0D9SFF6_HUMAN Isoform of Q13813, Spectrin alpha, non-erythrocytic 1 OS=Homo sapiens OX=9606 GN=SPTAN1 PE=1 S	6	157	157	2	53	41	66	70	84	69	79	77	68	79	71	41	73	62	79	57	67	86	78	74	76	73	58	51	53	57	53	41	66	70	84	69	79	77	68	79	71	41
Q9Y2Z9;A0A0D9SFJ1;Q9Y2Z9-2;Q9Y2Z9-3;G3V3A1	Q9Y2Z9;A0A0D9SFJ1;Q9Y2Z9-2;Q9Y2Z9-3	6;6;6;6;1	6;6;6;6;1	6;6;6;6;1	Ubiquinone biosynthesis monooxygenase COQ6, mitochondrial	COQ6	sp|Q9Y2Z9|COQ6_HUMAN Ubiquinone biosynthesis monooxygenase COQ6, mitochondrial OS=Homo sapiens OX=9606 GN=COQ6 PE=1 SV=2;tr|A0A0D9SFJ1|A0A0D9SFJ1_HUMAN Isoform of Q9Y2Z9, Coenzyme Q6 homolog, monooxygenase (Yeast), isoform CRA_a OS=Homo sapiens OX=9606 GN=	5	6	6	6	0	1	2	2	2	2	2	1	2	2	2	1	2	1	2	1	1	2	1	1	0	1	1	3	1	2	0	1	2	2	2	2	2	1	2	2	2	1
Q16836;E9PF18;A0A0D9SFP2;Q16836-2;Q16836-3;A0A0A0MSE2;A0A1W2PNM1;A0A1W2PQV5;A0A804HKJ2;A0A1W2PQC2;A0A804HJW7;A0A1W2PRT2;A0A804HLB5;A0A1W2PQ78;A0A1W2PP40;A0A1W2PQ55;A0A804HJK7	Q16836;E9PF18;A0A0D9SFP2;Q16836-2;Q16836-3;A0A0A0MSE2;A0A1W2PNM1;A0A1W2PQV5;A0A804HKJ2;A0A1W2PQC2;A0A804HJW7;A0A1W2PRT2;A0A804HLB5	13;13;13;13;13;12;11;10;10;8;8;8;7;6;3;3;3	13;13;13;13;13;12;11;10;10;8;8;8;7;6;3;3;3	13;13;13;13;13;12;11;10;10;8;8;8;7;6;3;3;3	Hydroxyacyl-coenzyme A dehydrogenase, mitochondrial;3-hydroxyacyl-CoA dehydrogenase	HADH	sp|Q16836|HCDH_HUMAN Hydroxyacyl-coenzyme A dehydrogenase, mitochondrial OS=Homo sapiens OX=9606 GN=HADH PE=1 SV=3;tr|E9PF18|E9PF18_HUMAN Isoform of Q16836, Hydroxyacyl-CoA dehydrogenase OS=Homo sapiens OX=9606 GN=HADH PE=1 SV=2;tr|A0A0D9SFP2|A0A0D9SFP2_HU	17	13	13	13	7	3	6	7	8	4	6	5	6	7	7	1	5	5	8	4	2	8	10	5	7	6	3	4	4	4	7	3	6	7	8	4	6	5	6	7	7	1
Q53SF7;A0A0X1KG75;A0A0D9SG04;Q53SF7-3;Q53SF7-2;A0A0B4J1Z0;C9J8C4	Q53SF7;A0A0X1KG75;A0A0D9SG04;Q53SF7-3;Q53SF7-2;A0A0B4J1Z0	3;3;3;3;3;2;1	3;3;3;3;3;2;1	3;3;3;3;3;2;1	Cordon-bleu protein-like 1	COBLL1	sp|Q53SF7|COBL1_HUMAN Cordon-bleu protein-like 1 OS=Homo sapiens OX=9606 GN=COBLL1 PE=1 SV=3;tr|A0A0X1KG75|A0A0X1KG75_HUMAN Isoform of Q53SF7, Cordon-bleu WH2 repeat protein like 1 OS=Homo sapiens OX=9606 GN=COBLL1 PE=1 SV=2;tr|A0A0D9SG04|A0A0D9SG04_HUMAN	7	3	3	3	1	1	1	1	1	0	0	0	0	0	0	0	0	0	1	1	2	1	2	1	0	1	0	0	0	0	1	1	1	1	1	0	0	0	0	0	0	0
P61764;A0A1B0GWF2;A0A1B0GVQ5;A0A2R8Y5D4;A0A0D9SG72;A0A1B0GTP9;P61764-2;A0A994J7L2;A0A1B0GW76	P61764;A0A1B0GWF2;A0A1B0GVQ5;A0A2R8Y5D4;A0A0D9SG72;A0A1B0GTP9;P61764-2;A0A994J7L2;A0A1B0GW76	4;4;4;4;4;4;4;3;2	4;4;4;4;4;4;4;3;2	4;4;4;4;4;4;4;3;2	Syntaxin-binding protein 1	STXBP1	sp|P61764|STXB1_HUMAN Syntaxin-binding protein 1 OS=Homo sapiens OX=9606 GN=STXBP1 PE=1 SV=1;tr|A0A1B0GWF2|A0A1B0GWF2_HUMAN Isoform of P61764, Syntaxin-binding protein 1 OS=Homo sapiens OX=9606 GN=STXBP1 PE=1 SV=1;tr|A0A1B0GVQ5|A0A1B0GVQ5_HUMAN Isoform of	9	4	4	4	1	1	2	2	2	1	2	1	2	2	2	1	2	1	2	1	0	2	2	1	3	1	2	2	2	0	1	1	2	2	2	1	2	1	2	2	2	1
Q05086;Q05086-2;Q05086-3;A0A0D9SG77;A0A6Q8PHE5;A0A1B0GVL3;A0A0D9SF91	Q05086;Q05086-2;Q05086-3;A0A0D9SG77;A0A6Q8PHE5;A0A1B0GVL3	5;5;5;5;5;5;2	5;5;5;5;5;5;2	5;5;5;5;5;5;2	Ubiquitin-protein ligase E3A;HECT-type E3 ubiquitin transferase	UBE3A	sp|Q05086|UBE3A_HUMAN Ubiquitin-protein ligase E3A OS=Homo sapiens OX=9606 GN=UBE3A PE=1 SV=4;sp|Q05086-2|UBE3A_HUMAN Isoform of Q05086, Isoform I of Ubiquitin-protein ligase E3A OS=Homo sapiens OX=9606 GN=UBE3A;sp|Q05086-3|UBE3A_HUMAN Isoform of Q05086, I	7	5	5	5	0	1	0	1	0	0	0	1	0	1	0	0	0	0	1	0	0	0	1	0	0	3	0	0	0	2	0	1	0	1	0	0	0	1	0	1	0	0
A2BF26;Q5RIP0;A0A0G2JIF0;A0A0G2JH50;A0A1W2PS56;A0A140TA19;A0A140T9S7;A0A140T9Q4;A0A0G2JKJ1;A0A0G2JPT2	A2BF26;Q5RIP0;A0A0G2JIF0;A0A0G2JH50;A0A1W2PS56;A0A140TA19;A0A140T9S7;A0A140T9Q4	11;11;11;11;9;6;6;6;2;1	2;2;2;2;2;2;2;2;0;0	1;1;1;1;1;1;1;1;0;0		HLA-C	tr|A2BF26|A2BF26_HUMAN Isoform of P10321, Major histocompatibility complex, class I, C OS=Homo sapiens OX=9606 GN=HLA-C PE=1 SV=1;tr|Q5RIP0|Q5RIP0_HUMAN Isoform of P10321, HLA class I histocompatibility antigen C alpha chain OS=Homo sapiens OX=9606 GN=HLA-	10	11	2	1	3	1	3	6	5	5	5	7	6	7	5	2	5	4	7	1	1	8	7	5	6	5	4	7	3	9	0	0	1	2	1	1	0	0	2	1	0	0
A0A140T9B7;A0A0G2JPA3;A0A0G2JH66;D0EV57;A0A140T8X0;A0A140T9V0;P30511;A0A140T9W3;A0A140T9W7;A0A140T9C2;A0A140T939;A0A140T9X6;A0A140T9D9;P30511-3;A0A0D9SFW8;A0A140T9M4;A0A140T9P9;A0A140T9K3;A0A140T9J8;A0A0G2JNV5;A0A140T908;A0A140T925;A0A140T9A3;P30511-2	A0A140T9B7;A0A0G2JPA3;A0A0G2JH66;D0EV57;A0A140T8X0;A0A140T9V0;P30511;A0A140T9W3;A0A140T9W7;A0A140T9C2;A0A140T939;A0A140T9X6;A0A140T9D9;P30511-3;A0A0D9SFW8	4;4;4;4;4;4;3;3;3;3;3;3;3;3;2;1;1;1;1;1;1;1;1;1	2;2;2;2;2;2;2;1;1;1;1;1;1;2;1;1;1;1;1;1;1;1;1;1	2;2;2;2;2;2;2;1;1;1;1;1;1;2;1;1;1;1;1;1;1;1;1;1	HLA class I histocompatibility antigen, alpha chain F	HLA-F	tr|A0A140T9B7|A0A140T9B7_HUMAN Isoform of P30511, Major histocompatibility complex, class I, F OS=Homo sapiens OX=9606 GN=HLA-F PE=1 SV=1;tr|A0A0G2JPA3|A0A0G2JPA3_HUMAN Isoform of P30511, Major histocompatibility complex, class I, F OS=Homo sapiens OX=9606	24	4	2	2	1	0	1	3	1	1	1	1	1	1	1	1	1	1	1	0	0	1	1	1	4	1	1	1	1	1	0	0	0	2	0	0	0	0	0	0	0	0
Q6NYC8;A0A0G2JHC2;Q6NYC8-3;Q6NYC8-2	Q6NYC8;A0A0G2JHC2;Q6NYC8-3;Q6NYC8-2	3;3;2;2	3;3;2;2	3;3;2;2	Phostensin	PPP1R18	sp|Q6NYC8|PPR18_HUMAN Phostensin OS=Homo sapiens OX=9606 GN=PPP1R18 PE=1 SV=1;tr|A0A0G2JHC2|A0A0G2JHC2_HUMAN Isoform of Q6NYC8, PPP1R18 OS=Homo sapiens OX=9606 GN=PPP1R18 PE=1 SV=1;sp|Q6NYC8-3|PPR18_HUMAN Isoform of Q6NYC8, Isoform 3 of Phostensin OS=Homo	4	3	3	3	1	0	0	0	0	0	0	0	0	0	0	0	0	1	0	0	0	0	0	0	2	1	1	0	0	1	1	0	0	0	0	0	0	0	0	0	0	0
Q9Y676;A0A0G2JIC6	Q9Y676;A0A0G2JIC6	3;3	3;3	3;3	Small ribosomal subunit protein mS40	MRPS18B	sp|Q9Y676|RT18B_HUMAN Small ribosomal subunit protein mS40 OS=Homo sapiens OX=9606 GN=MRPS18B PE=1 SV=1;tr|A0A0G2JIC6|A0A0G2JIC6_HUMAN Isoform of Q9Y676, Mitochondrial ribosomal protein S18B OS=Homo sapiens OX=9606 GN=MRPS18B PE=1 SV=1	2	3	3	3	1	1	0	1	0	0	0	0	0	0	0	0	0	0	0	0	0	0	1	0	2	1	0	0	1	1	1	1	0	1	0	0	0	0	0	0	0	0
P04440;A0A0G2JII1;H0Y7G7;A0A140T9P1;A0A140T976;H0Y5P2;A0A140T9Y0;A0A140T9I3;A0A140T8Z3;A0A140T8Z7;A0A140T9P7;B4DJG1	P04440;A0A0G2JII1;H0Y7G7;A0A140T9P1;A0A140T976;H0Y5P2;A0A140T9Y0;A0A140T9I3;A0A140T8Z3;A0A140T8Z7;A0A140T9P7	4;4;4;4;4;4;4;4;2;2;2;1	2;2;2;2;2;2;2;2;0;0;0;0	2;2;2;2;2;2;2;2;0;0;0;0	HLA class II histocompatibility antigen, DP beta 1 chain	HLA-DPB1	sp|P04440|DPB1_HUMAN HLA class II histocompatibility antigen, DP beta 1 chain OS=Homo sapiens OX=9606 GN=HLA-DPB1 PE=1 SV=1;tr|A0A0G2JII1|A0A0G2JII1_HUMAN Isoform of P04440, Major histocompatibility complex, class II, DP beta 1 OS=Homo sapiens OX=9606 GN=H	12	4	2	2	1	0	1	2	2	0	3	1	0	1	1	0	2	0	1	0	0	0	1	0	3	4	3	1	3	1	0	0	0	1	0	0	1	0	0	0	0	0
A0A0G2JJA7;A0A0G2JJQ0;A0A0G2JJ13;A0A0G2JHI2	A0A0G2JJA7;A0A0G2JJQ0	5;4;1;1	1;1;0;0	1;1;0;0	Proteasome subunit beta;proteasome endopeptidase complex	PSMB9	tr|A0A0G2JJA7|A0A0G2JJA7_HUMAN Isoform of P28065, Proteasome subunit beta OS=Homo sapiens OX=9606 GN=PSMB9 PE=1 SV=1;tr|A0A0G2JJQ0|A0A0G2JJQ0_HUMAN Isoform of P28065, proteasome endopeptidase complex (Fragment) OS=Homo sapiens OX=9606 GN=PSMB9 PE=1 SV=1	4	5	1	1	2	0	2	2	2	1	2	1	1	3	2	0	2	1	2	1	0	3	2	3	2	3	3	2	2	2	0	0	0	0	0	0	0	0	0	0	0	0
O95870;A0A0G2JJD3;O95870-2	O95870;A0A0G2JJD3;O95870-2	2;2;2	2;2;2	2;2;2	Phosphatidylserine lipase ABHD16A	ABHD16A	sp|O95870|ABHGA_HUMAN Phosphatidylserine lipase ABHD16A OS=Homo sapiens OX=9606 GN=ABHD16A PE=1 SV=3;tr|A0A0G2JJD3|A0A0G2JJD3_HUMAN Isoform of O95870, Phosphatidylserine lipase ABHD16A OS=Homo sapiens OX=9606 GN=ABHD16A PE=1 SV=1;sp|O95870-2|ABHGA_HUMAN Is	3	2	2	2	0	0	0	1	1	2	2	0	1	2	1	1	2	0	2	0	0	0	2	0	1	2	2	1	1	1	0	0	0	1	1	2	2	0	1	2	1	1
P13762;X5D2U9;A0A0G2JJQ8	P13762;X5D2U9;A0A0G2JJQ8	4;4;4	2;2;2	2;2;2	HLA class II histocompatibility antigen, DR beta 4 chain	HLA-DRB4	sp|P13762|DRB4_HUMAN HLA class II histocompatibility antigen, DR beta 4 chain OS=Homo sapiens OX=9606 GN=HLA-DRB4 PE=1 SV=2;tr|X5D2U9|X5D2U9_HUMAN Isoform of P13762, HLA class II histocompatibility antigen, DR beta 4 chain OS=Homo sapiens OX=9606 GN=HLA-DR	3	4	2	2	0	0	0	0	0	0	0	1	2	1	0	0	0	0	2	0	0	0	2	0	0	4	0	1	0	0	0	0	0	0	0	0	0	0	1	1	0	0
A0A182DWF4;A0A0G2JJV3;A0A182DWG2;A0A140T9A5;A0A140T966;A0A182DWF5;A0A140T9Q1;A0A140T928;Q5EP54	A0A182DWF4;A0A0G2JJV3;A0A182DWG2;A0A140T9A5;A0A140T966;A0A182DWF5;A0A140T9Q1;A0A140T928;Q5EP54	5;5;5;5;5;5;5;5;5	2;2;2;2;2;2;2;2;2	1;1;1;1;1;1;1;1;1		HLA-DPB1	tr|A0A182DWF4|A0A182DWF4_HUMAN Isoform of P04440, Major histocompatibility complex, class II, DP beta 1 OS=Homo sapiens OX=9606 GN=HLA-DPB1 PE=1 SV=1;tr|A0A0G2JJV3|A0A0G2JJV3_HUMAN Isoform of P04440, Major histocompatibility complex, class II, DP beta 1 OS	9	5	2	1	1	0	1	1	3	1	4	2	1	4	1	1	3	1	4	0	1	3	2	1	2	2	2	1	2	1	0	0	0	0	2	1	2	1	0	1	0	1
A0A0G2JL54;F5GXS0;A0A140TA29;A0A3B3ISD7	A0A0G2JL54;F5GXS0;A0A140TA29	92;91;91;9	1;0;1;0	0;0;0;0		C4B_2;C4B	tr|A0A0G2JL54|A0A0G2JL54_HUMAN Isoform of P0C0L5, Complement C4B (Chido blood group) OS=Homo sapiens OX=9606 GN=C4B_2 PE=1 SV=1;tr|F5GXS0|F5GXS0_HUMAN Isoform of P0C0L5, Complement C4B (Chido blood group) OS=Homo sapiens OX=9606 GN=C4B PE=1 SV=1;tr|A0A140T	4	92	1	0	43	20	37	42	37	47	39	32	42	46	37	32	44	54	41	44	33	52	54	47	43	36	42	36	30	37	1	0	0	0	0	0	0	0	0	0	0	0
P04062;A0A0G2JNZ5;A0A0G2JLB3;P04062-4;P04062-2;A0A0G2JNZ0;P04062-5	P04062;A0A0G2JNZ5;A0A0G2JLB3;P04062-4;P04062-2;A0A0G2JNZ0;P04062-5	2;2;2;2;2;1;1	2;2;2;2;2;1;1	2;2;2;2;2;1;1	Lysosomal acid glucosylceramidase;Glucosylceramidase	GBA1	sp|P04062|GBA1_HUMAN Lysosomal acid glucosylceramidase OS=Homo sapiens OX=9606 GN=GBA1 PE=1 SV=3;tr|A0A0G2JNZ5|A0A0G2JNZ5_HUMAN Isoform of P04062, Glucosylceramidase OS=Homo sapiens OX=9606 GN=GBA1 PE=1 SV=1;tr|A0A0G2JLB3|A0A0G2JLB3_HUMAN Isoform of P04062	7	2	2	2	1	0	0	1	0	0	0	0	0	0	1	0	0	0	1	0	0	0	1	0	0	1	0	0	0	0	1	0	0	1	0	0	0	0	0	0	1	0
A0A0G2JMB2	A0A0G2JMB2	28	7	1		IGHA2	tr|A0A0G2JMB2|A0A0G2JMB2_HUMAN Isoform of P01877, Immunoglobulin heavy constant alpha 2 (A2m marker) (Fragment) OS=Homo sapiens OX=9606 GN=IGHA2 PE=1 SV=1	1	28	7	1	12	16	17	14	15	19	17	15	19	17	15	18	16	19	17	15	12	18	19	17	16	20	16	16	18	17	4	4	5	5	4	4	6	4	5	6	5	6
P01903;A0A0G2JMH6;Q30118;A0A0G2JH46;Q5Y7H0;P01906;A0A1W2PP70;Q08AS3;A0A140TA34	P01903;A0A0G2JMH6;Q30118;A0A0G2JH46	14;14;13;13;1;1;1;1;1	14;14;13;13;1;1;1;1;1	14;14;13;13;1;1;1;1;1	HLA class II histocompatibility antigen, DR alpha chain	HLA-DRA	sp|P01903|DRA_HUMAN HLA class II histocompatibility antigen, DR alpha chain OS=Homo sapiens OX=9606 GN=HLA-DRA PE=1 SV=2;tr|A0A0G2JMH6|A0A0G2JMH6_HUMAN Isoform of P01903, HLA-DRA OS=Homo sapiens OX=9606 GN=HLA-DRA PE=1 SV=1;tr|Q30118|Q30118_HUMAN Isoform o	9	14	14	14	3	1	5	7	7	6	6	3	6	8	4	2	6	6	4	4	4	6	7	6	6	5	1	0	1	3	3	1	5	7	7	6	6	3	6	8	4	2
Q9HBB8;A0A0G2JP44;A0A0G2JMW3;Q9HBB8-2;Q9HBB8-4	Q9HBB8;A0A0G2JP44;A0A0G2JMW3;Q9HBB8-2;Q9HBB8-4	1;1;1;1;1	1;1;1;1;1	1;1;1;1;1	Cadherin-related family member 5	CDHR5	sp|Q9HBB8|CDHR5_HUMAN Cadherin-related family member 5 OS=Homo sapiens OX=9606 GN=CDHR5 PE=1 SV=3;tr|A0A0G2JP44|A0A0G2JP44_HUMAN Isoform of Q9HBB8, Cadherin related family member 5 OS=Homo sapiens OX=9606 GN=CDHR5 PE=1 SV=1;tr|A0A0G2JMW3|A0A0G2JMW3_HUMAN I	5	1	1	1	0	0	0	1	0	0	0	0	0	1	0	0	0	0	0	0	0	0	0	0	0	1	0	0	1	0	0	0	0	1	0	0	0	0	0	1	0	0
Q5JPE7;Q15155;P69849;A0A0G2JP90;A0A7I2V3P4;A0A7I2V4T6;A0A7I2V2Z5;A0A7I2V6B0;J3KN36;A0A0G2JN29;Q5JPE7-3;Q5JPE7-2;A0A7I2V4D7;A0A087WTD5;A0A7I2V686	Q5JPE7;Q15155;P69849;A0A0G2JP90;A0A7I2V3P4;A0A7I2V4T6;A0A7I2V2Z5;A0A7I2V6B0;J3KN36;A0A0G2JN29;Q5JPE7-3;Q5JPE7-2	8;8;8;8;8;8;8;8;8;8;8;8;3;1;1	8;8;8;8;8;8;8;8;8;8;8;8;3;1;1	8;8;8;8;8;8;8;8;8;8;8;8;3;1;1	BOS complex subunit NOMO2;BOS complex subunit NOMO1;BOS complex subunit NOMO3	NOMO2;NOMO1;NOMO3	sp|Q5JPE7|NOMO2_HUMAN BOS complex subunit NOMO2 OS=Homo sapiens OX=9606 GN=NOMO2 PE=1 SV=1;sp|Q15155|NOMO1_HUMAN BOS complex subunit NOMO1 OS=Homo sapiens OX=9606 GN=NOMO1 PE=1 SV=5;sp|P69849|NOMO3_HUMAN BOS complex subunit NOMO3 OS=Homo sapiens OX=9606 GN	15	8	8	8	0	3	3	5	5	3	3	4	3	3	3	1	3	1	3	1	2	5	5	3	3	4	1	1	2	2	0	3	3	5	5	3	3	4	3	3	3	1
Q14160;Q14160-3;A0A0G2JNZ2;A0A0G2JPP5;A0A669KB89;Q14160-2;A0A0G2JMS7;H0YCG0;H0YDF9;A0A669KAX5	Q14160;Q14160-3;A0A0G2JNZ2;A0A0G2JPP5;A0A669KB89;Q14160-2;A0A0G2JMS7	5;5;5;5;5;4;4;2;1;1	5;5;5;5;5;4;4;2;1;1	4;4;4;4;4;4;4;2;1;1	Protein scribble homolog	SCRIB	sp|Q14160|SCRIB_HUMAN Protein scribble homolog OS=Homo sapiens OX=9606 GN=SCRIB PE=1 SV=5;sp|Q14160-3|SCRIB_HUMAN Isoform of Q14160, Isoform 3 of Protein scribble homolog OS=Homo sapiens OX=9606 GN=SCRIB;tr|A0A0G2JNZ2|A0A0G2JNZ2_HUMAN Isoform of Q14160, Pr	10	5	5	4	1	0	1	0	1	1	2	2	1	1	1	1	3	1	1	1	1	1	0	0	0	1	1	2	1	1	1	0	1	0	1	1	2	2	1	1	1	1
P17693;Q8MH48;Q5RJ85;A0A0G2JPQ3;P17693-5;P17693-4	P17693;Q8MH48;Q5RJ85;A0A0G2JPQ3;P17693-5;P17693-4	2;2;2;2;2;1	1;1;1;1;1;1	1;1;1;1;1;1	HLA class I histocompatibility antigen, alpha chain G;Soluble HLA class I histocompatibility antigen, alpha chain G	HLA-G	sp|P17693|HLAG_HUMAN HLA class I histocompatibility antigen, alpha chain G OS=Homo sapiens OX=9606 GN=HLA-G PE=1 SV=1;tr|Q8MH48|Q8MH48_HUMAN Isoform of P17693, MHC class I antigen OS=Homo sapiens OX=9606 GN=HLA-G PE=1 SV=1;tr|Q5RJ85|Q5RJ85_HUMAN Isoform of	6	2	1	1	2	1	2	1	1	1	1	1	1	1	1	1	1	1	1	0	0	1	1	1	2	1	1	1	1	1	1	1	1	0	0	0	0	0	0	0	0	0
A0A0G2JPR0;A0A140TA49	A0A0G2JPR0;A0A140TA49	91;88	1;1	0;0		C4A	tr|A0A0G2JPR0|A0A0G2JPR0_HUMAN Isoform of P0C0L4, Complement C4A (Rodgers blood group) OS=Homo sapiens OX=9606 GN=C4A PE=1 SV=1;tr|A0A140TA49|A0A140TA49_HUMAN Isoform of P0C0L4, Complement C4A (Rodgers blood group) OS=Homo sapiens OX=9606 GN=C4A PE=1 SV=1	2	91	1	0	44	20	37	42	37	46	38	32	42	47	35	31	45	54	42	42	33	54	55	47	42	35	41	34	29	35	1	1	1	1	1	0	0	0	0	1	0	1
Q5JSL3;A6NIW2;A0A0J9YW64;A0A0A0MT38;Q6ZSL5;A0A8V8TRI9;A0A8V8TQS9;X6RGR3;A0A804HIE8;Q9BZ29;A0A8V8TR95;Q9BZ29-3;Q9BZ29-6;A0A088AWN3;A0A0D9SFH5;Q9BZ29-5;Q9BZ29-4	Q5JSL3;A6NIW2;A0A0J9YW64;A0A0A0MT38;Q6ZSL5;A0A8V8TRI9;A0A8V8TQS9;X6RGR3;A0A804HIE8;Q9BZ29;A0A8V8TR95;Q9BZ29-3;Q9BZ29-6;A0A088AWN3;A0A0D9SFH5;Q9BZ29-5;Q9BZ29-4	2;2;2;1;1;1;1;1;1;1;1;1;1;1;1;1;1	2;2;2;1;1;1;1;1;1;1;1;1;1;1;1;1;1	2;2;2;1;1;1;1;1;1;1;1;1;1;1;1;1;1	Dedicator of cytokinesis protein 11;Dedicator of cytokinesis protein 9	DOCK11;DOCK9	sp|Q5JSL3|DOC11_HUMAN Dedicator of cytokinesis protein 11 OS=Homo sapiens OX=9606 GN=DOCK11 PE=1 SV=2;tr|A6NIW2|A6NIW2_HUMAN Isoform of Q5JSL3, Dedicator of cytokinesis 11 OS=Homo sapiens OX=9606 GN=DOCK11 PE=1 SV=2;tr|A0A0J9YW64|A0A0J9YW64_HUMAN Isoform o	17	2	2	2	0	0	0	0	0	0	0	0	1	1	1	1	1	0	1	0	0	1	1	0	0	0	1	0	0	0	0	0	0	0	0	0	0	0	1	1	1	1
P25189;A0A0J9YWT2;A0A5F9ZI26;P25189-2	P25189;A0A0J9YWT2;A0A5F9ZI26;P25189-2	2;2;2;2	2;2;2;2	2;2;2;2	Myelin protein P0	MPZ	sp|P25189|MYP0_HUMAN Myelin protein P0 OS=Homo sapiens OX=9606 GN=MPZ PE=1 SV=1;tr|A0A0J9YWT2|A0A0J9YWT2_HUMAN Isoform of P25189, Myelin protein zero OS=Homo sapiens OX=9606 GN=MPZ PE=1 SV=2;tr|A0A5F9ZI26|A0A5F9ZI26_HUMAN Isoform of P25189, Myelin protein	4	2	2	2	0	2	0	0	1	0	1	0	0	0	1	0	0	0	0	1	1	0	0	0	2	1	1	1	2	1	0	2	0	0	1	0	1	0	0	0	1	0
A0A0J9YWY6	A0A0J9YWY6	25	1	1		SVIL	tr|A0A0J9YWY6|A0A0J9YWY6_HUMAN Isoform of O95425, Supervillin (Fragment) OS=Homo sapiens OX=9606 GN=SVIL PE=1 SV=1	1	25	1	1	2	6	9	3	7	10	9	9	11	8	9	10	5	8	5	8	7	9	5	10	0	0	15	6	13	8	0	0	0	0	0	0	0	0	0	0	0	0
O75190;O75190-3;A0A0J9YX62;Q8WWF6;O75190-2;C9JB42;C9JDR7;C9JDX6;F8WCZ4;C9J2P2;E9PH18;C9J2C4;O75190-4	O75190;O75190-3;A0A0J9YX62;Q8WWF6;O75190-2;C9JB42;C9JDR7;C9JDX6;F8WCZ4;C9J2P2;E9PH18;C9J2C4;O75190-4	2;2;2;1;1;1;1;1;1;1;1;1;1	2;2;2;1;1;1;1;1;1;1;1;1;1	2;2;2;1;1;1;1;1;1;1;1;1;1	DnaJ homolog subfamily B member 6;DnaJ homolog subfamily B member 3	DNAJB6;DNAJB3	sp|O75190|DNJB6_HUMAN DnaJ homolog subfamily B member 6 OS=Homo sapiens OX=9606 GN=DNAJB6 PE=1 SV=2;sp|O75190-3|DNJB6_HUMAN Isoform of O75190, Isoform C of DnaJ homolog subfamily B member 6 OS=Homo sapiens OX=9606 GN=DNAJB6;tr|A0A0J9YX62|A0A0J9YX62_HUMAN I	13	2	2	2	0	0	0	0	1	1	1	1	1	0	0	1	0	0	0	0	0	1	0	1	0	0	0	1	1	0	0	0	0	0	1	1	1	1	1	0	0	1
O95319;V9GYD9;Q5VZZ6;A0A0J9YX66;A0A1B0GU44;E9PC62;A0A1B0GUN8;A0A0J9YXJ0;O95319-5;O95319-2;O95319-4;O95319-3;V9GY47;F5H4Y5;A0A0J9YXK1;F5H0D8	O95319;V9GYD9;Q5VZZ6;A0A0J9YX66;A0A1B0GU44;E9PC62;A0A1B0GUN8;A0A0J9YXJ0;O95319-5;O95319-2;O95319-4;O95319-3	5;5;5;5;5;5;5;5;5;5;5;5;1;1;1;1	5;5;5;5;5;5;5;5;5;5;5;5;1;1;1;1	4;4;4;4;4;4;4;4;4;4;4;4;1;0;1;0	CUGBP Elav-like family member 2	CELF2	sp|O95319|CELF2_HUMAN CUGBP Elav-like family member 2 OS=Homo sapiens OX=9606 GN=CELF2 PE=1 SV=1;tr|V9GYD9|V9GYD9_HUMAN Isoform of O95319, CUGBP Elav-like family member 2 OS=Homo sapiens OX=9606 GN=CELF2 PE=1 SV=1;tr|Q5VZZ6|Q5VZZ6_HUMAN Isoform of O95319,	16	5	5	4	0	0	0	0	1	1	1	2	2	3	3	0	1	2	1	3	4	1	1	1	2	2	1	0	1	0	0	0	0	0	1	1	1	2	2	3	3	0
Q8N1S5;Q8N1S5-2;A0A0J9YXZ0;A0A0J9YXE3;J3QQP1;A0A0J9YXX3;J3KS66;J3QLB2;J3KRX2;J3QS49	Q8N1S5;Q8N1S5-2;A0A0J9YXZ0;A0A0J9YXE3;J3QQP1;A0A0J9YXX3;J3KS66;J3QLB2;J3KRX2;J3QS49	1;1;1;1;1;1;1;1;1;1	1;1;1;1;1;1;1;1;1;1	1;1;1;1;1;1;1;1;1;1	Zinc transporter ZIP11	SLC39A11	sp|Q8N1S5|S39AB_HUMAN Zinc transporter ZIP11 OS=Homo sapiens OX=9606 GN=SLC39A11 PE=1 SV=3;sp|Q8N1S5-2|S39AB_HUMAN Isoform of Q8N1S5, Isoform 2 of Zinc transporter ZIP11 OS=Homo sapiens OX=9606 GN=SLC39A11;tr|A0A0J9YXZ0|A0A0J9YXZ0_HUMAN Isoform of Q8N1S5,	10	1	1	1	0	0	0	1	0	0	0	0	0	0	0	0	0	0	0	0	1	0	0	0	1	1	0	1	0	1	0	0	0	1	0	0	0	0	0	0	0	0
Q15165;A0A0J9YXF2;Q15165-3;Q15165-1;A0A0J9YYJ1	Q15165;A0A0J9YXF2;Q15165-3;Q15165-1;A0A0J9YYJ1	2;2;2;2;1	2;2;2;2;1	2;2;2;2;1	Serum paraoxonase/arylesterase 2;Paraoxonase	PON2	sp|Q15165|PON2_HUMAN Serum paraoxonase/arylesterase 2 OS=Homo sapiens OX=9606 GN=PON2 PE=1 SV=4;tr|A0A0J9YXF2|A0A0J9YXF2_HUMAN Isoform of Q15165, Paraoxonase OS=Homo sapiens OX=9606 GN=PON2 PE=1 SV=1;sp|Q15165-3|PON2_HUMAN Isoform of Q15165, Isoform 3 of S	5	2	2	2	0	1	2	2	0	0	0	0	0	0	0	2	0	0	0	1	0	1	0	0	2	2	0	1	2	2	0	1	2	2	0	0	0	0	0	0	0	2
Q96Q06;A0A0J9YXN7	Q96Q06;A0A0J9YXN7	40;40	40;40	40;40	Perilipin-4	PLIN4	sp|Q96Q06|PLIN4_HUMAN Perilipin-4 OS=Homo sapiens OX=9606 GN=PLIN4 PE=1 SV=3;tr|A0A0J9YXN7|A0A0J9YXN7_HUMAN Isoform of Q96Q06, Perilipin 4 OS=Homo sapiens OX=9606 GN=PLIN4 PE=1 SV=1	2	40	40	40	17	21	22	19	18	16	17	20	21	17	13	22	14	21	12	20	17	22	18	14	12	2	25	26	26	30	17	21	22	19	18	16	17	20	21	17	13	22
A0A0J9YY99;P0DP03;P01768;P01764	A0A0J9YY99;P0DP03;P01768;P01764	5;4;4;3	4;3;3;2	2;1;1;1	Ig-like domain-containing protein;Immunoglobulin heavy variable 3-30-5;Immunoglobulin heavy variable 3-30;Immunoglobulin heavy variable 3-23	IGHV3-30-5;IGHV3-30;IGHV3-23	tr|A0A0J9YY99|A0A0J9YY99_HUMAN Ig-like domain-containing protein (Fragment) OS=Homo sapiens OX=9606 PE=1 SV=1;sp|P0DP03|HVC05_HUMAN Immunoglobulin heavy variable 3-30-5 OS=Homo sapiens OX=9606 GN=IGHV3-30-5 PE=3 SV=1;sp|P01768|HV330_HUMAN Immunoglobulin he	4	5	4	2	1	1	2	2	2	0	2	1	1	3	2	2	2	0	1	0	0	1	1	1	2	3	2	1	2	2	1	1	1	1	1	0	1	0	0	2	1	1
P07478;A0A0J9YYC8;A6XMV9;Q8NHM4;P07477;P35030;A0A7P0MP65;H0Y8D1;A0A7P0MNE9;E7EQ64;P35030-5;P35030-3;P35030-2;P35030-4	P07478;A0A0J9YYC8;A6XMV9	7;7;7;2;1;1;1;1;1;1;1;1;1;1	7;7;7;2;1;1;1;1;1;1;1;1;1;1	6;6;6;1;0;1;1;0;1;0;1;1;1;1	Trypsin-2;trypsin	PRSS2	sp|P07478|TRY2_HUMAN Trypsin-2 OS=Homo sapiens OX=9606 GN=PRSS2 PE=1 SV=1;tr|A0A0J9YYC8|A0A0J9YYC8_HUMAN Isoform of P07478, trypsin OS=Homo sapiens OX=9606 GN=PRSS2 PE=1 SV=1;tr|A6XMV9|A6XMV9_HUMAN Isoform of P07478, trypsin OS=Homo sapiens OX=9606 GN=PRSS	14	7	7	6	2	3	4	6	4	3	3	1	1	2	2	2	3	4	2	0	1	3	2	2	7	7	5	2	4	5	2	3	4	6	4	3	3	1	1	2	2	2
Q92804;A0A0J9YYE0;Q92804-2;A0A0J9YXY8	Q92804;A0A0J9YYE0;Q92804-2	6;6;6;1	4;4;4;1	4;4;4;1	TATA-binding protein-associated factor 2N	TAF15	sp|Q92804|RBP56_HUMAN TATA-binding protein-associated factor 2N OS=Homo sapiens OX=9606 GN=TAF15 PE=1 SV=1;tr|A0A0J9YYE0|A0A0J9YYE0_HUMAN Isoform of Q92804, TATA-box binding protein associated factor 15 OS=Homo sapiens OX=9606 GN=TAF15 PE=1 SV=1;sp|Q92804-	4	6	4	4	3	5	5	5	4	4	3	4	4	4	3	2	4	4	4	4	4	3	5	3	4	5	5	3	4	3	1	3	3	3	2	2	1	2	2	2	1	1
Q86T65;A0A0J9YYF7;Q86T65-4	Q86T65;A0A0J9YYF7;Q86T65-4	2;2;2	2;2;2	2;2;2	Disheveled-associated activator of morphogenesis 2	DAAM2	sp|Q86T65|DAAM2_HUMAN Disheveled-associated activator of morphogenesis 2 OS=Homo sapiens OX=9606 GN=DAAM2 PE=1 SV=3;tr|A0A0J9YYF7|A0A0J9YYF7_HUMAN Isoform of Q86T65, Dishevelled associated activator of morphogenesis 2 OS=Homo sapiens OX=9606 GN=DAAM2 PE=1	3	2	2	2	0	0	0	0	0	0	0	0	0	0	1	0	1	0	0	0	0	0	0	1	0	0	1	0	0	0	0	0	0	0	0	0	0	0	0	0	1	0
P43243;A0A0R4J2E8;A8MXP9;D6REM6;D6R991;H0Y8T4;P43243-2;B3KM87;D6RBK5;D6RIA2;D6RE02;D6RBI2;D6REK4;D6RCM3;D6R8Z5;A0A1B0GX04;D6RBS2;D6RAY2;D6RAM9;D6R9F3;D6RB45	P43243;A0A0R4J2E8;A8MXP9;D6REM6;D6R991;H0Y8T4	23;23;23;21;17;12;9;9;3;3;3;3;3;3;3;2;2;2;2;2;2	23;23;23;21;17;12;9;9;3;3;3;3;3;3;3;2;2;2;2;2;2	23;23;23;21;17;12;9;9;3;3;3;3;3;3;3;2;2;2;2;2;2	Matrin-3	MATR3	sp|P43243|MATR3_HUMAN Matrin-3 OS=Homo sapiens OX=9606 GN=MATR3 PE=1 SV=2;tr|A0A0R4J2E8|A0A0R4J2E8_HUMAN Isoform of P43243, Matrin-3 OS=Homo sapiens OX=9606 GN=MATR3 PE=1 SV=1;tr|A8MXP9|A8MXP9_HUMAN Isoform of P43243, Matrin 3 OS=Homo sapiens OX=9606 GN=MA	21	23	23	23	6	8	9	12	14	14	15	16	11	13	12	3	13	15	12	9	10	11	14	9	13	12	6	10	10	10	6	8	9	12	14	14	15	16	11	13	12	3
A0A0S2Z377;E5RK69;E5RFF0;E5RJF5;E5RK63;E5RI05;E5RJR0;E5RIU8;H0YC77	A0A0S2Z377;E5RK69	70;44;15;13;13;11;9;8;6	1;1;0;0;0;0;0;0;0	1;1;0;0;0;0;0;0;0	Annexin	ANXA6	tr|A0A0S2Z377|A0A0S2Z377_HUMAN Isoform of P08133, Annexin (Fragment) OS=Homo sapiens OX=9606 GN=ANXA6 PE=1 SV=1;tr|E5RK69|E5RK69_HUMAN Isoform of P08133, Annexin OS=Homo sapiens OX=9606 GN=ANXA6 PE=1 SV=1	9	70	1	1	27	29	33	31	44	47	38	45	39	39	35	31	35	50	33	43	38	40	39	39	29	33	33	35	31	34	0	0	1	1	1	1	1	1	1	1	1	0
P07225;G5E9F8;A0A3B3ISJ1;A0A0S2Z4L3;A0A3B3IUA6;A0A3B3IRK9	P07225;G5E9F8;A0A3B3ISJ1;A0A0S2Z4L3;A0A3B3IUA6;A0A3B3IRK9	2;2;2;2;1;1	2;2;2;2;1;1	2;2;2;2;1;1	Vitamin K-dependent protein S	PROS1	sp|P07225|PROS_HUMAN Vitamin K-dependent protein S OS=Homo sapiens OX=9606 GN=PROS1 PE=1 SV=1;tr|G5E9F8|G5E9F8_HUMAN Isoform of P07225, Vitamin K-dependent protein S OS=Homo sapiens OX=9606 GN=PROS1 PE=1 SV=2;tr|A0A3B3ISJ1|A0A3B3ISJ1_HUMAN Isoform of P0722	6	2	2	2	0	0	0	0	1	0	0	1	1	0	1	0	1	0	1	0	0	1	1	1	2	1	0	0	0	0	0	0	0	0	1	0	0	1	1	0	1	0
Q8IYB3;A9Z1X7;M0R088;A0A994J4Y3;A0A994J7H1;A0A994J7V4;A0A0S2Z4Z6;Q8IYB3-2;M0R1E7;M0QXG5	Q8IYB3;A9Z1X7;M0R088;A0A994J4Y3;A0A994J7H1;A0A994J7V4;A0A0S2Z4Z6;Q8IYB3-2	3;3;3;3;3;3;3;3;1;1	3;3;3;3;3;3;3;3;1;1	3;3;3;3;3;3;3;3;1;1	Serine/arginine repetitive matrix protein 1	SRRM1	sp|Q8IYB3|SRRM1_HUMAN Serine/arginine repetitive matrix protein 1 OS=Homo sapiens OX=9606 GN=SRRM1 PE=1 SV=2;tr|A9Z1X7|A9Z1X7_HUMAN Isoform of Q8IYB3, Serine and arginine repetitive matrix 1 OS=Homo sapiens OX=9606 GN=SRRM1 PE=1 SV=1;tr|M0R088|M0R088_HUMAN	10	3	3	3	1	1	2	1	2	2	1	1	1	2	1	1	2	2	2	2	2	1	1	1	2	1	0	1	0	1	1	1	2	1	2	2	1	1	1	2	1	1
Q9H2C0;A0A0S2Z5G5;A0A3B3ITY2	Q9H2C0;A0A0S2Z5G5;A0A3B3ITY2	1;1;1	1;1;1	1;1;1	Gigaxonin	GAN	sp|Q9H2C0|GAN_HUMAN Gigaxonin OS=Homo sapiens OX=9606 GN=GAN PE=1 SV=1;tr|A0A0S2Z5G5|A0A0S2Z5G5_HUMAN Isoform of Q9H2C0, Gigaxonin OS=Homo sapiens OX=9606 GN=GAN PE=1 SV=1;tr|A0A3B3ITY2|A0A3B3ITY2_HUMAN Isoform of Q9H2C0, Gigaxonin OS=Homo sapiens OX=9606	3	1	1	1	0	1	0	0	0	0	0	0	0	0	0	0	0	0	0	0	0	0	0	0	0	0	0	0	0	0	0	1	0	0	0	0	0	0	0	0	0	0
O75122;E3W994;J3KR49;A0A0U1RQI6;A0A804HJG7;E7ERI8;E7EW49;O75122-3;C9J668;H7C5M8;D6RBU8;B3KR06;E7ENG2;O75122-2	O75122;E3W994;J3KR49;A0A0U1RQI6;A0A804HJG7;E7ERI8;E7EW49;O75122-3	4;4;4;4;4;4;4;4;1;1;1;1;1;1	4;4;4;4;4;4;4;4;1;1;1;1;1;1	4;4;4;4;4;4;4;4;1;1;1;1;1;1	CLIP-associating protein 2	CLASP2	sp|O75122|CLAP2_HUMAN CLIP-associating protein 2 OS=Homo sapiens OX=9606 GN=CLASP2 PE=1 SV=3;tr|E3W994|E3W994_HUMAN Isoform of O75122, Cytoplasmic linker associated protein 2 OS=Homo sapiens OX=9606 GN=CLASP2 PE=1 SV=2;tr|J3KR49|J3KR49_HUMAN Isoform of O75	14	4	4	4	1	2	1	2	0	0	0	0	1	1	0	0	0	0	0	0	0	1	1	1	3	3	2	1	3	1	1	2	1	2	0	0	0	0	1	1	0	0
Q9UNN8;A0A0U1RQQ4	Q9UNN8;A0A0U1RQQ4	2;2	2;2	2;2	Endothelial protein C receptor	PROCR	sp|Q9UNN8|EPCR_HUMAN Endothelial protein C receptor OS=Homo sapiens OX=9606 GN=PROCR PE=1 SV=1;tr|A0A0U1RQQ4|A0A0U1RQQ4_HUMAN Isoform of Q9UNN8, Protein C receptor (Fragment) OS=Homo sapiens OX=9606 GN=PROCR PE=1 SV=1	2	2	2	2	1	1	1	0	0	0	0	1	1	1	1	1	1	0	1	0	0	1	0	0	2	1	1	1	1	1	1	1	1	0	0	0	0	1	1	1	1	1
P22676;H3BN14;A0A0U1RQU8;P05937;A6NER6;P05937-2	P22676;H3BN14;A0A0U1RQU8;P05937;A6NER6;P05937-2	2;2;2;1;1;1	2;2;2;1;1;1	2;2;2;1;1;1	Calretinin;Calbindin	CALB2;CALB1	sp|P22676|CALB2_HUMAN Calretinin OS=Homo sapiens OX=9606 GN=CALB2 PE=1 SV=2;tr|H3BN14|H3BN14_HUMAN Isoform of P22676, Calbindin 2 (Fragment) OS=Homo sapiens OX=9606 GN=CALB2 PE=3 SV=2;tr|A0A0U1RQU8|A0A0U1RQU8_HUMAN Isoform of P22676, Calbindin 2 OS=Homo sa	6	2	2	2	0	0	1	0	0	0	0	0	0	0	0	0	0	0	0	0	0	0	0	0	1	0	0	0	0	0	0	0	1	0	0	0	0	0	0	0	0	0
Q13464;A0A0U1RQV4;C9JFJ0	Q13464;A0A0U1RQV4	4;4;1	3;3;0	3;3;0	Rho-associated protein kinase 1	ROCK1	sp|Q13464|ROCK1_HUMAN Rho-associated protein kinase 1 OS=Homo sapiens OX=9606 GN=ROCK1 PE=1 SV=1;tr|A0A0U1RQV4|A0A0U1RQV4_HUMAN Isoform of Q13464, Rho-associated protein kinase 1 OS=Homo sapiens OX=9606 GN=ROCK1 PE=1 SV=1	3	4	3	3	1	1	2	1	3	2	2	2	2	2	1	2	2	1	2	0	0	2	2	2	0	2	4	0	2	1	0	1	1	0	2	1	1	1	1	1	0	2
P51531;A0A994HRU5;A0A0U1RQZ9;A0A994J4Z7;F6VDE0;P51531-2;F6RS74;A0A0A0MT03;A0A1B0GWA8;A0A1B0GU54;A0A994J7D9;A0A994J4C9;A0A994J501	P51531;A0A994HRU5;A0A0U1RQZ9;A0A994J4Z7;F6VDE0;P51531-2;F6RS74;A0A0A0MT03;A0A1B0GWA8;A0A1B0GU54;A0A994J7D9;A0A994J4C9;A0A994J501	2;2;2;2;2;2;1;1;1;1;1;1;1	2;2;2;2;2;2;1;1;1;1;1;1;1	2;2;2;2;2;2;1;1;1;1;1;1;1	Probable global transcription activator SNF2L2	SMARCA2	sp|P51531|SMCA2_HUMAN Probable global transcription activator SNF2L2 OS=Homo sapiens OX=9606 GN=SMARCA2 PE=1 SV=2;tr|A0A994HRU5|A0A994HRU5_HUMAN Isoform of P51531, SWI/SNF related, matrix associated, actin dependent regulator of chromatin, subfamily a, mem	13	2	2	2	0	0	1	1	1	1	1	0	0	1	2	0	1	0	0	0	0	0	1	0	1	0	1	0	0	0	0	0	1	1	1	1	1	0	0	1	2	0
Q8TB22;A0A0U1RRL8;Q8TB22-3;Q8TB22-2;Q8TB22-4	Q8TB22;A0A0U1RRL8;Q8TB22-3;Q8TB22-2;Q8TB22-4	2;2;2;2;1	2;2;2;2;1	2;2;2;2;1	Spermatogenesis-associated protein 20	SPATA20	sp|Q8TB22|SPT20_HUMAN Spermatogenesis-associated protein 20 OS=Homo sapiens OX=9606 GN=SPATA20 PE=1 SV=3;tr|A0A0U1RRL8|A0A0U1RRL8_HUMAN Isoform of Q8TB22, Spermatogenesis-associated protein 20 OS=Homo sapiens OX=9606 GN=SPATA20 PE=1 SV=1;sp|Q8TB22-3|SPT20_	5	2	2	2	0	1	0	0	0	0	0	0	0	0	0	0	0	0	0	1	1	0	0	0	1	0	0	0	0	0	0	1	0	0	0	0	0	0	0	0	0	0
P36915;A0A140T8Y2;P36915-2	P36915;A0A140T8Y2;P36915-2	1;1;1	1;1;1	1;1;1	Guanine nucleotide-binding protein-like 1	GNL1	sp|P36915|GNL1_HUMAN Guanine nucleotide-binding protein-like 1 OS=Homo sapiens OX=9606 GN=GNL1 PE=1 SV=2;tr|A0A140T8Y2|A0A140T8Y2_HUMAN Isoform of P36915, G protein nucleolar 1 (putative) (Fragment) OS=Homo sapiens OX=9606 GN=GNL1 PE=1 SV=1;sp|P36915-2|GNL	3	1	1	1	0	0	1	1	0	0	1	0	0	1	1	0	1	0	0	0	0	0	0	0	0	1	1	0	0	0	0	0	1	1	0	0	1	0	0	1	1	0
P20036;J3KQ99;A0A140T9Y9;A0A140T9U4;A0A140T9R4;A0A140T9H1;A0A140T9F8;A0A140T9D6;A0A140T914;A0A140T9Y8;A0A140T9U1;A0A140T9J4;A0A140T980;A0A140T909;A0A140T900;A0A140T8Z9	P20036;J3KQ99;A0A140T9Y9;A0A140T9U4;A0A140T9R4;A0A140T9H1;A0A140T9F8;A0A140T9D6;A0A140T914;A0A140T9Y8;A0A140T9U1;A0A140T9J4;A0A140T980;A0A140T909;A0A140T900;A0A140T8Z9	2;2;2;2;2;2;2;2;2;2;2;2;2;2;2;2	2;2;2;2;2;2;2;2;2;2;2;2;2;2;2;2	1;1;1;1;1;1;1;1;1;1;1;1;1;1;1;1	HLA class II histocompatibility antigen, DP alpha 1 chain	HLA-DPA1	sp|P20036|DPA1_HUMAN HLA class II histocompatibility antigen, DP alpha 1 chain OS=Homo sapiens OX=9606 GN=HLA-DPA1 PE=1 SV=1;tr|J3KQ99|J3KQ99_HUMAN Isoform of P20036, Major histocompatibility complex, class II, DP alpha 1 (Fragment) OS=Homo sapiens OX=9606	16	2	2	1	0	1	1	1	1	1	2	1	0	0	0	1	0	1	1	1	0	2	1	1	0	1	0	0	0	0	0	1	1	1	1	1	2	1	0	0	0	1
A0A1W2PRZ0;A0A140T937;O78179;A0A140T912;A0A140T930;A0A140T9M5;A0A140T9Z4	A0A1W2PRZ0;A0A140T937;O78179;A0A140T912;A0A140T930;A0A140T9M5	12;12;12;12;12;7;4	4;4;4;4;4;2;2	0;0;0;0;0;0;0		HLA-C	tr|A0A1W2PRZ0|A0A1W2PRZ0_HUMAN Isoform of P10321, Major histocompatibility complex, class I, C OS=Homo sapiens OX=9606 GN=HLA-C PE=1 SV=1;tr|A0A140T937|A0A140T937_HUMAN Isoform of P10321, Major histocompatibility complex, class I, C OS=Homo sapiens OX=9606	7	12	4	0	3	2	4	6	7	3	7	7	4	7	7	3	5	2	6	1	0	8	6	4	6	6	7	7	5	7	0	0	0	0	1	1	0	3	0	2	1	0
A0A140T955;A0A140T933;A0A1W2PRT9;Q53Z42;A0A140T9I0;A0A140T9X5;A0A140T913;A0A1W2PPQ2	A0A140T955;A0A140T933;A0A1W2PRT9;Q53Z42;A0A140T9I0;A0A140T9X5;A0A140T913;A0A1W2PPQ2	20;20;20;20;20;20;20;17	20;20;20;20;20;20;20;17	7;7;7;7;7;7;7;7		HLA-A	tr|A0A140T955|A0A140T955_HUMAN Isoform of P04439, Major histocompatibility complex, class I, A OS=Homo sapiens OX=9606 GN=HLA-A PE=1 SV=1;tr|A0A140T933|A0A140T933_HUMAN Isoform of P04439, Major histocompatibility complex, class I, A (Fragment) OS=Homo sapi	8	20	20	7	1	6	5	14	9	5	7	10	9	4	6	3	5	4	8	2	0	6	7	4	10	12	8	5	8	12	1	6	5	14	9	5	7	10	9	4	6	3
A0A140T9T6;A0A140T915;A0A140T9Y2;A0A182DWE9	A0A140T9T6;A0A140T915;A0A140T9Y2;A0A182DWE9	5;5;5;5	4;4;4;4	2;2;2;2		HLA-DPB1	tr|A0A140T9T6|A0A140T9T6_HUMAN Isoform of P04440, Major histocompatibility complex, class II, DP beta 1 OS=Homo sapiens OX=9606 GN=HLA-DPB1 PE=1 SV=1;tr|A0A140T915|A0A140T915_HUMAN Isoform of P04440, Major histocompatibility complex, class II, DP beta 1 (F	4	5	4	2	1	0	1	1	1	1	2	1	2	4	1	1	5	0	3	0	0	3	0	0	3	1	1	2	1	2	0	0	0	0	0	1	1	0	2	3	0	1
O19617;A0A140T921;A0A140T9H5;A0A140T9U8;A0A140TA05;A0A140T9L3	O19617;A0A140T921;A0A140T9H5;A0A140T9U8;A0A140TA05;A0A140T9L3	10;10;10;10;6;6	1;1;1;1;0;0	0;0;0;0;0;0		HLA-C	tr|O19617|O19617_HUMAN Isoform of P10321, HLA class I antigen OS=Homo sapiens OX=9606 GN=HLA-C PE=1 SV=1;tr|A0A140T921|A0A140T921_HUMAN Isoform of P10321, Major histocompatibility complex, class I, C OS=Homo sapiens OX=9606 GN=HLA-C PE=1 SV=1;tr|A0A140T9H5	6	10	1	0	3	2	4	8	7	3	7	4	5	4	4	4	4	4	6	2	0	6	5	2	7	8	4	6	3	7	1	0	0	1	1	1	1	0	1	1	0	1
A0A140T941;A0A1W2PQS8;A0A140T9Z6;B0UXQ0	A0A140T941;A0A1W2PQS8;A0A140T9Z6;B0UXQ0	11;11;11;11	1;1;1;1	1;1;1;1		HLA-A	tr|A0A140T941|A0A140T941_HUMAN Isoform of P04439, Major histocompatibility complex, class I, A OS=Homo sapiens OX=9606 GN=HLA-A PE=1 SV=1;tr|A0A1W2PQS8|A0A1W2PQS8_HUMAN Isoform of P04439, Major histocompatibility complex, class I, A OS=Homo sapiens OX=9606	4	11	1	1	1	2	2	6	6	4	6	6	5	6	6	1	5	4	7	1	0	6	5	4	7	3	4	3	4	4	0	0	0	0	1	0	1	1	0	1	1	0
A0A1W2PR11;Q5QT33;A0A140T962;A0A140T9J9;A0A140T9B3;A0A140T9E1;A0A140T942;F8W9Z8;A0A140T9Z7	A0A1W2PR11;Q5QT33;A0A140T962;A0A140T9J9;A0A140T9B3;A0A140T9E1;A0A140T942	11;11;11;11;11;6;6;3;3	1;1;1;1;1;0;0;0;0	0;0;0;0;0;0;0;0;0		HLA-C	tr|A0A1W2PR11|A0A1W2PR11_HUMAN Isoform of P10321, Major histocompatibility complex, class I, C OS=Homo sapiens OX=9606 GN=HLA-C PE=1 SV=1;tr|Q5QT33|Q5QT33_HUMAN Isoform of P10321, HLA class I antigen OS=Homo sapiens OX=9606 GN=HLA-C PE=1 SV=1;tr|A0A140T962	9	11	1	0	4	1	4	6	7	4	7	7	4	6	7	3	5	2	6	1	1	8	6	5	7	6	5	8	3	7	1	0	0	0	1	1	1	1	1	1	1	0
A0A140T975;Q9GJ45;A0A1W2PS39;Q5RJ27	A0A140T975;Q9GJ45;A0A1W2PS39;Q5RJ27	14;14;14;14	2;2;2;2	0;0;0;0		HLA-A	tr|A0A140T975|A0A140T975_HUMAN Isoform of P04439, Major histocompatibility complex, class I, A OS=Homo sapiens OX=9606 GN=HLA-A PE=1 SV=1;tr|Q9GJ45|Q9GJ45_HUMAN Isoform of P04439, MHC class I antigen OS=Homo sapiens OX=9606 GN=HLA-A PE=1 SV=1;tr|A0A1W2PS39	4	14	2	0	1	3	3	8	6	4	6	7	7	5	6	2	5	4	7	1	0	7	7	5	9	6	6	3	4	5	0	0	0	1	0	1	0	0	0	1	0	0
A0A140T9W2;Q53YP1;A0A140T9U0;A0A140T9M0;A0A140T9T1;A0A1W2PNZ7;A0A140TA03	A0A140T9W2;Q53YP1;A0A140T9U0;A0A140T9M0;A0A140T9T1;A0A1W2PNZ7	10;10;10;10;7;6;4	1;1;1;1;1;0;1	1;1;1;1;1;0;1		HLA-C	tr|A0A140T9W2|A0A140T9W2_HUMAN Isoform of P10321, Major histocompatibility complex, class I, C OS=Homo sapiens OX=9606 GN=HLA-C PE=1 SV=1;tr|Q53YP1|Q53YP1_HUMAN Isoform of P10321, HLA class I histocompatibility antigen C alpha chain OS=Homo sapiens OX=9606	7	10	1	1	5	0	3	3	4	3	5	5	2	5	5	3	3	1	5	0	1	6	6	4	3	3	6	6	4	5	1	0	0	0	0	0	0	0	0	0	0	0
Q03518;A0A8V8TNH0;A0A140T9T7;A0A8V8TM76;Q03518-2;A0A8V8TN61;A0A2R8Y4Y0;A0A8V8TLN3;A0A8V8TLQ7	Q03518;A0A8V8TNH0;A0A140T9T7;A0A8V8TM76;Q03518-2;A0A8V8TN61;A0A2R8Y4Y0	7;7;7;7;7;6;4;1;1	7;7;7;7;7;6;4;1;1	7;7;7;7;7;6;4;1;1	Antigen peptide transporter 1;ABC-type antigen peptide transporter	TAP1	sp|Q03518|TAP1_HUMAN Antigen peptide transporter 1 OS=Homo sapiens OX=9606 GN=TAP1 PE=1 SV=3;tr|A0A8V8TNH0|A0A8V8TNH0_HUMAN Isoform of Q03518, Transporter 1, ATP binding cassette subfamily B member OS=Homo sapiens OX=9606 GN=TAP1 PE=1 SV=1;tr|A0A140T9T7|A0	9	7	7	7	0	3	2	4	2	1	2	1	2	2	2	0	1	2	1	2	3	2	2	2	5	4	2	1	2	3	0	3	2	4	2	1	2	1	2	2	2	0
Q99942;A0A140TA09	Q99942;A0A140TA09	2;2	2;2	2;2	E3 ubiquitin-protein ligase RNF5;E3 ubiquitin-protein ligase RNF	RNF5	sp|Q99942|RNF5_HUMAN E3 ubiquitin-protein ligase RNF5 OS=Homo sapiens OX=9606 GN=RNF5 PE=1 SV=1;tr|A0A140TA09|A0A140TA09_HUMAN Isoform of Q99942, E3 ubiquitin-protein ligase RNF OS=Homo sapiens OX=9606 GN=RNF5 PE=1 SV=1	2	2	2	2	0	2	1	1	1	1	1	1	1	1	1	1	1	1	1	0	0	1	1	1	1	0	1	1	1	2	0	2	1	1	1	1	1	1	1	1	1	1
A0A140TA33;A0A140T902;C9J7W4;Q16473;REV__Q96CG3	A0A140TA33;A0A140T902	141;140;27;15;1	2;2;0;0;0	2;2;0;0;0		TNXB	tr|A0A140TA33|A0A140TA33_HUMAN Isoform of P22105, Tenascin XB OS=Homo sapiens OX=9606 GN=TNXB PE=1 SV=1;tr|A0A140T902|A0A140T902_HUMAN Isoform of P22105, Tenascin XB OS=Homo sapiens OX=9606 GN=TNXB PE=1 SV=1	5	141	2	2	49	52	63	76	64	63	63	64	69	78	60	56	62	63	44	54	56	63	49	44	63	71	58	62	50	55	0	0	0	0	0	0	0	0	0	2	0	0
A0A140TA41;A0A140T9C0;A0A140T956;A0A140T9L7;A0A140T923	A0A140TA41;A0A140T9C0;A0A140T956	141;140;90;59;25	3;3;0;1;2	0;0;0;0;0		TNXB	tr|A0A140TA41|A0A140TA41_HUMAN Isoform of P22105, Tenascin XB OS=Homo sapiens OX=9606 GN=TNXB PE=1 SV=1;tr|A0A140T9C0|A0A140T9C0_HUMAN Isoform of P22105, Tenascin XB OS=Homo sapiens OX=9606 GN=TNXB PE=1 SV=1;tr|A0A140T956|A0A140T956_HUMAN Isoform of P22105	5	141	3	0	50	52	63	78	64	63	63	64	69	76	60	58	62	63	43	54	56	63	49	44	64	73	60	63	50	56	0	1	1	0	2	1	1	3	0	1	0	0
O76011;A0A140TA62;A0A140TA69	O76011;A0A140TA62;A0A140TA69	3;3;3	1;1;1	0;0;0	Keratin, type I cuticular Ha4;IF rod domain-containing protein	KRT34;LOC100653049	sp|O76011|KRT34_HUMAN Keratin, type I cuticular Ha4 OS=Homo sapiens OX=9606 GN=KRT34 PE=1 SV=3;tr|A0A140TA62|A0A140TA62_HUMAN IF rod domain-containing protein OS=Homo sapiens OX=9606 GN=LOC100653049 PE=3 SV=2;tr|A0A140TA69|A0A140TA69_HUMAN Isoform of O7601	3	3	1	0	1	0	0	1	1	1	1	1	1	1	1	0	1	1	1	1	0	0	0	0	1	0	0	1	1	0	1	0	0	1	1	0	1	1	1	1	1	0
Q8ND56;K7EMZ9;A0A140TA76;Q8ND56-3;Q8ND56-2	Q8ND56;K7EMZ9;A0A140TA76;Q8ND56-3;Q8ND56-2	1;1;1;1;1	1;1;1;1;1	1;1;1;1;1	Protein LSM14 homolog A	LSM14A	sp|Q8ND56|LS14A_HUMAN Protein LSM14 homolog A OS=Homo sapiens OX=9606 GN=LSM14A PE=1 SV=3;tr|K7EMZ9|K7EMZ9_HUMAN Isoform of Q8ND56, LSM14A mRNA processing body assembly factor (Fragment) OS=Homo sapiens OX=9606 GN=LSM14A PE=1 SV=2;tr|A0A140TA76|A0A140TA76_	5	1	1	1	0	0	1	1	0	0	0	0	0	0	0	0	0	0	0	0	0	0	0	0	0	1	1	0	0	0	0	0	1	1	0	0	0	0	0	0	0	0
Q9NNW7;Q9NNW7-2;A0A182DWF3;A0A182DWF2;D3YTF8;A0A096LPK7;E7EWK1;A0A096LPD9;Q9NNW7-3;Q9NNW7-4;A0A0U1RQX0;A0A096LP96;E9PKI4;A0A096LPB7;A0A096LNY7;A0A096LPH4;E9PLT3	Q9NNW7;Q9NNW7-2;A0A182DWF3;A0A182DWF2;D3YTF8;A0A096LPK7;E7EWK1;A0A096LPD9;Q9NNW7-3	7;7;7;7;6;6;5;5;4;3;2;1;1;1;1;1;1	6;6;6;6;5;5;4;4;4;3;2;1;0;1;1;1;0	6;6;6;6;5;5;4;4;4;3;2;1;0;1;1;1;0	Thioredoxin reductase 2, mitochondrial;thioredoxin-disulfide reductase	TXNRD2	sp|Q9NNW7|TRXR2_HUMAN Thioredoxin reductase 2, mitochondrial OS=Homo sapiens OX=9606 GN=TXNRD2 PE=1 SV=3;sp|Q9NNW7-2|TRXR2_HUMAN Isoform of Q9NNW7, Isoform 2 of Thioredoxin reductase 2, mitochondrial OS=Homo sapiens OX=9606 GN=TXNRD2;tr|A0A182DWF3|A0A182DW	17	7	6	6	2	0	2	2	1	1	2	3	2	2	2	1	1	1	3	0	0	3	2	2	3	2	2	2	1	2	1	0	1	1	0	1	1	2	1	1	2	0
A0A182DWH4	A0A182DWH4	6	1	1		HLA-DRB3	tr|A0A182DWH4|A0A182DWH4_HUMAN Isoform of P79483, MHC class II antigen OS=Homo sapiens OX=9606 GN=HLA-DRB3 PE=1 SV=1	1	6	1	1	1	0	1	3	4	2	5	1	3	4	3	1	3	2	3	2	2	2	1	4	2	2	3	2	2	2	0	0	0	0	0	0	0	0	0	0	0	0
Q16881;Q16881-3;Q16881-4;E9PIR7;A0A182DWI3;Q16881-7;Q16881-5;Q16881-2;Q16881-6;E9PKD3;A0A0B4J225;E9PIZ5	Q16881;Q16881-3;Q16881-4;E9PIR7;A0A182DWI3;Q16881-7;Q16881-5;Q16881-2;Q16881-6;E9PKD3	8;8;8;8;8;8;8;8;8;4;2;2	8;8;8;8;8;8;8;8;8;4;2;2	7;7;7;7;7;7;7;7;7;3;1;1	Thioredoxin reductase 1, cytoplasmic	TXNRD1	sp|Q16881|TRXR1_HUMAN Thioredoxin reductase 1, cytoplasmic OS=Homo sapiens OX=9606 GN=TXNRD1 PE=1 SV=3;sp|Q16881-3|TRXR1_HUMAN Isoform of Q16881, Isoform 3 of Thioredoxin reductase 1, cytoplasmic OS=Homo sapiens OX=9606 GN=TXNRD1;sp|Q16881-4|TRXR1_HUMAN Is	12	8	8	7	1	0	7	5	4	1	4	5	3	5	5	2	4	3	5	0	1	4	4	5	4	3	4	2	4	5	1	0	7	5	4	1	4	5	3	5	5	2
P23786;A0A1B0GTB8;A0A1B0GWC0;A0A1B0GVF3;A0A1B0GV75;A0A1B0GTM0;A0A1B0GTL9;A0A1B0GUB8;A0A1B0GUD9	P23786;A0A1B0GTB8;A0A1B0GWC0;A0A1B0GVF3;A0A1B0GV75	19;19;19;19;17;4;1;1;1	19;19;19;19;17;4;1;1;1	19;19;19;19;17;4;1;1;1	Carnitine O-palmitoyltransferase 2, mitochondrial	CPT2	sp|P23786|CPT2_HUMAN Carnitine O-palmitoyltransferase 2, mitochondrial OS=Homo sapiens OX=9606 GN=CPT2 PE=1 SV=2;tr|A0A1B0GTB8|A0A1B0GTB8_HUMAN Isoform of P23786, Carnitine O-palmitoyltransferase 2, mitochondrial OS=Homo sapiens OX=9606 GN=CPT2 PE=1 SV=1;t	9	19	19	19	5	4	7	10	11	8	10	7	6	8	6	4	7	6	10	2	3	13	13	7	7	8	3	4	4	8	5	4	7	10	11	8	10	7	6	8	6	4
O43301;A0A6I8PIT5;A0A6I8PIW1;A0A6I8PLB1;A0A1B0GTF3;A0A6I8PL32;A0A6I8PL68;A0A6I8PIU5	O43301;A0A6I8PIT5;A0A6I8PIW1;A0A6I8PLB1;A0A1B0GTF3;A0A6I8PL32	4;4;4;4;4;3;1;1	4;4;4;4;4;3;1;1	3;3;3;3;3;2;1;1	Heat shock 70 kDa protein 12A	HSPA12A	sp|O43301|HS12A_HUMAN Heat shock 70 kDa protein 12A OS=Homo sapiens OX=9606 GN=HSPA12A PE=1 SV=2;tr|A0A6I8PIT5|A0A6I8PIT5_HUMAN Isoform of O43301, Heat shock protein family A (Hsp70) member 12A OS=Homo sapiens OX=9606 GN=HSPA12A PE=1 SV=1;tr|A0A6I8PIW1|A0A	8	4	4	3	2	0	1	1	1	2	1	1	1	1	2	1	1	0	1	0	0	1	0	0	2	2	1	0	2	1	2	0	1	1	1	2	1	1	1	1	2	1
P48728;P48728-3;B3KTU4;A0A1B0GTM2;A0A1B0GUH1;P48728-2;A0A1B0GTB6;H0Y695;A0A1B0GTA8;P48728-4;A0A1B0GWC4;A0A1B0GTV8;A0A1B0GVP5;A0A1B0GV07;A0A1B0GUU7	P48728;P48728-3;B3KTU4;A0A1B0GTM2;A0A1B0GUH1;P48728-2;A0A1B0GTB6;H0Y695;A0A1B0GTA8;P48728-4;A0A1B0GWC4;A0A1B0GTV8;A0A1B0GVP5	5;5;5;5;5;5;4;4;4;4;3;3;3;2;1	5;5;5;5;5;5;4;4;4;4;3;3;3;2;1	5;5;5;5;5;5;4;4;4;4;3;3;3;2;1	Aminomethyltransferase, mitochondrial;Aminomethyltransferase	AMT	sp|P48728|GCST_HUMAN Aminomethyltransferase, mitochondrial OS=Homo sapiens OX=9606 GN=AMT PE=1 SV=1;sp|P48728-3|GCST_HUMAN Isoform of P48728, Isoform 3 of Aminomethyltransferase, mitochondrial OS=Homo sapiens OX=9606 GN=AMT;tr|B3KTU4|B3KTU4_HUMAN Isoform o	15	5	5	5	1	1	2	1	1	1	1	1	0	1	0	0	1	0	0	0	1	2	1	0	2	3	1	0	0	0	1	1	2	1	1	1	1	1	0	1	0	0
Q13510;E7EMM4;A0A1B0GUH5;A0A1B0GTZ5;A0A1B0GTM3;A0A1B0GUA4;A0A1B0GW68;Q13510-2;A0A1B0GUG1;Q13510-3;A0A1B0GUW4;A0A1B0GUE3;A0A1B0GTP7;A0A1B0GV06;A0A1B0GVG2;A0A1B0GU62;A0A1B0GUB3;A0A1B0GVJ1;A0A1B0GW48;A0A1B0GUJ3;A0A1B0GV95;A0A1B0GU06;A0A1B0GVE7;A0A1B0GW66;A0A1B0GVA3;A0A1B0GVC9	Q13510;E7EMM4;A0A1B0GUH5;A0A1B0GTZ5;A0A1B0GTM3;A0A1B0GUA4;A0A1B0GW68;Q13510-2;A0A1B0GUG1;Q13510-3;A0A1B0GUW4;A0A1B0GUE3;A0A1B0GTP7;A0A1B0GV06;A0A1B0GVG2	8;8;8;8;8;8;8;8;7;7;7;7;6;5;4;3;3;2;2;2;2;2;2;1;1;1	8;8;8;8;8;8;8;8;7;7;7;7;6;5;4;3;3;2;2;2;2;2;2;1;1;1	8;8;8;8;8;8;8;8;7;7;7;7;6;5;4;3;3;2;2;2;2;2;2;1;1;1	Acid ceramidase;Acid ceramidase subunit alpha;Acid ceramidase subunit beta;Acid ceramidase;ceramidase	ASAH1	sp|Q13510|ASAH1_HUMAN Acid ceramidase OS=Homo sapiens OX=9606 GN=ASAH1 PE=1 SV=5;tr|E7EMM4|E7EMM4_HUMAN Isoform of Q13510, Acid ceramidase OS=Homo sapiens OX=9606 GN=ASAH1 PE=1 SV=1;tr|A0A1B0GUH5|A0A1B0GUH5_HUMAN Isoform of Q13510, Acid ceramidase OS=Homo	26	8	8	8	1	2	3	4	1	0	2	2	1	1	1	3	2	2	4	3	2	5	5	4	5	5	5	2	4	4	1	2	3	4	1	0	2	2	1	1	1	3
P49023-2;P49023;P49023-3;A0A1B0GTU4;F5GZ78;A0A1B0GU60;F5H836;P49023-4	P49023-2;P49023;P49023-3;A0A1B0GTU4;F5GZ78;A0A1B0GU60	5;5;5;5;4;3;2;2	5;5;5;5;4;3;2;2	5;5;5;5;4;3;2;2	Paxillin	PXN	sp|P49023-2|PAXI_HUMAN Isoform of P49023, Isoform Alpha of Paxillin OS=Homo sapiens OX=9606 GN=PXN;sp|P49023|PAXI_HUMAN Paxillin OS=Homo sapiens OX=9606 GN=PXN PE=1 SV=3;sp|P49023-3|PAXI_HUMAN Isoform of P49023, Isoform Gamma of Paxillin OS=Homo sapiens OX	8	5	5	5	1	1	1	1	5	4	2	4	4	3	2	1	2	3	3	3	1	1	2	1	2	2	1	3	2	2	1	1	1	1	5	4	2	4	4	3	2	1
Q9UDY2;Q9UDY2-6;A0A1B0GTW1;A0A3B3ITE1;Q9UDY2-7;Q9UDY2-3;A0A2R8YDH4;A0A3B3ISZ5;A0A3B3IS03;A0A3B3IRI3;Q9UDY2-4;Q9UDY2-2;A0A3B3IU51;Q9UDY2-5;A0A3B3ISF1;A0A3B3IT83;A0A3B3IRV6	Q9UDY2;Q9UDY2-6;A0A1B0GTW1;A0A3B3ITE1;Q9UDY2-7;Q9UDY2-3;A0A2R8YDH4;A0A3B3ISZ5;A0A3B3IS03;A0A3B3IRI3;Q9UDY2-4;Q9UDY2-2;A0A3B3IU51;Q9UDY2-5;A0A3B3ISF1;A0A3B3IT83;A0A3B3IRV6	13;13;13;13;13;13;13;12;12;12;11;11;11;10;10;10;10	13;13;13;13;13;13;13;12;12;12;11;11;11;10;10;10;10	13;13;13;13;13;13;13;12;12;12;11;11;11;10;10;10;10	Tight junction protein ZO-2	TJP2	sp|Q9UDY2|ZO2_HUMAN Tight junction protein ZO-2 OS=Homo sapiens OX=9606 GN=TJP2 PE=1 SV=2;sp|Q9UDY2-6|ZO2_HUMAN Isoform of Q9UDY2, Isoform 6 of Tight junction protein ZO-2 OS=Homo sapiens OX=9606 GN=TJP2;tr|A0A1B0GTW1|A0A1B0GTW1_HUMAN Isoform of Q9UDY2, Ti	17	13	13	13	2	3	4	6	6	5	5	4	5	5	5	1	5	3	4	3	4	4	6	3	4	5	4	4	8	4	2	3	4	6	6	5	5	4	5	5	5	1
A0A1B0GTW6;Q9H4G0;Q9H4G0-2;Q9H4G0-4;A0A0C4DH22;Q9H4G0-3;Q4VXN0;Q4VXN1;Q4VXN5;X6RC15;H7C2K6;Q4VXN6;Q4VXN2;Q4VXN7;H0Y482	A0A1B0GTW6;Q9H4G0;Q9H4G0-2;Q9H4G0-4;A0A0C4DH22;Q9H4G0-3;Q4VXN0	11;10;10;10;10;9;6;5;3;3;3;2;1;1;1	9;8;8;8;8;7;4;4;3;3;3;2;1;1;1	8;7;7;7;7;6;3;3;3;3;3;2;1;1;1	Band 4.1-like protein 1	EPB41L1	tr|A0A1B0GTW6|A0A1B0GTW6_HUMAN Isoform of Q9H4G0, Erythrocyte membrane protein band 4.1 like 1 OS=Homo sapiens OX=9606 GN=EPB41L1 PE=1 SV=2;sp|Q9H4G0|E41L1_HUMAN Band 4.1-like protein 1 OS=Homo sapiens OX=9606 GN=EPB41L1 PE=1 SV=2;sp|Q9H4G0-2|E41L1_HUMAN I	15	11	9	8	1	2	4	2	2	3	2	1	2	2	3	1	2	1	1	0	1	3	1	1	4	4	1	3	5	4	1	2	3	2	2	3	1	1	2	2	2	1
P49419;A0A1B0GW82;P49419-2;A0A1B0GW77;A0A1B0GUA1;A0A1B0GTG2;A0A1B0GTY9;A0A1B0GTJ4;P49419-4;A0A1B0GV49;A0A0J9YWF7;A0A1B0GUY0;H0YHM6;F8WDY6;F8VVF2;A0A1B0GVU0;A0A1B0GW65;F8WD33;A0A0J9YWM6	P49419;A0A1B0GW82;P49419-2;A0A1B0GW77;A0A1B0GUA1;A0A1B0GTG2;A0A1B0GTY9;A0A1B0GTJ4;P49419-4;A0A1B0GV49;A0A0J9YWF7;A0A1B0GUY0	26;26;26;26;26;25;22;20;20;19;15;14;10;7;4;4;1;1;1	26;26;26;26;26;25;22;20;20;19;15;14;10;7;4;4;1;1;1	26;26;26;26;26;25;22;20;20;19;15;14;10;7;4;4;1;1;1	Alpha-aminoadipic semialdehyde dehydrogenase;aldehyde dehydrogenase (NAD(+))	ALDH7A1	sp|P49419|AL7A1_HUMAN Alpha-aminoadipic semialdehyde dehydrogenase OS=Homo sapiens OX=9606 GN=ALDH7A1 PE=1 SV=5;tr|A0A1B0GW82|A0A1B0GW82_HUMAN Isoform of P49419, aldehyde dehydrogenase (NAD(+)) (Fragment) OS=Homo sapiens OX=9606 GN=ALDH7A1 PE=1 SV=1;sp|P49	19	26	26	26	11	8	9	11	14	10	13	13	13	13	14	8	13	11	13	10	11	19	12	14	11	14	9	11	9	9	11	8	9	11	14	10	13	13	13	13	14	8
Q9Y2H5;Q5VTI5;A0A1B0GUN5;A0A5F9ZH45	Q9Y2H5;Q5VTI5;A0A1B0GUN5	4;4;4;1	4;4;4;1	4;4;4;1	Pleckstrin homology domain-containing family A member 6	PLEKHA6	sp|Q9Y2H5|PKHA6_HUMAN Pleckstrin homology domain-containing family A member 6 OS=Homo sapiens OX=9606 GN=PLEKHA6 PE=1 SV=4;tr|Q5VTI5|Q5VTI5_HUMAN Isoform of Q9Y2H5, Pleckstrin homology domain containing A6 OS=Homo sapiens OX=9606 GN=PLEKHA6 PE=1 SV=1;tr|A0	4	4	4	4	1	0	2	2	0	0	0	0	0	0	0	0	0	0	0	0	1	0	0	0	1	2	1	0	1	0	1	0	2	2	0	0	0	0	0	0	0	0
Q14156;A0A1B0GUZ7;Q14156-3;Q14156-2	Q14156;A0A1B0GUZ7;Q14156-3;Q14156-2	2;2;2;2	2;2;2;2	2;2;2;2	Protein EFR3 homolog A	EFR3A	sp|Q14156|EFR3A_HUMAN Protein EFR3 homolog A OS=Homo sapiens OX=9606 GN=EFR3A PE=1 SV=2;tr|A0A1B0GUZ7|A0A1B0GUZ7_HUMAN Isoform of Q14156, EFR3 homolog A OS=Homo sapiens OX=9606 GN=EFR3A PE=1 SV=1;sp|Q14156-3|EFR3A_HUMAN Isoform of Q14156, Isoform 3 of Prot	4	2	2	2	0	0	1	1	1	1	1	1	0	0	1	0	1	0	1	1	0	1	0	0	1	0	0	0	1	0	0	0	1	1	1	1	1	1	0	0	1	0
Q7Z4S6;Q7Z4S6-5;H0YIM7;A0A1B0GV47;Q7Z4S6-6;Q7Z4S6-3;Q7Z4S6-2;Q7Z4S6-4	Q7Z4S6;Q7Z4S6-5;H0YIM7;A0A1B0GV47;Q7Z4S6-6;Q7Z4S6-3;Q7Z4S6-2;Q7Z4S6-4	1;1;1;1;1;1;1;1	1;1;1;1;1;1;1;1	1;1;1;1;1;1;1;1	Kinesin-like protein KIF21A;Kinesin-like protein	KIF21A	sp|Q7Z4S6|KI21A_HUMAN Kinesin-like protein KIF21A OS=Homo sapiens OX=9606 GN=KIF21A PE=1 SV=2;sp|Q7Z4S6-5|KI21A_HUMAN Isoform of Q7Z4S6, Isoform 5 of Kinesin-like protein KIF21A OS=Homo sapiens OX=9606 GN=KIF21A;tr|H0YIM7|H0YIM7_HUMAN Isoform of Q7Z4S6, Ki	8	1	1	1	0	0	1	0	1	0	1	1	0	1	1	0	1	0	1	0	0	1	1	1	0	0	0	0	0	0	0	0	1	0	1	0	1	1	0	1	1	0
P07339;F8W787;A0A1B0GW44;A0A1B0GVD5;A0A1B0GWE8;A0A1B0GV23;C9JH19;A0A1B0GVP3;A0A1B0GU92;A0A1B0GU03;H7C469;F8WD96;A0A1B0GVF1	P07339;F8W787;A0A1B0GW44;A0A1B0GVD5;A0A1B0GWE8;A0A1B0GV23;C9JH19;A0A1B0GVP3;A0A1B0GU92;A0A1B0GU03;H7C469	16;16;16;16;16;15;15;14;13;13;12;7;1	16;16;16;16;16;15;15;14;13;13;12;7;1	16;16;16;16;16;15;15;14;13;13;12;7;1	Cathepsin D;Cathepsin D light chain;Cathepsin D heavy chain;Cathepsin D	CTSD	sp|P07339|CATD_HUMAN Cathepsin D OS=Homo sapiens OX=9606 GN=CTSD PE=1 SV=1;tr|F8W787|F8W787_HUMAN Isoform of P07339, Cathepsin D OS=Homo sapiens OX=9606 GN=CTSD PE=1 SV=2;tr|A0A1B0GW44|A0A1B0GW44_HUMAN Isoform of P07339, Cathepsin D OS=Homo sapiens OX=9606	13	16	16	16	7	6	12	11	10	8	11	7	8	11	6	3	9	9	8	8	5	12	10	6	11	12	7	9	9	11	7	6	12	11	10	8	11	7	8	11	6	3
P13645;A0A1B0GVI3;Q7Z3Y7;Q7Z3Z0;Q7Z3Y8;Q2M2I5;Q7Z3Y9	P13645;A0A1B0GVI3	24;24;3;2;2;2;1	22;22;2;2;2;1;1	0;0;0;0;0;0;0	Keratin, type I cytoskeletal 10	KRT10	sp|P13645|K1C10_HUMAN Keratin, type I cytoskeletal 10 OS=Homo sapiens OX=9606 GN=KRT10 PE=1 SV=6;tr|A0A1B0GVI3|A0A1B0GVI3_HUMAN Isoform of P13645, Keratin, type I cytoskeletal 10 OS=Homo sapiens OX=9606 GN=KRT10 PE=1 SV=2	7	24	22	0	18	4	7	5	3	3	5	4	3	5	5	17	13	3	8	7	4	8	2	3	13	6	8	5	6	5	17	4	5	3	1	3	4	4	3	4	4	16
P06132;A0A494C0S8;Q5T446;A0A1B0GVN9;A0A494C0Q8;A0A494C085;A0A494C1D8;H0Y5R6;A0A494BZY8;A0A1B0GVZ4;A0A494C0P4;A0A494C1T3;A0A494C007	P06132;A0A494C0S8;Q5T446;A0A1B0GVN9;A0A494C0Q8;A0A494C085;A0A494C1D8;H0Y5R6;A0A494BZY8;A0A1B0GVZ4;A0A494C0P4;A0A494C1T3;A0A494C007	4;4;4;4;4;4;3;3;3;3;2;2;2	4;4;4;4;4;4;3;3;3;3;2;2;2	4;4;4;4;4;4;3;3;3;3;2;2;2	Uroporphyrinogen decarboxylase	UROD	sp|P06132|DCUP_HUMAN Uroporphyrinogen decarboxylase OS=Homo sapiens OX=9606 GN=UROD PE=1 SV=2;tr|A0A494C0S8|A0A494C0S8_HUMAN Isoform of P06132, Uroporphyrinogen decarboxylase (Fragment) OS=Homo sapiens OX=9606 GN=UROD PE=1 SV=1;tr|Q5T446|Q5T446_HUMAN Isofo	13	4	4	4	1	1	1	1	2	2	2	3	3	3	2	0	2	1	2	1	0	2	2	2	0	2	0	0	1	0	1	1	1	1	2	2	2	3	3	3	2	0
Q96PU5;A0A1B0GVY1;A0A6Q8PHJ5;A0A7P0Z498;A0A6Q8PGP5;Q96PU5-2;Q96PU5-6;Q96PU5-7;Q96PU5-9;Q96PU5-4;A0A6Q8PFI7;Q96PU5-5;P46934-2;P46934-4;P46934-3;H0Y8X6;Q96PU5-3;K7ERN1;A0A6Q8PG51;P46934;A0A6Q8PG81;K7EKL1	Q96PU5;A0A1B0GVY1;A0A6Q8PHJ5;A0A7P0Z498;A0A6Q8PGP5;Q96PU5-2;Q96PU5-6;Q96PU5-7;Q96PU5-9;Q96PU5-4;A0A6Q8PFI7;Q96PU5-5;P46934-2;P46934-4;P46934-3;H0Y8X6;Q96PU5-3;K7ERN1;A0A6Q8PG51;P46934;A0A6Q8PG81;K7EKL1	2;2;2;2;2;2;2;2;2;2;2;2;1;1;1;1;1;1;1;1;1;1	2;2;2;2;2;2;2;2;2;2;2;2;1;1;1;1;1;1;1;1;1;1	2;2;2;2;2;2;2;2;2;2;2;2;1;1;1;1;1;1;1;1;1;1	E3 ubiquitin-protein ligase NEDD4-like;HECT-type E3 ubiquitin transferase;E3 ubiquitin-protein ligase;E3 ubiquitin-protein ligase NEDD4	NEDD4L;NEDD4	sp|Q96PU5|NED4L_HUMAN E3 ubiquitin-protein ligase NEDD4-like OS=Homo sapiens OX=9606 GN=NEDD4L PE=1 SV=2;tr|A0A1B0GVY1|A0A1B0GVY1_HUMAN Isoform of Q96PU5, HECT-type E3 ubiquitin transferase OS=Homo sapiens OX=9606 GN=NEDD4L PE=1 SV=1;tr|A0A6Q8PHJ5|A0A6Q8PH	22	2	2	2	0	0	0	2	0	0	1	1	1	1	1	0	0	0	1	0	0	1	0	1	0	0	0	2	1	0	0	0	0	2	0	0	1	1	1	1	1	0
Q53GQ0;A0A1B0GVY6;E9PI21;A0A1B0GV93;Q53GQ0-2	Q53GQ0;A0A1B0GVY6;E9PI21;A0A1B0GV93	4;4;2;2;1	4;4;2;2;1	4;4;2;2;1	Very-long-chain 3-oxoacyl-CoA reductase	HSD17B12	sp|Q53GQ0|DHB12_HUMAN Very-long-chain 3-oxoacyl-CoA reductase OS=Homo sapiens OX=9606 GN=HSD17B12 PE=1 SV=2;tr|A0A1B0GVY6|A0A1B0GVY6_HUMAN Isoform of Q53GQ0, Very-long-chain 3-oxoacyl-CoA reductase (Fragment) OS=Homo sapiens OX=9606 GN=HSD17B12 PE=1 SV=1;t	5	4	4	4	1	3	3	4	1	2	2	2	1	3	2	1	1	2	2	2	1	1	2	1	1	3	2	2	1	1	1	3	3	4	1	2	2	2	1	3	2	1
Q03154;A0A1B0GW23;A0A1B0GU86;Q03154-4;C9JMV9;Q03154-3;A0A1B0GV31;A0A1B0GVA5;Q03154-2;F8WC59;C9JYZ0;A0A1B0GTG3;A0A1B0GVZ3;A0A1B0GVG0;A0A1B0GU36;A0A1B0GUT4	Q03154;A0A1B0GW23;A0A1B0GU86;Q03154-4;C9JMV9;Q03154-3;A0A1B0GV31;A0A1B0GVA5;Q03154-2;F8WC59;C9JYZ0	18;18;16;16;15;15;14;13;13;10;10;4;2;2;2;2	18;18;16;16;15;15;14;13;13;10;10;4;2;2;2;2	18;18;16;16;15;15;14;13;13;10;10;4;2;2;2;2	Aminoacylase-1;N-acyl-aliphatic-L-amino acid amidohydrolase	ACY1;ABHD14A-ACY1	sp|Q03154|ACY1_HUMAN Aminoacylase-1 OS=Homo sapiens OX=9606 GN=ACY1 PE=1 SV=1;tr|A0A1B0GW23|A0A1B0GW23_HUMAN ABHD14A-ACY1 readthrough, N-acyl-aliphatic-L-amino acid amidohydrolase (Fragment) OS=Homo sapiens OX=9606 GN=ABHD14A-ACY1 PE=1 SV=1;tr|A0A1B0GU86|A	16	18	18	18	2	6	7	6	14	8	14	6	7	12	7	0	13	7	11	2	3	9	11	0	1	9	4	5	6	11	2	6	7	6	14	8	14	6	7	12	7	0
Q03426;F5H8H2;A0A1B0GWC2;A0A0B4J236;A0A8V8TMD0	Q03426;F5H8H2;A0A1B0GWC2	3;3;3;1;1	3;3;3;1;1	3;3;3;1;1	Mevalonate kinase	MVK	sp|Q03426|KIME_HUMAN Mevalonate kinase OS=Homo sapiens OX=9606 GN=MVK PE=1 SV=1;tr|F5H8H2|F5H8H2_HUMAN Isoform of Q03426, Mevalonate kinase OS=Homo sapiens OX=9606 GN=MVK PE=1 SV=1;tr|A0A1B0GWC2|A0A1B0GWC2_HUMAN Isoform of Q03426, Mevalonate kinase (Fragme	5	3	3	3	0	0	0	1	1	0	1	1	0	0	0	0	0	0	1	0	0	0	1	0	0	1	0	1	0	1	0	0	0	1	1	0	1	1	0	0	0	0
Q9P0S3;Q53FV1;F6WST4;A0A1B0GXE7	Q9P0S3;Q53FV1;F6WST4;A0A1B0GXE7	1;1;1;1	1;1;1;1	1;1;1;1	ORM1-like protein 1;ORM1-like protein 2	ORMDL1;ORMDL2	sp|Q9P0S3|ORML1_HUMAN ORM1-like protein 1 OS=Homo sapiens OX=9606 GN=ORMDL1 PE=1 SV=1;sp|Q53FV1|ORML2_HUMAN ORM1-like protein 2 OS=Homo sapiens OX=9606 GN=ORMDL2 PE=1 SV=2;tr|F6WST4|F6WST4_HUMAN Isoform of Q9P0S3, ORM1-like protein 1 (Fragment) OS=Homo sap	4	1	1	1	0	0	0	1	0	0	0	0	0	0	0	0	0	0	0	0	0	0	1	1	0	0	1	1	0	1	0	0	0	1	0	0	0	0	0	0	0	0
Q9NRW7;A0A2R8YF01;A0A2R8YD95;A0A8V8TNE7;A0A8V8TNR0;A0A8V8TMH2;A0A8V8TNQ5;A0A8V8TM05;A0A8V8TMF8;A0A8V8TMD1;A0A1B0GXI6;A0A8V8TLW3;A0A8V8TM00;A0A8V8TNB6;A0A2R8YE10;A0A8V8TLX3;A0A8V8TMG7;A0A8V8TNM6;A0A8V8TMC6;A0A8V8TMG3;A0A8V8TLX8;A0A8V8TNG0;Q9NRW7-2;A0A8V8TM10;A0A8V8TLU0	Q9NRW7;A0A2R8YF01;A0A2R8YD95;A0A8V8TNE7;A0A8V8TNR0;A0A8V8TMH2;A0A8V8TNQ5;A0A8V8TM05;A0A8V8TMF8;A0A8V8TMD1;A0A1B0GXI6;A0A8V8TLW3;A0A8V8TM00;A0A8V8TNB6;A0A2R8YE10;A0A8V8TLX3;A0A8V8TMG7;A0A8V8TNM6;A0A8V8TMC6;A0A8V8TMG3;A0A8V8TLX8;A0A8V8TNG0;Q9NRW7-2;A0A8V8TM10;A0A8V8TLU0	2;2;2;2;2;2;2;2;2;2;2;2;2;2;2;2;2;2;2;2;2;2;2;1;1	2;2;2;2;2;2;2;2;2;2;2;2;2;2;2;2;2;2;2;2;2;2;2;1;1	2;2;2;2;2;2;2;2;2;2;2;2;2;2;2;2;2;2;2;2;2;2;2;1;1	Vacuolar protein sorting-associated protein 45	VPS45	sp|Q9NRW7|VPS45_HUMAN Vacuolar protein sorting-associated protein 45 OS=Homo sapiens OX=9606 GN=VPS45 PE=1 SV=1;tr|A0A2R8YF01|A0A2R8YF01_HUMAN Isoform of Q9NRW7, Vacuolar protein sorting 45 homolog OS=Homo sapiens OX=9606 GN=VPS45 PE=1 SV=1;tr|A0A2R8YD95|A	25	2	2	2	0	0	2	0	0	0	1	1	0	0	0	0	0	0	0	0	0	2	1	1	1	1	1	0	1	1	0	0	2	0	0	0	1	1	0	0	0	0
Q9H098;C9J6N5;C9JQ40;C9JW51;A0A1C7CYX8;Q9H098-2;C9J3Q3;F8WCJ2;C9JYP1;C9J6Y8;X6RET8;C9JP05	Q9H098;C9J6N5;C9JQ40;C9JW51;A0A1C7CYX8;Q9H098-2;C9J3Q3	3;3;3;3;3;2;2;1;1;1;1;1	3;3;3;3;3;2;2;1;1;1;1;1	3;3;3;3;3;2;2;1;1;1;1;1	Protein FAM107B	FAM107B	sp|Q9H098|F107B_HUMAN Protein FAM107B OS=Homo sapiens OX=9606 GN=FAM107B PE=1 SV=1;tr|C9J6N5|C9J6N5_HUMAN Isoform of Q9H098, Family with sequence similarity 107 member B (Fragment) OS=Homo sapiens OX=9606 GN=FAM107B PE=1 SV=8;tr|C9JQ40|C9JQ40_HUMAN Isoform	12	3	3	3	0	3	2	2	1	1	0	0	1	1	1	3	0	2	0	3	1	1	1	0	1	2	1	2	2	3	0	3	2	2	1	1	0	0	1	1	1	3
A0A1C7CYX9;Q16555-2;E5RFU4	A0A1C7CYX9;Q16555-2	40;37;5	2;0;0	2;0;0	Dihydropyrimidinase-related protein 2	DPYSL2	tr|A0A1C7CYX9|A0A1C7CYX9_HUMAN Isoform of Q16555, Dihydropyrimidinase-related protein 2 OS=Homo sapiens OX=9606 GN=DPYSL2 PE=1 SV=1;sp|Q16555-2|DPYL2_HUMAN Isoform of Q16555, Isoform 2 of Dihydropyrimidinase-related protein 2 OS=Homo sapiens OX=9606 GN=DPY	3	40	2	2	18	19	24	22	25	22	22	23	21	19	22	20	20	24	19	19	21	22	23	24	25	23	23	17	21	22	0	0	1	0	0	0	0	0	0	0	0	0
P12829;I3L4B1;I3L1K6;A0A1C7CYY4	P12829;I3L4B1;I3L1K6;A0A1C7CYY4	1;1;1;1	1;1;1;1	1;1;1;1	Myosin light chain 4	MYL4	sp|P12829|MYL4_HUMAN Myosin light chain 4 OS=Homo sapiens OX=9606 GN=MYL4 PE=1 SV=3;tr|I3L4B1|I3L4B1_HUMAN Isoform of P12829, Myosin light chain 4 (Fragment) OS=Homo sapiens OX=9606 GN=MYL4 PE=1 SV=1;tr|I3L1K6|I3L1K6_HUMAN Isoform of P12829, Myosin light c	4	1	1	1	0	1	1	1	1	1	1	1	1	1	1	1	1	1	1	1	1	1	1	1	1	1	1	1	1	1	0	1	1	1	1	1	1	1	1	1	1	1
Q8TD08;A0A1C7CYZ1;Q8TD08-2;Q8TD08-3	Q8TD08;A0A1C7CYZ1;Q8TD08-2;Q8TD08-3	1;1;1;1	1;1;1;1	1;1;1;1	Mitogen-activated protein kinase 15	MAPK15	sp|Q8TD08|MK15_HUMAN Mitogen-activated protein kinase 15 OS=Homo sapiens OX=9606 GN=MAPK15 PE=1 SV=1;tr|A0A1C7CYZ1|A0A1C7CYZ1_HUMAN Isoform of Q8TD08, Mitogen-activated protein kinase 15 (Fragment) OS=Homo sapiens OX=9606 GN=MAPK15 PE=1 SV=1;sp|Q8TD08-2|MK	4	1	1	1	0	1	1	1	1	1	1	0	0	1	1	0	1	1	1	1	1	1	1	1	1	1	1	1	1	1	0	1	1	1	1	1	1	0	0	1	1	0
Q969N2;A0A1W2PRZ8;A0A1W2PNP0;A0A1W2PR73;A0A1W2PPS0;A0A1W2PPC3;A0A1W2PP57;A0A1W2PQ29;A0A1W2PR92;A0A1W2PP53;A0A1W2PPQ7;H7C2Y2;A0A1W2PQ52;A0A1W2PRH2;A0A1W2PPI8;A0A1W2PPR6;Q969N2-2;Q969N2-4;Q969N2-3;Q969N2-6;Q969N2-5;A0A1W2PP13	Q969N2;A0A1W2PRZ8;A0A1W2PNP0;A0A1W2PR73;A0A1W2PPS0;A0A1W2PPC3;A0A1W2PP57;A0A1W2PQ29;A0A1W2PR92;A0A1W2PP53;A0A1W2PPQ7;H7C2Y2;A0A1W2PQ52;A0A1W2PRH2;A0A1W2PPI8;A0A1W2PPR6;Q969N2-2;Q969N2-4;Q969N2-3;Q969N2-6;Q969N2-5;A0A1W2PP13	1;1;1;1;1;1;1;1;1;1;1;1;1;1;1;1;1;1;1;1;1;1	1;1;1;1;1;1;1;1;1;1;1;1;1;1;1;1;1;1;1;1;1;1	1;1;1;1;1;1;1;1;1;1;1;1;1;1;1;1;1;1;1;1;1;1	GPI transamidase component PIG-T	PIGT	sp|Q969N2|PIGT_HUMAN GPI transamidase component PIG-T OS=Homo sapiens OX=9606 GN=PIGT PE=1 SV=1;tr|A0A1W2PRZ8|A0A1W2PRZ8_HUMAN Isoform of Q969N2, Phosphatidylinositol glycan anchor biosynthesis class T OS=Homo sapiens OX=9606 GN=PIGT PE=1 SV=1;tr|A0A1W2PNP	22	1	1	1	1	0	0	0	0	0	0	0	0	0	0	1	0	0	0	0	0	0	0	0	1	0	0	0	0	1	1	0	0	0	0	0	0	0	0	0	0	1
Q9Y5U9;A0A1W2PNR9	Q9Y5U9;A0A1W2PNR9	2;2	2;2	2;2	Immediate early response 3-interacting protein 1	IER3IP1	sp|Q9Y5U9|IR3IP_HUMAN Immediate early response 3-interacting protein 1 OS=Homo sapiens OX=9606 GN=IER3IP1 PE=1 SV=1;tr|A0A1W2PNR9|A0A1W2PNR9_HUMAN Isoform of Q9Y5U9, Immediate early response 3-interacting protein 1 OS=Homo sapiens OX=9606 GN=IER3IP1 PE=1 S	2	2	2	2	1	0	0	0	1	1	0	1	0	1	1	0	1	1	0	1	0	1	1	0	1	0	0	0	0	0	1	0	0	0	1	1	0	1	0	1	1	0
A0A1W2PNV4;E9PF58;Q92747-2;F8WFD3	A0A1W2PNV4	21;9;5;2	21;9;5;2	0;0;0;0	Actin-related protein 2/3 complex subunit 1A		tr|A0A1W2PNV4|A0A1W2PNV4_HUMAN readthrough, Actin-related protein 2/3 complex subunit 1A OS=Homo sapiens OX=9606 PE=1 SV=1	4	21	21	0	5	3	7	6	10	11	9	8	9	9	8	3	8	8	9	7	8	8	10	8	8	8	6	5	8	7	5	3	7	6	10	11	9	8	9	9	8	3
P01889;A0A1W2PP29;A0A8Q3SIV3;A0A140TA12	P01889;A0A1W2PP29;A0A8Q3SIV3	13;13;7;2	2;2;2;0	1;1;1;0	HLA class I histocompatibility antigen, B alpha chain	HLA-B	sp|P01889|HLAB_HUMAN HLA class I histocompatibility antigen, B alpha chain OS=Homo sapiens OX=9606 GN=HLA-B PE=1 SV=3;tr|A0A1W2PP29|A0A1W2PP29_HUMAN Isoform of P01889, Major histocompatibility complex, class I, B OS=Homo sapiens OX=9606 GN=HLA-B PE=1 SV=2;	4	13	2	1	5	1	5	4	6	2	7	3	3	6	5	4	6	4	5	0	0	5	6	4	8	9	5	7	5	5	1	0	0	0	0	0	0	0	0	0	0	0
O14653;I3NI02;E7EQ34;A0A1W2PS81;A0A1W2PQM3;A0A1W2PRC2;A0A1W2PPG1;I3L4Z6;A0A1W2PPP5;A0A1W2PPG5;A0A1W2PRP7;A0A1W2PRV0;A0A1X7SBU8;O14653-3;A0A1W2PPW8;O14653-2;A0A1W2PQ06;I3L1K7;A0A1W2PR23;A0A1W2PQ77;A0A1W2PR02;I3L0K1;A0A1W2PPJ0;A0A1W2PS12;A0A1W2PNV3;A0A1W2PQE0;A0A1W2PQ38;A0A1W2PQP2;A0A1W2PRD0;A0A1W2PRL0;A0A1W2PRE6	O14653;I3NI02;E7EQ34;A0A1W2PS81;A0A1W2PQM3;A0A1W2PRC2;A0A1W2PPG1;I3L4Z6;A0A1W2PPP5;A0A1W2PPG5;A0A1W2PRP7;A0A1W2PRV0;A0A1X7SBU8;O14653-3;A0A1W2PPW8;O14653-2;A0A1W2PQ06;I3L1K7;A0A1W2PR23;A0A1W2PQ77;A0A1W2PR02;I3L0K1;A0A1W2PPJ0;A0A1W2PS12;A0A1W2PNV3;A0A1W2PQE0;A0A1W2PQ38;A0A1W2PQP2;A0A1W2PRD0;A0A1W2PRL0;A0A1W2PRE6	2;2;2;2;2;2;2;2;2;2;2;2;2;2;2;2;2;2;2;2;2;1;1;1;1;1;1;1;1;1;1	2;2;2;2;2;2;2;2;2;2;2;2;2;2;2;2;2;2;2;2;2;1;1;1;1;1;1;1;1;1;1	2;2;2;2;2;2;2;2;2;2;2;2;2;2;2;2;2;2;2;2;2;1;1;1;1;1;1;1;1;1;1	Golgi SNAP receptor complex member 2	GOSR2	sp|O14653|GOSR2_HUMAN Golgi SNAP receptor complex member 2 OS=Homo sapiens OX=9606 GN=GOSR2 PE=1 SV=2;tr|I3NI02|I3NI02_HUMAN Isoform of O14653, Golgi SNAP receptor complex member 2 OS=Homo sapiens OX=9606 GN=GOSR2 PE=1 SV=2;tr|E7EQ34|E7EQ34_HUMAN readthrou	31	2	2	2	1	1	1	1	1	1	0	0	0	0	1	0	0	1	2	1	1	2	2	2	2	2	0	1	1	1	1	1	1	1	1	1	0	0	0	0	1	0
P23368;A0A1W2PPH1;A0A1W2PQH3;A0A1W2PR68;A0A1W2PQT3;A0A1W2PQY8;A0A1W2PQF8;P23368-2;A0A1W2PQ37;A0A1W2PRS2;A0A1W2PRY9;A0A1W2PQH4;A0A1W2PRH1;A0A1W2PPY2;Q6TCH8;Q16798-2	P23368;A0A1W2PPH1;A0A1W2PQH3;A0A1W2PR68;A0A1W2PQT3;A0A1W2PQY8;A0A1W2PQF8;P23368-2;A0A1W2PQ37	21;21;20;19;19;19;17;17;16;5;5;5;3;2;1;1	21;21;20;19;19;19;17;17;16;5;5;5;3;2;1;1	20;20;19;19;18;18;16;16;15;5;5;5;3;2;0;0	NAD-dependent malic enzyme, mitochondrial;Malic enzyme	ME2	sp|P23368|MAOM_HUMAN NAD-dependent malic enzyme, mitochondrial OS=Homo sapiens OX=9606 GN=ME2 PE=1 SV=1;tr|A0A1W2PPH1|A0A1W2PPH1_HUMAN Isoform of P23368, Malic enzyme OS=Homo sapiens OX=9606 GN=ME2 PE=1 SV=1;tr|A0A1W2PQH3|A0A1W2PQH3_HUMAN Isoform of P23368	16	21	21	20	2	4	10	8	12	5	9	8	6	11	10	2	9	3	8	2	2	7	12	8	9	8	8	3	7	5	2	4	10	8	12	5	9	8	6	11	10	2
Q06124;A0A8I5KVS6;A0A8I5QL30;A0A8I5QJ58;A0A8I5KRZ3;A0A1W2PPU4;A0A8I5KW48;Q06124-3;Q06124-1;A0A0U1RRI0;H0YF12	Q06124;A0A8I5KVS6;A0A8I5QL30;A0A8I5QJ58;A0A8I5KRZ3;A0A1W2PPU4;A0A8I5KW48;Q06124-3;Q06124-1	14;14;14;14;14;14;14;14;14;2;1	14;14;14;14;14;14;14;14;14;2;1	14;14;14;14;14;14;14;14;14;2;1	Tyrosine-protein phosphatase non-receptor type 11;protein-tyrosine-phosphatase	PTPN11	sp|Q06124|PTN11_HUMAN Tyrosine-protein phosphatase non-receptor type 11 OS=Homo sapiens OX=9606 GN=PTPN11 PE=1 SV=3;tr|A0A8I5KVS6|A0A8I5KVS6_HUMAN Isoform of Q06124, Protein tyrosine phosphatase non-receptor type 11 OS=Homo sapiens OX=9606 GN=PTPN11 PE=1 S	11	14	14	14	1	4	6	2	5	5	6	10	7	5	6	3	5	6	6	4	5	6	5	4	2	1	2	4	3	4	1	4	6	2	5	5	6	10	7	5	6	3
Q14108;A0A1W2PPX5;A0A1W2PQR6;A0A1W2PQB7;A0A1W2PS43;A0A1W2PPU6;A0A1W2PRS1;A0A1W2PRF6;Q14108-2;A0A1W2PSE4;A0A1W2PS70;A0A1W2PNX7;D6RDG0	Q14108;A0A1W2PPX5;A0A1W2PQR6;A0A1W2PQB7;A0A1W2PS43;A0A1W2PPU6;A0A1W2PRS1;A0A1W2PRF6;Q14108-2	11;11;11;11;11;10;9;6;6;5;3;3;2	11;11;11;11;11;10;9;6;6;5;3;3;2	11;11;11;11;11;10;9;6;6;5;3;3;2	Lysosome membrane protein 2	SCARB2	sp|Q14108|SCRB2_HUMAN Lysosome membrane protein 2 OS=Homo sapiens OX=9606 GN=SCARB2 PE=1 SV=2;tr|A0A1W2PPX5|A0A1W2PPX5_HUMAN Isoform of Q14108, Scavenger receptor class B member 2 OS=Homo sapiens OX=9606 GN=SCARB2 PE=1 SV=1;tr|A0A1W2PQR6|A0A1W2PQR6_HUMAN I	13	11	11	11	4	1	3	6	4	3	5	3	4	4	5	2	4	2	6	2	1	6	5	4	4	7	3	4	3	5	4	1	3	6	4	3	5	3	4	4	5	2
P37268;A0AA34QVU5;A0AAG2UWY5;E9PNM1;B4DND3;A0A1W2PQ47;P37268-4;P37268-3;P37268-2;P37268-5	P37268;A0AA34QVU5;A0AAG2UWY5;E9PNM1;B4DND3;A0A1W2PQ47;P37268-4;P37268-3;P37268-2;P37268-5	1;1;1;1;1;1;1;1;1;1	1;1;1;1;1;1;1;1;1;1	1;1;1;1;1;1;1;1;1;1	Squalene synthase	FDFT1	sp|P37268|FDFT_HUMAN Squalene synthase OS=Homo sapiens OX=9606 GN=FDFT1 PE=1 SV=1;tr|A0AA34QVU5|A0AA34QVU5_HUMAN Isoform of P37268, Squalene synthase (Fragment) OS=Homo sapiens OX=9606 GN=FDFT1 PE=1 SV=1;tr|A0AAG2UWY5|A0AAG2UWY5_HUMAN Isoform of P37268, Fa	10	1	1	1	1	0	0	0	0	0	0	0	0	0	0	0	0	0	0	0	0	1	0	0	1	1	0	0	1	0	1	0	0	0	0	0	0	0	0	0	0	0
P23434;A0A1W2PQV2;H3BUH9	P23434;A0A1W2PQV2;H3BUH9	2;2;2	2;2;2	2;2;2	Glycine cleavage system H protein, mitochondrial	GCSH	sp|P23434|GCSH_HUMAN Glycine cleavage system H protein, mitochondrial OS=Homo sapiens OX=9606 GN=GCSH PE=1 SV=2;tr|A0A1W2PQV2|A0A1W2PQV2_HUMAN Isoform of P23434, Glycine cleavage system protein H (Fragment) OS=Homo sapiens OX=9606 GN=GCSH PE=1 SV=1;tr|H3BU	3	2	2	2	0	1	1	1	1	1	1	0	1	1	1	0	0	1	0	1	1	2	1	2	0	1	1	1	0	1	0	1	1	1	1	1	1	0	1	1	1	0
P04439;Q5SRN7;A0A1W2PS24;A0A9L9PXG1;A0A9L9PXF6;A0A9L9PY26;Q5SRN5;A0A9L9PYF9;P04439-2;A0A0G2JI36;Q5SUL5;A0A1W2PSE7;A0A0G2JIF2;A0A0G2JL56;A0A1W2PQD0	P04439;Q5SRN7;A0A1W2PS24;A0A9L9PXG1;A0A9L9PXF6;A0A9L9PY26;Q5SRN5;A0A9L9PYF9;P04439-2;A0A0G2JI36;Q5SUL5;A0A1W2PSE7;A0A0G2JIF2;A0A0G2JL56;A0A1W2PQD0	16;16;16;16;16;16;16;16;14;11;11;11;11;11;8	6;6;6;6;6;6;6;6;4;3;3;3;3;3;3	3;3;3;3;3;3;3;3;1;0;0;0;0;0;0	HLA class I histocompatibility antigen, A alpha chain	HLA-A	sp|P04439|HLAA_HUMAN HLA class I histocompatibility antigen, A alpha chain OS=Homo sapiens OX=9606 GN=HLA-A PE=1 SV=2;tr|Q5SRN7|Q5SRN7_HUMAN Isoform of P04439, Major histocompatibility complex, class I, A OS=Homo sapiens OX=9606 GN=HLA-A PE=1 SV=2;tr|A0A1W	15	16	6	3	2	3	4	7	6	5	8	5	8	6	7	3	7	4	5	2	1	10	9	4	10	11	6	3	5	5	0	0	0	1	1	1	3	0	2	2	2	0
Q92841;A0A1X7SBZ2;A0A5H1ZRQ2;Q92841-1;Q92841-3;Q92841-2;A0A0U1RQJ0	Q92841;A0A1X7SBZ2;A0A5H1ZRQ2;Q92841-1;Q92841-3;Q92841-2	36;36;35;34;33;32;2	36;36;35;34;33;32;2	26;26;25;24;23;24;1	Probable ATP-dependent RNA helicase DDX17;RNA helicase	DDX17	sp|Q92841|DDX17_HUMAN Probable ATP-dependent RNA helicase DDX17 OS=Homo sapiens OX=9606 GN=DDX17 PE=1 SV=2;tr|A0A1X7SBZ2|A0A1X7SBZ2_HUMAN Isoform of Q92841, RNA helicase OS=Homo sapiens OX=9606 GN=DDX17 PE=1 SV=1;tr|A0A5H1ZRQ2|A0A5H1ZRQ2_HUMAN Isoform of Q	7	36	36	26	16	12	16	20	19	18	18	17	16	18	20	10	17	16	18	15	15	20	23	20	22	24	20	16	19	16	16	12	16	20	19	18	18	17	16	18	20	10
O43175;A0A286YF22;A0A2C9F2M7;A0A286YFA2;A0A286YFL2;A0A286YFM8;A0A286YER3;A0A286YFC8;A0A286YFB2;A0A286YF78;A0A286YF34;A0A286YFF3;A0A286YFK5;A0A286YFE1	O43175;A0A286YF22;A0A2C9F2M7;A0A286YFA2;A0A286YFL2;A0A286YFM8	24;24;20;19;18;13;8;8;8;7;6;5;5;4	24;24;20;19;18;13;8;8;8;7;6;5;5;4	24;24;20;19;18;13;8;8;8;7;6;5;5;4	D-3-phosphoglycerate dehydrogenase	PHGDH	sp|O43175|SERA_HUMAN D-3-phosphoglycerate dehydrogenase OS=Homo sapiens OX=9606 GN=PHGDH PE=1 SV=4;tr|A0A286YF22|A0A286YF22_HUMAN Isoform of O43175, D-3-phosphoglycerate dehydrogenase OS=Homo sapiens OX=9606 GN=PHGDH PE=1 SV=1;tr|A0A2C9F2M7|A0A2C9F2M7_HUMA	14	24	24	24	12	11	14	17	16	13	15	17	15	14	15	9	15	13	18	10	10	18	17	12	14	16	13	16	16	15	12	11	14	17	16	13	15	17	15	14	15	9
A0A286YF23;Q96JP2;A0A0J9YYB3;A0A994J4K4	A0A286YF23;Q96JP2;A0A0J9YYB3;A0A994J4K4	2;2;1;1	2;2;1;1	2;2;1;1	Unconventional myosin-XVB	MYO15B	tr|A0A286YF23|A0A286YF23_HUMAN Isoform of Q96JP2, Myosin XVB OS=Homo sapiens OX=9606 GN=MYO15B PE=1 SV=2;sp|Q96JP2|MY15B_HUMAN Unconventional myosin-XVB OS=Homo sapiens OX=9606 GN=MYO15B PE=1 SV=4;tr|A0A0J9YYB3|A0A0J9YYB3_HUMAN Isoform of Q96JP2, Myosin XV	4	2	2	2	0	0	0	1	1	0	0	0	0	1	0	0	1	1	0	0	0	0	0	0	0	2	0	0	2	2	0	0	0	1	1	0	0	0	0	1	0	0
P50897;A0A2C9F2P4;A0A286YFF7;Q5T0S4;A0A286YFE3;A0A286YFL8;P50897-2;E9PSE5;E9PIA8;A0A286YFL6;E9PK48	P50897;A0A2C9F2P4;A0A286YFF7;Q5T0S4;A0A286YFE3;A0A286YFL8;P50897-2	6;6;6;4;4;4;4;2;2;1;1	6;6;6;4;4;4;4;2;2;1;1	6;6;6;4;4;4;4;2;2;1;1	Palmitoyl-protein thioesterase 1	PPT1	sp|P50897|PPT1_HUMAN Palmitoyl-protein thioesterase 1 OS=Homo sapiens OX=9606 GN=PPT1 PE=1 SV=1;tr|A0A2C9F2P4|A0A2C9F2P4_HUMAN Isoform of P50897, Palmitoyl-protein thioesterase 1 OS=Homo sapiens OX=9606 GN=PPT1 PE=1 SV=1;tr|A0A286YFF7|A0A286YFF7_HUMAN Isof	11	6	6	6	2	2	4	4	2	2	3	1	2	2	0	1	3	0	1	0	3	1	2	1	2	3	1	1	1	2	2	2	4	4	2	2	3	1	2	2	0	1
A0A286YFF8;Q7Z3U7;Q7Z3U7-2;Q7Z3U7-6;Q7Z3U7-5;F8VZV1;Q7Z3U7-3	A0A286YFF8;Q7Z3U7;Q7Z3U7-2;Q7Z3U7-6;Q7Z3U7-5	3;2;2;2;2;1;1	3;2;2;2;2;1;1	3;2;2;2;2;1;1	Protein MON2 homolog	MON2	tr|A0A286YFF8|A0A286YFF8_HUMAN Isoform of Q7Z3U7, Protein MON2 homolog OS=Homo sapiens OX=9606 GN=MON2 PE=1 SV=1;sp|Q7Z3U7|MON2_HUMAN Protein MON2 homolog OS=Homo sapiens OX=9606 GN=MON2 PE=1 SV=3;sp|Q7Z3U7-2|MON2_HUMAN Isoform of Q7Z3U7, Isoform 2 of Prot	7	3	3	3	0	0	0	0	2	2	2	2	1	2	2	0	2	1	2	1	1	2	2	2	2	1	0	0	1	0	0	0	0	0	2	2	2	2	1	2	2	0
O43556;B7Z2R4;A0A2R8Y2R1;A0A2R8Y5Q3;A0A2R8Y4E3;A0A2R8Y4X1;A0A2R8Y6U6;A0A2R8YH84;A0A2R8Y5X5;A0A2R8Y5J3;A0A2R8Y4P8;A0A2R8Y7J1;A0A2R8Y5H7;A0A2R8Y652;A0A2R8YEY2;A0A2R8Y5J6;A0A2R8Y5X0;A0A2R8Y638;A0A2R8Y5R7;A0A2R8Y5M2;A0A2R8YE48;A0A2R8YFA5;A0A2R8YGQ3;A0A2R8Y5P8;O43556-4;A0A2R8Y628;A0A2R8Y6Y5;A0A2R8Y6G8;O43556-3;A0A2R8Y821;A0A2R8Y416;A0A2R8YE16;C9JR67;A0A2R8Y6V3;A0A2U3TZN7;A0A2R8Y621;A0A2R8Y504;A0A2R8YE…	O43556;B7Z2R4;A0A2R8Y2R1;A0A2R8Y5Q3;A0A2R8Y4E3;A0A2R8Y4X1;A0A2R8Y6U6;A0A2R8YH84;A0A2R8Y5X5;A0A2R8Y5J3;A0A2R8Y4P8;A0A2R8Y7J1;A0A2R8Y5H7;A0A2R8Y652;A0A2R8YEY2;A0A2R8Y5J6;A0A2R8Y5X0;A0A2R8Y638;A0A2R8Y5R7;A0A2R8Y5M2;A0A2R8YE48;A0A2R8YFA5;A0A2R8YGQ3;A0A2R8Y5P8;O43556-4;A0A2R8Y628;A0A2R8Y6Y5;A0A2R8Y6G8;O43556-3;A0A2R8Y821;A0A2R8Y416;A0A2R8YE16;C9JR67;A0A2R8Y6V3;A0A2U3TZN7;A0A2R8Y621;A0A2R8Y504;A0A2R8YE…	8;8;8;8;8;8;8;8;8;8;8;8;8;8;8;8;8;8;8;8;8;8;8;8;8;8;8;8;8;8;8;8;8;8;8;8;8;7;7;7;7;7;6;5;5;3;3;2	8;8;8;8;8;8;8;8;8;8;8;8;8;8;8;8;8;8;8;8;8;8;8;8;8;8;8;8;8;8;8;8;8;8;8;8;8;7;7;7;7;7;6;5;5;3;3;2	8;8;8;8;8;8;8;8;8;8;8;8;8;8;8;8;8;8;8;8;8;8;8;8;8;8;8;8;8;8;8;8;8;8;8;8;8;7;7;7;7;7;6;5;5;3;3;2	Epsilon-sarcoglycan	SGCE	sp|O43556|SGCE_HUMAN Epsilon-sarcoglycan OS=Homo sapiens OX=9606 GN=SGCE PE=1 SV=6;tr|B7Z2R4|B7Z2R4_HUMAN Isoform of O43556, Epsilon-sarcoglycan OS=Homo sapiens OX=9606 GN=SGCE PE=1 SV=1;tr|A0A2R8Y2R1|A0A2R8Y2R1_HUMAN Isoform of O43556, Epsilon-sarcoglycan	48	8	8	8	1	3	2	2	3	1	3	1	3	1	2	4	1	2	3	1	2	4	3	4	1	0	1	3	3	3	1	3	2	2	3	1	3	1	3	1	2	4
Q9UQ90;A0A2U3TZH1;A0A2R8YFW4;A0A2R8YDQ1;A0A2R8Y3M4;A0A2R8YEH4;J3KRF6;Q9UQ90-2;A0A2R8Y7N2;A0A2R8Y632;A0A2R8Y6E8;A0A2R8YFJ7;A0A2R8Y729;A0A2R8Y7E2;A0A2R8Y6K2;A0A2R8Y726;A0A2R8Y7B8;A0A2R8Y4Y7;A0A2R8YFF4;A0A2R8Y856;H3BTR8;A0A2R8YGZ0;A0A2R8YFQ9;A0A2R8Y530;A0A087X0F5;A0A2R8YCU3;A0A2R8YDM8;A0A2R8YDU1;A0A2R8Y4Z7;H3BMP1;H3BTY6;A0A2R8Y4M0;A0A2R8Y4L7;A0A2R8YGV4;A0A2R8Y4L0;A0A2R8Y4M8;A0A2R8Y6Z7;A0A2R8YG79	Q9UQ90;A0A2U3TZH1;A0A2R8YFW4;A0A2R8YDQ1;A0A2R8Y3M4;A0A2R8YEH4;J3KRF6;Q9UQ90-2;A0A2R8Y7N2;A0A2R8Y632;A0A2R8Y6E8;A0A2R8YFJ7;A0A2R8Y729;A0A2R8Y7E2;A0A2R8Y6K2;A0A2R8Y726;A0A2R8Y7B8;A0A2R8Y4Y7;A0A2R8YFF4	3;3;3;3;3;2;2;2;2;2;2;2;2;2;2;2;2;2;2;1;1;1;1;1;1;1;1;1;1;1;1;1;1;1;1;1;1;1	3;3;3;3;3;2;2;2;2;2;2;2;2;2;2;2;2;2;2;1;1;1;1;1;1;1;1;1;1;1;1;1;1;1;1;1;1;1	3;3;3;3;3;2;2;2;2;2;2;2;2;2;2;2;2;2;2;1;1;1;1;1;1;1;1;1;1;1;1;1;1;1;1;1;1;1	Paraplegin	SPG7	sp|Q9UQ90|SPG7_HUMAN Mitochondrial inner membrane m-AAA protease component paraplegin OS=Homo sapiens OX=9606 GN=SPG7 PE=1 SV=2;tr|A0A2U3TZH1|A0A2U3TZH1_HUMAN Isoform of Q9UQ90, SPG7 matrix AAA peptidase subunit, paraplegin OS=Homo sapiens OX=9606 GN=SPG7	38	3	3	3	0	0	0	0	0	0	0	0	0	0	0	0	0	0	1	0	0	2	0	1	0	2	0	0	0	1	0	0	0	0	0	0	0	0	0	0	0	0
P05156;G3XAM2;E7ETH0;A0A2R8Y3M9	P05156;G3XAM2;E7ETH0;A0A2R8Y3M9	5;5;5;5	5;5;5;5	4;4;4;4	Complement factor I;Complement factor I heavy chain;Complement factor I light chain;Complement factor I	CFI	sp|P05156|CFAI_HUMAN Complement factor I OS=Homo sapiens OX=9606 GN=CFI PE=1 SV=2;tr|G3XAM2|G3XAM2_HUMAN Isoform of P05156, Complement factor I OS=Homo sapiens OX=9606 GN=CFI PE=1 SV=1;tr|E7ETH0|E7ETH0_HUMAN Isoform of P05156, Complement factor I OS=Homo s	4	5	5	4	1	0	0	0	1	1	2	1	1	2	1	1	1	1	1	1	1	1	1	0	3	2	2	0	2	0	1	0	0	0	1	1	2	1	1	2	1	1
O60313;O60313-11;A0A2R8Y3X5;O60313-2;A0A2R8YE78;C9JMB8;E5KLJ9;O60313-13;O60313-9;O60313-10;A0A2R8YGE5;A0A2R8YD53;A0A2R8Y4Q3;A0A2R8Y4G4;A0A2R8YFD1;A0A2R8YE54;H7C141;H7C3G2	O60313;O60313-11;A0A2R8Y3X5;O60313-2;A0A2R8YE78;C9JMB8;E5KLJ9;O60313-13;O60313-9;O60313-10;A0A2R8YGE5;A0A2R8YD53;A0A2R8Y4Q3;A0A2R8Y4G4;A0A2R8YFD1;A0A2R8YE54	14;14;14;14;14;14;14;14;14;14;10;10;9;8;8;8;3;1	14;14;14;14;14;14;14;14;14;14;10;10;9;8;8;8;3;1	1;1;1;1;1;1;1;1;1;1;1;1;1;1;0;1;0;0	Dynamin-like 120 kDa protein, mitochondrial;Dynamin-like 120 kDa protein, form S1;Dynamin-like 120 kDa protein, mitochondrial	OPA1	sp|O60313|OPA1_HUMAN Dynamin-like GTPase OPA1, mitochondrial OS=Homo sapiens OX=9606 GN=OPA1 PE=1 SV=3;sp|O60313-11|OPA1_HUMAN Isoform of O60313, Isoform 5 of Dynamin-like GTPase OPA1, mitochondrial OS=Homo sapiens OX=9606 GN=OPA1;tr|A0A2R8Y3X5|A0A2R8Y3X5_	18	14	14	1	3	2	8	7	7	3	6	6	4	7	5	3	4	3	6	3	3	6	5	5	6	6	5	5	5	7	3	2	8	7	7	3	6	6	4	7	5	3
P48637;A0A2R8Y430;A0A2R8Y5T7;P48637-2;A0A2R8YF34;A0A2R8Y6Q7;A0A2R8Y7I7;A0A2R8Y2X9;A0A2R8Y6Y6;A0A2R8Y4V9;A0A2R8Y790;A0A2R8Y446;A0A0S2Z4J7;A0A2R8Y2F2	P48637;A0A2R8Y430;A0A2R8Y5T7;P48637-2	13;13;9;9;4;4;3;2;2;2;2;2;2;1	13;13;9;9;4;4;3;2;2;2;2;2;2;1	13;13;9;9;4;4;3;2;2;2;2;2;2;1	Glutathione synthetase	GSS	sp|P48637|GSHB_HUMAN Glutathione synthetase OS=Homo sapiens OX=9606 GN=GSS PE=1 SV=1;tr|A0A2R8Y430|A0A2R8Y430_HUMAN Isoform of P48637, Glutathione synthetase OS=Homo sapiens OX=9606 GN=GSS PE=1 SV=1;tr|A0A2R8Y5T7|A0A2R8Y5T7_HUMAN Isoform of P48637, Glutath	14	13	13	13	1	0	5	5	7	4	4	2	1	5	3	4	5	1	6	1	2	4	5	2	5	10	4	7	3	6	1	0	5	5	7	4	4	2	1	5	3	4
Q08722;Q08722-3;A0A2R8Y484;Q08722-2;Q08722-4	Q08722;Q08722-3;A0A2R8Y484;Q08722-2;Q08722-4	2;2;2;2;2	2;2;2;2;2	2;2;2;2;2	Leukocyte surface antigen CD47	CD47	sp|Q08722|CD47_HUMAN Leukocyte surface antigen CD47 OS=Homo sapiens OX=9606 GN=CD47 PE=1 SV=1;sp|Q08722-3|CD47_HUMAN Isoform of Q08722, Isoform OA3-305 of Leukocyte surface antigen CD47 OS=Homo sapiens OX=9606 GN=CD47;tr|A0A2R8Y484|A0A2R8Y484_HUMAN Isoform	5	2	2	2	0	0	0	0	0	0	0	0	0	0	0	0	0	0	0	2	0	0	0	0	1	0	0	1	0	0	0	0	0	0	0	0	0	0	0	0	0	0
Q9HBL0;A0A2R8Y4T1;E9PGF5;H0Y4U1;E7ERH1;E7EMG1;C9JI43;C9J8K5;C9JFT7;H7C3Z4;C9JZT0	Q9HBL0;A0A2R8Y4T1;E9PGF5;H0Y4U1	93;93;92;55;28;18;7;5;4;4;1	1;1;1;1;0;0;0;0;0;0;0	1;1;1;1;0;0;0;0;0;0;0	Tensin-1	TNS1	sp|Q9HBL0|TENS1_HUMAN Tensin-1 OS=Homo sapiens OX=9606 GN=TNS1 PE=1 SV=3;tr|A0A2R8Y4T1|A0A2R8Y4T1_HUMAN Isoform of Q9HBL0, Tensin 1 OS=Homo sapiens OX=9606 GN=TNS1 PE=1 SV=1;tr|E9PGF5|E9PGF5_HUMAN Isoform of Q9HBL0, Tensin 1 OS=Homo sapiens OX=9606 GN=TNS1	11	93	1	1	35	40	52	40	58	60	51	56	52	50	47	51	46	54	50	47	43	50	47	56	31	31	51	58	51	52	0	0	1	1	0	0	0	0	0	0	0	0
Q969G3;A0A2U3TZQ7;B4DGM3;A0A2R8Y855;A0A2R8YES3;A0A2R8Y4T4;A0A2R8Y7I9;A0A2R8Y7U4;J3QKS7;A0A2R8Y765;Q969G3-5;Q969G3-6;Q969G3-3;Q969G3-2;Q969G3-4;J3QR61;A0A2R8YD78;J3KT85	Q969G3;A0A2U3TZQ7;B4DGM3;A0A2R8Y855;A0A2R8YES3;A0A2R8Y4T4;A0A2R8Y7I9;A0A2R8Y7U4;J3QKS7;A0A2R8Y765;Q969G3-5;Q969G3-6;Q969G3-3;Q969G3-2;Q969G3-4;J3QR61;A0A2R8YD78;J3KT85	2;2;2;2;2;2;2;2;2;2;2;2;2;2;2;1;1;1	2;2;2;2;2;2;2;2;2;2;2;2;2;2;2;1;1;1	2;2;2;2;2;2;2;2;2;2;2;2;2;2;2;1;1;1	SWI/SNF-related matrix-associated actin-dependent regulator of chromatin subfamily E member 1	SMARCE1	sp|Q969G3|SMCE1_HUMAN SWI/SNF-related matrix-associated actin-dependent regulator of chromatin subfamily E member 1 OS=Homo sapiens OX=9606 GN=SMARCE1 PE=1 SV=2;tr|A0A2U3TZQ7|A0A2U3TZQ7_HUMAN Isoform of Q969G3, SWI/SNF related, matrix associated, actin dep	18	2	2	2	1	1	1	1	0	0	0	0	0	0	0	0	0	0	1	0	1	1	1	0	1	1	0	1	1	1	1	1	1	1	0	0	0	0	0	0	0	0
Q12929;A0A2R8Y4W2;A0A2R8YE63;H0YFG1;F5H0R8;Q12929-2	Q12929;A0A2R8Y4W2;A0A2R8YE63	3;3;3;1;1;1	3;3;3;1;1;1	3;3;3;1;1;1	Epidermal growth factor receptor kinase substrate 8	EPS8	sp|Q12929|EPS8_HUMAN Epidermal growth factor receptor kinase substrate 8 OS=Homo sapiens OX=9606 GN=EPS8 PE=1 SV=1;tr|A0A2R8Y4W2|A0A2R8Y4W2_HUMAN Isoform of Q12929, Epidermal growth factor receptor pathway substrate 8 OS=Homo sapiens OX=9606 GN=EPS8 PE=1 S	6	3	3	3	0	1	1	0	0	0	0	0	0	0	0	0	1	1	1	0	0	0	0	0	2	3	0	0	2	0	0	1	1	0	0	0	0	0	0	0	0	0
A0A2R8Y4Z8;Q9Y3X0	A0A2R8Y4Z8;Q9Y3X0	3;2	3;2	3;2	Coiled-coil domain-containing protein 9	CCDC9	tr|A0A2R8Y4Z8|A0A2R8Y4Z8_HUMAN Isoform of Q9Y3X0, Coiled-coil domain containing 9 OS=Homo sapiens OX=9606 GN=CCDC9 PE=1 SV=1;sp|Q9Y3X0|CCDC9_HUMAN Coiled-coil domain-containing protein 9 OS=Homo sapiens OX=9606 GN=CCDC9 PE=1 SV=1	2	3	3	3	0	1	1	1	1	1	2	0	0	1	1	1	1	1	2	0	0	2	2	1	0	0	0	2	1	1	0	1	1	1	1	1	2	0	0	1	1	1
P35222;A0A2R8YCH5;A0A2R8Y5A3;A0A2R8Y804;A0A2R8Y543;A0A2R8Y750;A0A2R8Y7Z0;A0A2R8Y6G0;A0A2R8Y815;A0A2R8YG06	P35222;A0A2R8YCH5;A0A2R8Y5A3;A0A2R8Y804;A0A2R8Y543;A0A2R8Y750;A0A2R8Y7Z0;A0A2R8Y6G0	32;32;32;31;31;31;31;18;7;5	32;32;32;31;31;31;31;18;7;5	1;1;1;1;1;1;1;0;0;0	Catenin beta-1	CTNNB1	sp|P35222|CTNB1_HUMAN Catenin beta-1 OS=Homo sapiens OX=9606 GN=CTNNB1 PE=1 SV=1;tr|A0A2R8YCH5|A0A2R8YCH5_HUMAN Isoform of P35222, Catenin beta-1 (Fragment) OS=Homo sapiens OX=9606 GN=CTNNB1 PE=1 SV=1;tr|A0A2R8Y5A3|A0A2R8Y5A3_HUMAN Isoform of P35222, Caten	10	32	32	1	12	7	19	18	18	15	16	17	19	22	20	7	20	11	18	6	9	22	20	17	15	19	10	19	20	20	12	7	19	18	18	15	16	17	19	22	20	7
O15160;A0A2R8YEY5;A0A2R8YEZ4;A0A2R8Y5D3;O15160-2;D6RDJ3;E7EQB9;H0Y723;A0A2R8Y8D6	O15160;A0A2R8YEY5;A0A2R8YEZ4;A0A2R8Y5D3;O15160-2;D6RDJ3;E7EQB9	3;3;3;3;3;2;2;1;1	3;3;3;3;3;2;2;1;1	3;3;3;3;3;2;2;1;1	DNA-directed RNA polymerases I and III subunit RPAC1	POLR1C	sp|O15160|RPAC1_HUMAN DNA-directed RNA polymerases I and III subunit RPAC1 OS=Homo sapiens OX=9606 GN=POLR1C PE=1 SV=1;tr|A0A2R8YEY5|A0A2R8YEY5_HUMAN Isoform of O15160, DNA-directed RNA polymerases I and III subunit RPAC1 OS=Homo sapiens OX=9606 GN=POLR1C	9	3	3	3	0	1	1	2	1	0	0	0	0	1	0	0	0	1	0	0	1	0	0	0	0	1	1	0	0	0	0	1	1	2	1	0	0	0	0	1	0	0
P49815;P49815-3;A0A2R8YGU4;A0A2R8Y6C9;X5D2U8;H3BMQ0;A0A2R8Y692;A0A2R8YDZ2;A0A2R8YGD6;A0A2R8Y7C8;A0A2R8YDR3;P49815-7;P49815-2;P49815-6;P49815-5;A0A2R8Y5F1;P49815-4;A0A2R8Y7X5	P49815;P49815-3;A0A2R8YGU4;A0A2R8Y6C9;X5D2U8;H3BMQ0;A0A2R8Y692;A0A2R8YDZ2;A0A2R8YGD6;A0A2R8Y7C8;A0A2R8YDR3;P49815-7;P49815-2;P49815-6;P49815-5;A0A2R8Y5F1;P49815-4;A0A2R8Y7X5	1;1;1;1;1;1;1;1;1;1;1;1;1;1;1;1;1;1	1;1;1;1;1;1;1;1;1;1;1;1;1;1;1;1;1;1	1;1;1;1;1;1;1;1;1;1;1;1;1;1;1;1;1;1	Tuberin	TSC2	sp|P49815|TSC2_HUMAN Tuberin OS=Homo sapiens OX=9606 GN=TSC2 PE=1 SV=2;sp|P49815-3|TSC2_HUMAN Isoform of P49815, Isoform 3 of Tuberin OS=Homo sapiens OX=9606 GN=TSC2;tr|A0A2R8YGU4|A0A2R8YGU4_HUMAN Isoform of P49815, TSC complex subunit 2 OS=Homo sapiens OX	18	1	1	1	0	0	0	0	0	0	0	0	0	0	0	0	0	0	0	0	0	0	0	0	0	1	0	0	0	0	0	0	0	0	0	0	0	0	0	0	0	0
Q9Y5P4;A0A2R8YFI2;A0A2R8YEA4;A0A2R8YE59;A0A2R8Y5H3;A0A2U3TZL3;A0A2R8Y7Q9;A0A2R8YEK8;A0A2R8YE18;A0A2R8Y5S9;A0A2R8Y7C5;Q9Y5P4-2;Q9Y5P4-3	Q9Y5P4;A0A2R8YFI2;A0A2R8YEA4;A0A2R8YE59;A0A2R8Y5H3;A0A2U3TZL3;A0A2R8Y7Q9;A0A2R8YEK8;A0A2R8YE18;A0A2R8Y5S9;A0A2R8Y7C5;Q9Y5P4-2;Q9Y5P4-3	1;1;1;1;1;1;1;1;1;1;1;1;1	1;1;1;1;1;1;1;1;1;1;1;1;1	1;1;1;1;1;1;1;1;1;1;1;1;1	Ceramide transfer protein;Sesquipedalian	CERT1	sp|Q9Y5P4|CERT_HUMAN Ceramide transfer protein OS=Homo sapiens OX=9606 GN=CERT1 PE=1 SV=1;tr|A0A2R8YFI2|A0A2R8YFI2_HUMAN Isoform of Q9Y5P4, Ceramide transporter 1 OS=Homo sapiens OX=9606 GN=CERT1 PE=1 SV=1;tr|A0A2R8YEA4|A0A2R8YEA4_HUMAN Isoform of Q9Y5P4,	13	1	1	1	0	0	0	0	0	0	0	0	0	0	0	0	0	0	0	0	0	0	0	0	1	1	0	0	1	1	0	0	0	0	0	0	0	0	0	0	0	0
Q8TF72;A0A2R8Y5P9	Q8TF72;A0A2R8Y5P9	2;2	2;2	2;2	Protein Shroom3	SHROOM3	sp|Q8TF72|SHRM3_HUMAN Protein Shroom3 OS=Homo sapiens OX=9606 GN=SHROOM3 PE=1 SV=2;tr|A0A2R8Y5P9|A0A2R8Y5P9_HUMAN Isoform of Q8TF72, Shroom family member 3 OS=Homo sapiens OX=9606 GN=SHROOM3 PE=1 SV=1	2	2	2	2	0	1	0	1	0	0	0	0	0	0	0	0	0	0	0	0	0	0	0	0	0	0	0	0	1	0	0	1	0	1	0	0	0	0	0	0	0	0
P35241;A0A2R8Y5S7;P35241-5;A0A2R8Y7M3;P35241-4;P35241-3;P35241-2;A0A2R8Y4H6	P35241;A0A2R8Y5S7;P35241-5;A0A2R8Y7M3;P35241-4	20;20;20;18;14;6;4;2	4;4;4;2;4;1;4;2	4;4;4;2;4;1;4;2	Radixin	RDX	sp|P35241|RADI_HUMAN Radixin OS=Homo sapiens OX=9606 GN=RDX PE=1 SV=1;tr|A0A2R8Y5S7|A0A2R8Y5S7_HUMAN Isoform of P35241, Radixin OS=Homo sapiens OX=9606 GN=RDX PE=1 SV=1;sp|P35241-5|RADI_HUMAN Isoform of P35241, Isoform 5 of Radixin OS=Homo sapiens OX=9606	8	20	4	4	7	9	10	11	11	9	12	12	11	11	10	10	8	13	10	13	12	12	9	10	11	11	9	12	10	12	1	1	2	1	1	0	1	1	1	2	1	2
Q9H078;A0A2R8Y602;A0A2U3TZY2;Q9H078-5;Q9H078-3;Q9H078-4;Q9H078-2;A0A2R8YDH5;F5H392;F5H7A5	Q9H078;A0A2R8Y602;A0A2U3TZY2;Q9H078-5;Q9H078-3;Q9H078-4;Q9H078-2;A0A2R8YDH5;F5H392;F5H7A5	2;2;2;2;2;2;2;1;1;1	2;2;2;2;2;2;2;1;1;1	2;2;2;2;2;2;2;1;1;1	Mitochondrial disaggregase;Mitochondrial disaggregase, cleaved form	CLPB	sp|Q9H078|CLPB_HUMAN Mitochondrial disaggregase OS=Homo sapiens OX=9606 GN=CLPB PE=1 SV=1;tr|A0A2R8Y602|A0A2R8Y602_HUMAN Isoform of Q9H078, ClpB family mitochondrial disaggregase (Fragment) OS=Homo sapiens OX=9606 GN=CLPB PE=1 SV=1;tr|A0A2U3TZY2|A0A2U3TZY2	10	2	2	2	0	0	1	1	0	0	0	0	0	0	0	0	0	0	0	0	0	0	0	0	2	2	0	0	0	0	0	0	1	1	0	0	0	0	0	0	0	0
Q9P2R7;A0A2R8YDQ9;A0A2R8Y6Y7;Q9P2R7-2;Q5T9Q5;A0A0U1RQL1;Q5T9Q8;A0A0U1RRI1;A0A2R8Y5P6;A0A2R8Y6E6	Q9P2R7;A0A2R8YDQ9;A0A2R8Y6Y7;Q9P2R7-2;Q5T9Q5	12;12;12;12;7;5;5;3;2;2	12;12;12;12;7;5;5;3;2;2	12;12;12;12;7;5;5;3;2;2	Succinate--CoA ligase [ADP-forming] subunit beta, mitochondrial	SUCLA2	sp|Q9P2R7|SUCB1_HUMAN Succinate--CoA ligase [ADP-forming] subunit beta, mitochondrial OS=Homo sapiens OX=9606 GN=SUCLA2 PE=1 SV=3;tr|A0A2R8YDQ9|A0A2R8YDQ9_HUMAN Isoform of Q9P2R7, Succinate--CoA ligase [ADP-forming] subunit beta, mitochondrial OS=Homo sapi	10	12	12	12	1	4	9	7	5	6	6	3	4	5	4	2	3	5	4	3	1	4	5	3	4	6	6	6	5	7	1	4	9	7	5	6	6	3	4	5	4	2
Q9Y520;A0A2R8Y7F4;A0A2R8YET2;H7C5N8;E7EPN9;Q9Y520-2;Q9Y520-3;Q9Y520-6;Q9Y520-4;Q9Y520-5;Q9Y520-7	Q9Y520;A0A2R8Y7F4;A0A2R8YET2;H7C5N8;E7EPN9;Q9Y520-2;Q9Y520-3;Q9Y520-6;Q9Y520-4;Q9Y520-5;Q9Y520-7	1;1;1;1;1;1;1;1;1;1;1	1;1;1;1;1;1;1;1;1;1;1	1;1;1;1;1;1;1;1;1;1;1	Protein PRRC2C	PRRC2C	sp|Q9Y520|PRC2C_HUMAN Protein PRRC2C OS=Homo sapiens OX=9606 GN=PRRC2C PE=1 SV=4;tr|A0A2R8Y7F4|A0A2R8Y7F4_HUMAN Isoform of Q9Y520, Proline rich coiled-coil 2C (Fragment) OS=Homo sapiens OX=9606 GN=PRRC2C PE=1 SV=1;tr|A0A2R8YET2|A0A2R8YET2_HUMAN Isoform of	11	1	1	1	0	1	1	0	0	0	0	0	0	1	0	0	0	0	0	0	0	0	0	0	1	1	1	0	0	0	0	1	1	0	0	0	0	0	0	1	0	0
A0AA75LVZ2;A0A2R8Y7X9;P69891;P69892;E9PBW4;P02100;A0A0J9YYA3	A0AA75LVZ2;A0A2R8Y7X9;P69891;P69892	10;10;9;8;4;2;1	9;9;8;7;4;1;1	8;8;7;6;3;0;1	Globin family profile domain-containing protein;Hemoglobin subunit gamma-1;Hemoglobin subunit gamma-2	HBG1;HBG2	tr|A0AA75LVZ2|A0AA75LVZ2_HUMAN readthrough, Globin domain-containing protein OS=Homo sapiens OX=9606 PE=1 SV=1;tr|A0A2R8Y7X9|A0A2R8Y7X9_HUMAN readthrough, Globin domain-containing protein OS=Homo sapiens OX=9606 PE=1 SV=1;sp|P69891|HBG1_HUMAN Hemoglobin su	7	10	9	8	3	5	5	6	5	8	5	4	1	6	6	6	1	4	2	3	4	3	1	4	7	7	7	5	3	6	2	4	4	5	4	7	4	3	0	5	5	5
P11171;P11171-3;A0A2R8Y7Y3;P11171-4;A0A3B3ITP0;A0A2R8YD30;A0A2U3TZH6;P11171-2;P11171-6;P11171-5;A0A994J847;A0A2R8YFR9;A0A2R8Y5Z6;A0A2R8Y5G2;A0A2R8Y570;A0A2R8Y6G5;A0A3B3IU06;A0A2R8Y7N0;A0A2R8Y420;P11171-7;A0A2R8YCW8;A0A2R8Y6D0;A0A3B3IUD6;A0A1B0GWG0;A0A2R8Y6T6;A0A3B3ITC5;A0A2R8Y4N6;A0A2R8Y5C8	P11171;P11171-3;A0A2R8Y7Y3;P11171-4;A0A3B3ITP0;A0A2R8YD30;A0A2U3TZH6;P11171-2;P11171-6;P11171-5;A0A994J847;A0A2R8YFR9;A0A2R8Y5Z6;A0A2R8Y5G2;A0A2R8Y570;A0A2R8Y6G5;A0A3B3IU06;A0A2R8Y7N0;A0A2R8Y420;P11171-7;A0A2R8YCW8;A0A2R8Y6D0;A0A3B3IUD6;A0A1B0GWG0	9;9;9;9;9;9;9;9;8;8;7;7;7;7;7;7;7;7;7;7;6;6;6;5;4;4;4;1	7;7;7;7;7;7;7;7;6;6;5;5;5;5;5;5;5;5;5;5;4;4;4;3;2;2;4;1	7;7;7;7;7;7;7;7;6;6;5;5;5;5;5;5;5;5;5;5;4;4;4;3;2;2;4;1	Protein 4.1	EPB41	sp|P11171|EPB41_HUMAN Protein 4.1 OS=Homo sapiens OX=9606 GN=EPB41 PE=1 SV=4;sp|P11171-3|EPB41_HUMAN Isoform of P11171, Isoform 3 of Protein 4.1 OS=Homo sapiens OX=9606 GN=EPB41;tr|A0A2R8Y7Y3|A0A2R8Y7Y3_HUMAN Isoform of P11171, Protein 4.1 OS=Homo sapiens	28	9	7	7	2	1	1	0	3	2	4	3	2	1	4	1	2	2	2	1	1	2	2	2	6	4	3	2	2	2	2	1	1	0	3	2	3	3	2	1	3	1
P62263;A0A2R8Y811;E5RH77	P62263;A0A2R8Y811;E5RH77	14;14;10	14;14;10	14;14;10	Small ribosomal subunit protein uS11	RPS14	sp|P62263|RS14_HUMAN Small ribosomal subunit protein uS11 OS=Homo sapiens OX=9606 GN=RPS14 PE=1 SV=3;tr|A0A2R8Y811|A0A2R8Y811_HUMAN Isoform of P62263, Small ribosomal subunit protein uS11 (Fragment) OS=Homo sapiens OX=9606 GN=RPS14 PE=1 SV=1;tr|E5RH77|E5RH	3	14	14	14	6	8	5	6	6	8	6	7	7	8	6	6	5	8	8	8	9	7	9	7	7	7	6	5	7	7	6	8	5	6	6	8	6	7	7	8	6	6
P62847;E7ETK0;A0A2R8Y849;A0A2R8YD14;P62847-2;P62847-3;P62847-4;A0A2R8Y8A0	P62847;E7ETK0;A0A2R8Y849;A0A2R8YD14;P62847-2;P62847-3;P62847-4	8;8;8;8;8;8;8;3	8;8;8;8;8;8;8;3	8;8;8;8;8;8;8;3	Small ribosomal subunit protein eS24;40S ribosomal protein S24	RPS24	sp|P62847|RS24_HUMAN Small ribosomal subunit protein eS24 OS=Homo sapiens OX=9606 GN=RPS24 PE=1 SV=1;tr|E7ETK0|E7ETK0_HUMAN Isoform of P62847, 40S ribosomal protein S24 OS=Homo sapiens OX=9606 GN=RPS24 PE=1 SV=1;tr|A0A2R8Y849|A0A2R8Y849_HUMAN Isoform of P6	8	8	8	8	2	3	2	3	3	4	3	1	3	3	2	2	3	6	3	4	4	2	3	2	2	2	2	2	2	2	2	3	2	3	3	4	3	1	3	3	2	2
P08237;P08237-3;F8VTQ3;A0A2R8Y891;P08237-2;F8VZI0;F8VX13;F8VZQ1;F8VSF7;F8VW30;F8VUB8;F8VYK8;F8VP00;F8VVE3;H0YHB8	P08237;P08237-3;F8VTQ3;A0A2R8Y891;P08237-2;F8VZI0	27;27;27;27;25;24;6;6;3;3;3;3;3;2;1	24;24;24;24;23;22;6;6;3;3;3;3;3;2;1	23;23;23;23;23;22;6;6;3;3;3;3;3;2;1	ATP-dependent 6-phosphofructokinase, muscle type;ATP-dependent 6-phosphofructokinase	PFKM	sp|P08237|PFKAM_HUMAN ATP-dependent 6-phosphofructokinase, muscle type OS=Homo sapiens OX=9606 GN=PFKM PE=1 SV=2;sp|P08237-3|PFKAM_HUMAN Isoform of P08237, Isoform 3 of ATP-dependent 6-phosphofructokinase, muscle type OS=Homo sapiens OX=9606 GN=PFKM;tr|F8V	15	27	24	23	10	6	11	7	15	9	16	15	13	14	14	10	9	10	13	7	7	18	14	13	9	8	9	8	7	8	9	5	10	7	13	8	14	13	11	12	12	9
O15050;A0A2R8Y8A3;A0A2R8YEM9;A0A2R8Y7N6	O15050;A0A2R8Y8A3;A0A2R8YEM9;A0A2R8Y7N6	2;2;2;1	2;2;2;1	2;2;2;1	TPR and ankyrin repeat-containing protein 1	TRANK1	sp|O15050|TRNK1_HUMAN TPR and ankyrin repeat-containing protein 1 OS=Homo sapiens OX=9606 GN=TRANK1 PE=1 SV=4;tr|A0A2R8Y8A3|A0A2R8Y8A3_HUMAN Isoform of O15050, Tetratricopeptide repeat and ankyrin repeat containing 1 OS=Homo sapiens OX=9606 GN=TRANK1 PE=1	4	2	2	2	0	0	0	0	0	0	0	0	0	0	0	1	0	0	0	0	0	0	0	0	1	0	1	0	0	0	0	0	0	0	0	0	0	0	0	0	0	1
O14773;A0A2R8YGD1;A0A2R8YD45;A0A804HJ17;O14773-2;A0A2R8Y7U1;A0A2R8YDY1;A0A2R8Y7I4	O14773;A0A2R8YGD1;A0A2R8YD45;A0A804HJ17;O14773-2;A0A2R8Y7U1	7;7;7;7;7;6;1;1	7;7;7;7;7;6;1;1	7;7;7;7;7;6;1;1	Tripeptidyl-peptidase 1	TPP1	sp|O14773|TPP1_HUMAN Tripeptidyl-peptidase 1 OS=Homo sapiens OX=9606 GN=TPP1 PE=1 SV=2;tr|A0A2R8YGD1|A0A2R8YGD1_HUMAN Isoform of O14773, Tripeptidyl-peptidase 1 OS=Homo sapiens OX=9606 GN=TPP1 PE=1 SV=1;tr|A0A2R8YD45|A0A2R8YD45_HUMAN Isoform of O14773, Tri	8	7	7	7	4	1	6	6	4	3	7	3	4	7	5	2	5	2	6	0	0	6	6	4	5	6	5	2	5	6	4	1	6	6	4	3	7	3	4	7	5	2
P51659;E7EPL9;A0A804HK65;A0A2R8YD50;A0A804HKU2;P51659-2;P51659-3;E7ER27;E7ET17;A0A2R8Y7L2;A0A804HIR1;A0A2R8YDT8;A0A2R8YF45;A0A804HK88;A0A804HIG8;A0A2R8Y7W2;A0A804HLJ0;A0A2R8YEG2;A0A804HKT2;A0A804HKB5	P51659;E7EPL9;A0A804HK65;A0A2R8YD50;A0A804HKU2;P51659-2;P51659-3;E7ER27;E7ET17;A0A2R8Y7L2;A0A804HIR1	20;20;20;20;19;17;17;15;13;12;10;8;7;3;3;3;2;2;2;2	20;20;20;20;19;17;17;15;13;12;10;8;7;3;3;3;2;2;2;2	20;20;20;20;19;17;17;15;13;12;10;8;7;3;3;3;2;2;2;2	Peroxisomal multifunctional enzyme type 2;(3R)-hydroxyacyl-CoA dehydrogenase;Enoyl-CoA hydratase 2	HSD17B4	sp|P51659|DHB4_HUMAN Peroxisomal multifunctional enzyme type 2 OS=Homo sapiens OX=9606 GN=HSD17B4 PE=1 SV=3;tr|E7EPL9|E7EPL9_HUMAN Isoform of P51659, Hydroxysteroid 17-beta dehydrogenase 4 OS=Homo sapiens OX=9606 GN=HSD17B4 PE=1 SV=2;tr|A0A804HK65|A0A804HK	20	20	20	20	10	2	14	13	14	5	11	8	9	10	11	5	11	4	13	2	2	12	10	8	8	13	8	11	9	12	10	2	14	13	14	5	11	8	9	10	11	5
P68400;E7EU96;A0A2R8YD58;A0A2R8YF43;Q8NEV1;A0A2R8Y5A0;A0A2R8YFU2;A0A2R8YDP2;A0A2R8Y4H0;A0A2R8Y4D6;V9GYA2;A0A2R8YEW1;P68400-2;A0A2R8YCK2;A0A2R8YDY7;A0A087WY74;A0A2R8Y797;A0A2R8YF47;V9GY80;A0A2R8YEL7;A0A2R8Y7T1;A0A2R8Y3W6	P68400;E7EU96;A0A2R8YD58;A0A2R8YF43;Q8NEV1;A0A2R8Y5A0;A0A2R8YFU2;A0A2R8YDP2;A0A2R8Y4H0;A0A2R8Y4D6;V9GYA2;A0A2R8YEW1	12;12;12;12;11;11;9;9;8;8;7;6;5;4;3;3;2;2;2;2;2;2	12;12;12;12;11;11;9;9;8;8;7;6;5;4;3;3;2;2;2;2;2;2	12;12;12;12;11;11;9;9;8;8;7;6;5;4;3;3;2;2;2;2;2;2	Casein kinase II subunit alpha;non-specific serine/threonine protein kinase;Casein kinase II subunit alpha 3	CSNK2A1;CSNK2A3	sp|P68400|CSK21_HUMAN Casein kinase II subunit alpha OS=Homo sapiens OX=9606 GN=CSNK2A1 PE=1 SV=1;tr|E7EU96|E7EU96_HUMAN Isoform of P68400, Casein kinase II subunit alpha OS=Homo sapiens OX=9606 GN=CSNK2A1 PE=1 SV=1;tr|A0A2R8YD58|A0A2R8YD58_HUMAN Isoform o	22	12	12	12	0	1	4	7	4	4	6	2	2	2	5	2	1	1	2	2	0	2	2	1	4	3	4	2	3	4	0	1	4	7	4	4	6	2	2	2	5	2
O14936;A0A2U3TZN6;O14936-2;O14936-6;O14936-4;A0A2R8YE77;A0A2U3TZM1;O14936-3;A0A2R8YEK3;A0A2U3TZM4;A0A7I2RJN6;Q5JS79;A0A2R8YFN5;A0A2R8Y6F8;O14936-5;A0A2R8YEJ7;A0A2R8Y3B3;A0A2R8Y4K4;A0A2R8YGH2;A0A2R8Y6D8;A0A2R8Y7X6;A0A2R8Y472	O14936;A0A2U3TZN6;O14936-2;O14936-6;O14936-4;A0A2R8YE77;A0A2U3TZM1;O14936-3;A0A2R8YEK3;A0A2U3TZM4;A0A7I2RJN6;Q5JS79;A0A2R8YFN5;A0A2R8Y6F8;O14936-5	11;11;11;11;11;11;11;11;11;11;10;10;10;8;7;4;3;2;2;1;1;1	11;11;11;11;11;11;11;11;11;11;10;10;10;8;7;4;3;2;2;1;1;1	11;11;11;11;11;11;11;11;11;11;10;10;10;8;7;4;3;2;2;1;1;1	Peripheral plasma membrane protein CASK	CASK	sp|O14936|CSKP_HUMAN Peripheral plasma membrane protein CASK OS=Homo sapiens OX=9606 GN=CASK PE=1 SV=3;tr|A0A2U3TZN6|A0A2U3TZN6_HUMAN Isoform of O14936, Calcium/calmodulin dependent serine protein kinase OS=Homo sapiens OX=9606 GN=CASK PE=1 SV=1;sp|O14936-	22	11	11	11	0	0	3	3	4	2	5	4	4	4	2	1	4	2	5	1	1	4	4	3	3	4	0	1	2	3	0	0	3	3	4	2	5	4	4	4	2	1
Q86TI2;A0A2R8YF65;Q86TI2-4	Q86TI2;A0A2R8YF65;Q86TI2-4	2;2;2	2;2;2	2;2;2	Dipeptidyl peptidase 9;dipeptidyl-peptidase IV	DPP9	sp|Q86TI2|DPP9_HUMAN Dipeptidyl peptidase 9 OS=Homo sapiens OX=9606 GN=DPP9 PE=1 SV=3;tr|A0A2R8YF65|A0A2R8YF65_HUMAN Isoform of Q86TI2, dipeptidyl-peptidase IV OS=Homo sapiens OX=9606 GN=DPP9 PE=1 SV=2;sp|Q86TI2-4|DPP9_HUMAN Isoform of Q86TI2, Isoform 3 of	3	2	2	2	0	1	0	0	0	0	0	0	0	0	0	1	0	0	0	0	1	0	0	0	1	1	0	1	1	1	0	1	0	0	0	0	0	0	0	0	0	1
Q15437;A0A2R8YFH5;Q5QPE2;Q5QPE1;A0A2R8YF30;A0A2R8Y633;A0A2R8Y7S7	Q15437;A0A2R8YFH5	29;29;13;10;2;2;2	29;29;13;10;2;2;2	26;26;10;10;1;1;1	Protein transport protein Sec23B;Protein transport protein SEC23	SEC23B	sp|Q15437|SC23B_HUMAN Protein transport protein Sec23B OS=Homo sapiens OX=9606 GN=SEC23B PE=1 SV=2;tr|A0A2R8YFH5|A0A2R8YFH5_HUMAN Isoform of Q15437, Protein transport protein SEC23 OS=Homo sapiens OX=9606 GN=SEC23B PE=1 SV=1	7	29	29	26	7	7	10	15	12	10	11	13	11	13	12	4	10	5	14	7	7	12	15	11	13	15	6	11	11	11	7	7	10	15	12	10	11	13	11	13	12	4
Q14155-6;A0A2R8YG42;Q14155-1;A0A8V8TQ72;B1ALK7;Q14155-3;Q14155-2;Q14155-5;Q14155;E7EUY6;E9PDQ5;C9JDI6;F6SJA5;E7EU80;E7ENL8;B1ANY6;Q15052-2;C9JAD7;Q15052	Q14155-6;A0A2R8YG42;Q14155-1;A0A8V8TQ72;B1ALK7;Q14155-3;Q14155-2;Q14155-5;Q14155;E7EUY6;E9PDQ5	6;6;6;6;6;6;6;6;6;6;4;2;2;2;2;2;1;1;1	6;6;6;6;6;6;6;6;6;6;4;2;2;2;2;2;1;1;1	6;6;6;6;6;6;6;6;6;6;4;2;2;2;2;2;1;1;1	Rho guanine nucleotide exchange factor 7	ARHGEF7	sp|Q14155-6|ARHG7_HUMAN Isoform of Q14155, Isoform 6 of Rho guanine nucleotide exchange factor 7 OS=Homo sapiens OX=9606 GN=ARHGEF7;tr|A0A2R8YG42|A0A2R8YG42_HUMAN Isoform of Q14155, Rho guanine nucleotide exchange factor 7 OS=Homo sapiens OX=9606 GN=ARHGEF	19	6	6	6	0	0	1	1	1	0	1	2	2	2	2	1	1	1	2	1	1	2	2	2	2	4	1	1	1	2	0	0	1	1	1	0	1	2	2	2	2	1
P61966;A0A2R8YGH5;H7C1E4;P61966-2	P61966;A0A2R8YGH5;H7C1E4;P61966-2	2;2;2;1	2;2;2;1	2;2;2;1	AP-1 complex subunit sigma-1A;AP complex subunit sigma	AP1S1	sp|P61966|AP1S1_HUMAN AP-1 complex subunit sigma-1A OS=Homo sapiens OX=9606 GN=AP1S1 PE=1 SV=1;tr|A0A2R8YGH5|A0A2R8YGH5_HUMAN Isoform of P61966, AP complex subunit sigma OS=Homo sapiens OX=9606 GN=AP1S1 PE=1 SV=1;tr|H7C1E4|H7C1E4_HUMAN Isoform of P61966, A	4	2	2	2	1	0	1	1	0	0	0	0	1	2	2	1	1	0	1	1	0	0	0	0	1	1	1	1	1	1	1	0	1	1	0	0	0	0	1	2	2	1
P13987;E9PNW4;A0A2U3TZL5;P13987-2;H0YET2	P13987;E9PNW4;A0A2U3TZL5;P13987-2	3;3;3;3;1	3;3;3;3;1	3;3;3;3;1	CD59 glycoprotein	CD59	sp|P13987|CD59_HUMAN CD59 glycoprotein OS=Homo sapiens OX=9606 GN=CD59 PE=1 SV=1;tr|E9PNW4|E9PNW4_HUMAN readthrough, CD59 glycoprotein OS=Homo sapiens OX=9606 PE=1 SV=1;tr|A0A2U3TZL5|A0A2U3TZL5_HUMAN Isoform of P13987, CD59 glycoprotein (Fragment) OS=Homo	5	3	3	3	1	2	1	2	2	2	2	3	2	1	2	2	3	1	2	2	1	2	2	2	2	1	2	2	2	2	1	2	1	2	2	2	2	3	2	1	2	2
Q6NXG1;A0A2U3TZN9;Q6NXG1-2;Q6NXG1-5;Q6NXG1-4;Q6NXG1-3;H0YBR2;H0YBB3;Q9H6T0;Q9H6T0-2	Q6NXG1;A0A2U3TZN9;Q6NXG1-2;Q6NXG1-5;Q6NXG1-4;Q6NXG1-3;H0YBR2;H0YBB3	6;6;6;6;6;6;4;4;1;1	6;6;6;6;6;6;4;4;1;1	6;6;6;6;6;6;4;4;1;1	Epithelial splicing regulatory protein 1	ESRP1	sp|Q6NXG1|ESRP1_HUMAN Epithelial splicing regulatory protein 1 OS=Homo sapiens OX=9606 GN=ESRP1 PE=1 SV=2;tr|A0A2U3TZN9|A0A2U3TZN9_HUMAN Isoform of Q6NXG1, Epithelial splicing regulatory protein 1 OS=Homo sapiens OX=9606 GN=ESRP1 PE=1 SV=1;sp|Q6NXG1-2|ESRP	10	6	6	6	1	1	2	3	3	1	1	0	1	1	1	2	3	0	4	0	0	2	3	2	2	2	2	0	2	2	1	1	2	3	3	1	1	0	1	1	1	2
P56556;A0A2Y9D025;R4GN43	P56556;A0A2Y9D025;R4GN43	3;3;2	3;3;2	3;3;2	NADH dehydrogenase [ubiquinone] 1 alpha subcomplex subunit 6	NDUFA6	sp|P56556|NDUA6_HUMAN NADH dehydrogenase [ubiquinone] 1 alpha subcomplex subunit 6 OS=Homo sapiens OX=9606 GN=NDUFA6 PE=1 SV=4;tr|A0A2Y9D025|A0A2Y9D025_HUMAN Isoform of P56556, NADH dehydrogenase [ubiquinone] 1 alpha subcomplex subunit 6 OS=Homo sapiens OX	3	3	3	3	1	0	0	1	3	0	2	2	3	3	3	2	3	0	2	0	0	2	2	3	3	2	1	1	2	2	1	0	0	1	3	0	2	2	3	3	3	2
Q8IY17;Q8IY17-2;A0A384DVU0;Q8IY17-5;Q8IY17-3;A0A2R8Y7E1	Q8IY17;Q8IY17-2;A0A384DVU0;Q8IY17-5;Q8IY17-3	3;3;3;3;3;1	3;3;3;3;3;1	3;3;3;3;3;1	Patatin-like phospholipase domain-containing protein 6	PNPLA6	sp|Q8IY17|PLPL6_HUMAN Patatin-like phospholipase domain-containing protein 6 OS=Homo sapiens OX=9606 GN=PNPLA6 PE=1 SV=3;sp|Q8IY17-2|PLPL6_HUMAN Isoform of Q8IY17, Isoform 2 of Patatin-like phospholipase domain-containing protein 6 OS=Homo sapiens OX=9606	6	3	3	3	0	0	1	1	1	1	2	1	2	2	2	0	2	1	2	0	0	1	1	0	0	1	1	0	1	1	0	0	1	1	1	1	2	1	2	2	2	0
P17812;B4E1E0;A0A8Q3WKZ7;A0A3B3IRI2;A0A3B3ITB8;A0A8Q3WL40;A0A3B3IRQ8;A0A3B3ITF6;P17812-2	P17812;B4E1E0;A0A8Q3WKZ7;A0A3B3IRI2;A0A3B3ITB8;A0A8Q3WL40;A0A3B3IRQ8;A0A3B3ITF6;P17812-2	2;2;2;2;1;1;1;1;1	2;2;2;2;1;1;1;1;1	2;2;2;2;1;1;1;1;1	CTP synthase 1;CTP synthase	CTPS1	sp|P17812|PYRG1_HUMAN CTP synthase 1 OS=Homo sapiens OX=9606 GN=CTPS1 PE=1 SV=2;tr|B4E1E0|B4E1E0_HUMAN Isoform of P17812, CTP synthase OS=Homo sapiens OX=9606 GN=CTPS1 PE=1 SV=1;tr|A0A8Q3WKZ7|A0A8Q3WKZ7_HUMAN Isoform of P17812, CTP synthase OS=Homo sapiens	9	2	2	2	2	1	1	1	1	1	1	0	1	2	2	1	2	1	1	0	1	0	1	1	1	0	0	0	1	1	2	1	1	1	1	1	1	0	1	2	2	1
P43307;A0A3B3IRT8;C9J3L8;C9J5W0;E9PAL7;C9IZQ1;P43307-2;C9JBX5	P43307;A0A3B3IRT8;C9J3L8;C9J5W0;E9PAL7;C9IZQ1;P43307-2	5;5;4;4;4;4;4;1	5;5;4;4;4;4;4;1	5;5;4;4;4;4;4;1	Translocon-associated protein subunit alpha	SSR1	sp|P43307|SSRA_HUMAN Translocon-associated protein subunit alpha OS=Homo sapiens OX=9606 GN=SSR1 PE=1 SV=3;tr|A0A3B3IRT8|A0A3B3IRT8_HUMAN Isoform of P43307, Translocon-associated protein subunit alpha OS=Homo sapiens OX=9606 GN=SSR1 PE=1 SV=1;tr|C9J3L8|C9J	8	5	5	5	0	2	1	1	3	3	3	3	2	3	2	0	3	3	3	3	2	2	3	1	3	5	1	2	2	3	0	2	1	1	3	3	3	3	2	3	2	0
Q9NRV9;A0A3B3IRV5;F5GWX2;H0YG71	Q9NRV9;A0A3B3IRV5	9;9;3;1	9;9;3;1	9;9;3;1	Heme-binding protein 1	HEBP1	sp|Q9NRV9|HEBP1_HUMAN Heme-binding protein 1 OS=Homo sapiens OX=9606 GN=HEBP1 PE=1 SV=1;tr|A0A3B3IRV5|A0A3B3IRV5_HUMAN Isoform of Q9NRV9, Heme-binding protein 1 (Fragment) OS=Homo sapiens OX=9606 GN=HEBP1 PE=1 SV=1	4	9	9	9	1	2	3	4	4	2	5	1	3	6	2	1	4	3	3	1	0	1	3	2	5	7	3	3	3	4	1	2	3	4	4	2	5	1	3	6	2	1
P14555;A0A3B3IRX2	P14555;A0A3B3IRX2	3;3	3;3	3;3	Phospholipase A2, membrane associated;Phospholipase A2	PLA2G2A	sp|P14555|PA2GA_HUMAN Phospholipase A2, membrane associated OS=Homo sapiens OX=9606 GN=PLA2G2A PE=1 SV=2;tr|A0A3B3IRX2|A0A3B3IRX2_HUMAN Isoform of P14555, Phospholipase A2 OS=Homo sapiens OX=9606 GN=PLA2G2A PE=1 SV=1	2	3	3	3	1	0	2	2	1	0	0	0	0	0	0	0	1	0	0	0	0	1	1	1	2	3	3	0	2	1	1	0	2	2	1	0	0	0	0	0	0	0
O15484;A0A3B3IRX8;E7EV01	O15484;A0A3B3IRX8;E7EV01	1;1;1	1;1;1	1;1;1	Calpain-5	CAPN5	sp|O15484|CAN5_HUMAN Calpain-5 OS=Homo sapiens OX=9606 GN=CAPN5 PE=1 SV=2;tr|A0A3B3IRX8|A0A3B3IRX8_HUMAN Isoform of O15484, Calpain 5 (Fragment) OS=Homo sapiens OX=9606 GN=CAPN5 PE=1 SV=1;tr|E7EV01|E7EV01_HUMAN Isoform of O15484, Calpain 5 OS=Homo sapiens	3	1	1	1	0	0	0	0	1	0	0	0	0	1	0	0	1	0	0	0	0	0	0	0	0	0	0	0	0	0	0	0	0	0	1	0	0	0	0	1	0	0
O14639;O14639-5;A0A9L9PY99;B7Z4H1;F8W8M4;A0A3B3IS55;O14639-4;O14639-3;O14639-2;O14639-6;A0A494C1P1;H0Y7N6;F6XFR5	O14639;O14639-5;A0A9L9PY99;B7Z4H1;F8W8M4;A0A3B3IS55;O14639-4;O14639-3;O14639-2;O14639-6;A0A494C1P1;H0Y7N6;F6XFR5	5;5;5;5;5;5;5;5;5;5;4;3;3	5;5;5;5;5;5;5;5;5;5;4;3;3	5;5;5;5;5;5;5;5;5;5;4;3;3	Actin-binding LIM protein 1	ABLIM1	sp|O14639|ABLM1_HUMAN Actin-binding LIM protein 1 OS=Homo sapiens OX=9606 GN=ABLIM1 PE=1 SV=3;sp|O14639-5|ABLM1_HUMAN Isoform of O14639, Isoform 5 of Actin-binding LIM protein 1 OS=Homo sapiens OX=9606 GN=ABLIM1;tr|A0A9L9PY99|A0A9L9PY99_HUMAN Isoform of O1	13	5	5	5	1	1	1	1	2	1	2	1	2	1	3	1	3	1	2	1	0	2	2	1	2	1	0	0	1	0	1	1	1	1	2	1	2	1	2	1	3	1
P33991;E5RG31;A0A3B3ITP6;A0A3B3IS57;A0A3B3IU45;A0A3B3IT92	P33991;E5RG31;A0A3B3ITP6;A0A3B3IS57;A0A3B3IU45;A0A3B3IT92	1;1;1;1;1;1	1;1;1;1;1;1	1;1;1;1;1;1	DNA replication licensing factor MCM4	MCM4	sp|P33991|MCM4_HUMAN DNA replication licensing factor MCM4 OS=Homo sapiens OX=9606 GN=MCM4 PE=1 SV=5;tr|E5RG31|E5RG31_HUMAN Isoform of P33991, DNA replication licensing factor MCM4 (Fragment) OS=Homo sapiens OX=9606 GN=MCM4 PE=1 SV=9;tr|A0A3B3ITP6|A0A3B3IT	6	1	1	1	0	0	0	0	0	0	0	0	0	0	0	0	0	0	0	0	0	0	0	0	0	1	0	0	0	0	0	0	0	0	0	0	0	0	0	0	0	0
P14735;A0A7I2V3E3;A0A7I2V2P6;A0A3B3ISG5;A0A7I2V610;A0A7I2YQV5;A0A7I2V3K9;B3KSB8;A0A7I2V4Q3;P14735-2;A0A7I2V2S1;A0A7I2V634;A0A7I2V4A4;A0A7I2YQS6;A0A7I2V612;A0A7I2V373	P14735;A0A7I2V3E3;A0A7I2V2P6;A0A3B3ISG5;A0A7I2V610;A0A7I2YQV5;A0A7I2V3K9;B3KSB8;A0A7I2V4Q3;P14735-2;A0A7I2V2S1	9;9;9;9;8;8;7;7;7;7;6;2;2;2;2;2	9;9;9;9;8;8;7;7;7;7;6;2;2;2;2;2	9;9;9;9;8;8;7;7;7;7;6;2;2;2;2;2	Insulin-degrading enzyme	IDE	sp|P14735|IDE_HUMAN Insulin-degrading enzyme OS=Homo sapiens OX=9606 GN=IDE PE=1 SV=4;tr|A0A7I2V3E3|A0A7I2V3E3_HUMAN Isoform of P14735, Insulin degrading enzyme OS=Homo sapiens OX=9606 GN=IDE PE=1 SV=1;tr|A0A7I2V2P6|A0A7I2V2P6_HUMAN Isoform of P14735, Insu	16	9	9	9	0	0	3	3	3	2	4	2	3	2	2	1	1	2	2	1	1	2	3	2	1	5	3	3	2	2	0	0	3	3	3	2	4	2	3	2	2	1
Q86U38;A0A3B3ISH6;Q86U38-2	Q86U38;A0A3B3ISH6;Q86U38-2	1;1;1	1;1;1	1;1;1	Nucleolar protein 9	NOP9	sp|Q86U38|NOP9_HUMAN Nucleolar protein 9 OS=Homo sapiens OX=9606 GN=NOP9 PE=1 SV=1;tr|A0A3B3ISH6|A0A3B3ISH6_HUMAN Isoform of Q86U38, NOP9 nucleolar protein (Fragment) OS=Homo sapiens OX=9606 GN=NOP9 PE=1 SV=1;sp|Q86U38-2|NOP9_HUMAN Isoform of Q86U38, Isofo	3	1	1	1	0	0	0	0	1	1	0	1	1	0	1	0	1	1	0	1	0	0	1	0	0	0	0	0	0	0	0	0	0	0	1	1	0	1	1	0	1	0
Q6PI48;A0A3B3ISK7;A0A3B3IS01;A0A3B3IT01;A0A3B3ITS3;A0A3B3ITK9;A0A3B3IS54;A0A3B3IT89	Q6PI48;A0A3B3ISK7;A0A3B3IS01;A0A3B3IT01;A0A3B3ITS3;A0A3B3ITK9;A0A3B3IS54	12;12;10;10;8;6;6;1	12;12;10;10;8;6;6;1	12;12;10;10;8;6;6;1	Aspartate--tRNA ligase, mitochondrial	DARS2	sp|Q6PI48|SYDM_HUMAN Aspartate--tRNA ligase, mitochondrial OS=Homo sapiens OX=9606 GN=DARS2 PE=1 SV=1;tr|A0A3B3ISK7|A0A3B3ISK7_HUMAN Isoform of Q6PI48, Aspartyl-tRNA synthetase 2, mitochondrial OS=Homo sapiens OX=9606 GN=DARS2 PE=1 SV=1;tr|A0A3B3IS01|A0A3B	8	12	12	12	1	1	4	4	1	0	3	2	2	3	2	0	4	1	3	0	0	3	5	4	4	4	0	0	0	2	1	1	4	4	1	0	3	2	2	3	2	0
Q92625;A0A3B3ISP1;A0A8V8TME4;A0A8V8TP68;A0A8V8TMV9	Q92625;A0A3B3ISP1	4;4;1;1;1	4;4;1;1;1	4;4;1;1;1	Ankyrin repeat and SAM domain-containing protein 1A	ANKS1A	sp|Q92625|ANS1A_HUMAN Ankyrin repeat and SAM domain-containing protein 1A OS=Homo sapiens OX=9606 GN=ANKS1A PE=1 SV=4;tr|A0A3B3ISP1|A0A3B3ISP1_HUMAN Isoform of Q92625, Ankyrin repeat and sterile alpha motif domain containing 1A OS=Homo sapiens OX=9606 GN=A	5	4	4	4	1	0	0	0	2	2	1	2	1	2	1	0	0	2	0	1	1	1	1	1	0	0	1	1	1	1	1	0	0	0	2	2	1	2	1	2	1	0
Q9H6S3;A0A3B3ISQ4;Q9H6S3-2;Q9H6S3-3	Q9H6S3;A0A3B3ISQ4;Q9H6S3-2;Q9H6S3-3	2;2;2;2	2;2;2;2	2;2;2;2	Epidermal growth factor receptor kinase substrate 8-like protein 2	EPS8L2	sp|Q9H6S3|ES8L2_HUMAN Epidermal growth factor receptor kinase substrate 8-like protein 2 OS=Homo sapiens OX=9606 GN=EPS8L2 PE=1 SV=2;tr|A0A3B3ISQ4|A0A3B3ISQ4_HUMAN Isoform of Q9H6S3, EPS8 like 2 OS=Homo sapiens OX=9606 GN=EPS8L2 PE=1 SV=1;sp|Q9H6S3-2|ES8L2	4	2	2	2	1	0	0	2	0	0	0	0	0	0	0	0	0	0	0	0	0	0	0	0	0	1	0	0	0	0	1	0	0	2	0	0	0	0	0	0	0	0
P00736;F5H2D0;A0A3B3ISR2;B4DPQ0;A0A3B3ITU4;F5H1V0;F5H6Y3;F5H3N3	P00736;F5H2D0;A0A3B3ISR2;B4DPQ0	8;8;8;8;3;1;1;1	8;8;8;8;3;1;1;1	8;8;8;8;3;1;1;1	Complement C1r subcomponent;Complement C1r subcomponent heavy chain;Complement C1r subcomponent light chain;complement subcomponent C1r	C1R	sp|P00736|C1R_HUMAN Complement C1r subcomponent OS=Homo sapiens OX=9606 GN=C1R PE=1 SV=2;tr|F5H2D0|F5H2D0_HUMAN Isoform of P00736, complement subcomponent C1r OS=Homo sapiens OX=9606 GN=C1R PE=1 SV=3;tr|A0A3B3ISR2|A0A3B3ISR2_HUMAN Isoform of P00736, comple	8	8	8	8	1	1	3	1	2	1	2	1	0	1	0	2	1	0	2	1	2	2	3	2	2	1	1	2	2	4	1	1	3	1	2	1	2	1	0	1	0	2
P02462;A0A3B3ISV3	P02462;A0A3B3ISV3	13;13	13;13	11;11	Collagen alpha-1(IV) chain;Arresten	COL4A1	sp|P02462|CO4A1_HUMAN Collagen alpha-1(IV) chain OS=Homo sapiens OX=9606 GN=COL4A1 PE=1 SV=4;tr|A0A3B3ISV3|A0A3B3ISV3_HUMAN Isoform of P02462, Collagen type IV alpha 1 chain (Fragment) OS=Homo sapiens OX=9606 GN=COL4A1 PE=1 SV=1	2	13	13	11	8	7	8	8	9	10	10	10	10	8	7	7	8	10	10	9	8	9	8	9	8	6	7	8	7	8	8	7	8	8	9	10	10	10	10	8	7	7
A0A3B3ISX9;P22105;P22105-1;P22105-4	A0A3B3ISX9;P22105;P22105-1;P22105-4	142;139;139;139	142;139;139;139	3;0;0;0	Tenascin-X	TNXB	tr|A0A3B3ISX9|A0A3B3ISX9_HUMAN Isoform of P22105, Tenascin XB OS=Homo sapiens OX=9606 GN=TNXB PE=1 SV=1;sp|P22105|TENX_HUMAN Tenascin-X OS=Homo sapiens OX=9606 GN=TNXB PE=1 SV=5;sp|P22105-1|TENX_HUMAN Isoform of P22105, Isoform 3 of Tenascin-X OS=Homo sapi	4	142	142	3	51	52	64	80	65	65	65	63	71	77	61	60	64	63	44	56	57	61	52	46	64	73	62	66	50	59	51	52	64	80	65	65	65	63	71	77	61	60
A0A3B3ITF7;Q12756;Q12756-3;A0A3B3ITW6;A0A3B3ITE5;A0A3B3IUA1;A0A3B3IT28;A0A3B3IU40;Q12756-2;A0A3F2YNW9;O60333-2;A0A8Q3WLB2;A0A3B3ITK3;O60333;A0A8Q3WL98;O60333-3;H7C0K6;O43896;A0A8Q3WM94;A0A8Q3WLB3;A0A087WWA3;Q4R9M9;O60333-4	A0A3B3ITF7;Q12756;Q12756-3;A0A3B3ITW6;A0A3B3ITE5;A0A3B3IUA1;A0A3B3IT28;A0A3B3IU40;Q12756-2;A0A3F2YNW9	3;2;2;2;2;2;2;2;2;2;1;1;1;1;1;1;1;1;1;1;1;1;1	3;2;2;2;2;2;2;2;2;2;1;1;1;1;1;1;1;1;1;1;1;1;1	3;2;2;2;2;2;2;2;2;2;1;1;1;1;1;1;1;1;1;1;1;1;1	Kinesin-like protein KIF1A	KIF1A	tr|A0A3B3ITF7|A0A3B3ITF7_HUMAN Isoform of Q12756, Kinesin family member 1A OS=Homo sapiens OX=9606 GN=KIF1A PE=1 SV=1;sp|Q12756|KIF1A_HUMAN Kinesin-like protein KIF1A OS=Homo sapiens OX=9606 GN=KIF1A PE=1 SV=2;sp|Q12756-3|KIF1A_HUMAN Isoform of Q12756, Iso	23	3	3	3	1	1	0	0	1	1	0	1	0	0	1	0	1	0	0	1	0	2	1	0	0	0	0	0	0	0	1	1	0	0	1	1	0	1	0	0	1	0
P14866;A0A3B3ITJ4;M0QXS5;A0AAG2TNG9;P14866-2;M0R1W6;M0QYL7;A0A9L9PXI4;B4DVF8	P14866;A0A3B3ITJ4;M0QXS5;A0AAG2TNG9;P14866-2	33;33;30;30;27;9;8;8;6	33;33;30;30;27;9;8;8;6	18;18;15;15;12;9;8;8;6	Heterogeneous nuclear ribonucleoprotein L	HNRNPL	sp|P14866|HNRPL_HUMAN Heterogeneous nuclear ribonucleoprotein L OS=Homo sapiens OX=9606 GN=HNRNPL PE=1 SV=2;tr|A0A3B3ITJ4|A0A3B3ITJ4_HUMAN Isoform of P14866, Heterogeneous nuclear ribonucleoprotein L OS=Homo sapiens OX=9606 GN=HNRNPL PE=1 SV=2;tr|M0QXS5|M0	9	33	33	18	13	16	15	17	19	22	17	19	18	17	21	5	17	20	18	22	24	20	20	17	17	18	13	18	17	16	13	16	15	17	19	22	17	19	18	17	21	5
P36871;A0A3B3ITK7;P36871-2;P36871-3	P36871;A0A3B3ITK7;P36871-2;P36871-3	37;37;32;25	37;37;32;25	37;37;32;25	Phosphoglucomutase-1	PGM1	sp|P36871|PGM1_HUMAN Phosphoglucomutase-1 OS=Homo sapiens OX=9606 GN=PGM1 PE=1 SV=3;tr|A0A3B3ITK7|A0A3B3ITK7_HUMAN Isoform of P36871, Phosphoglucomutase-1 OS=Homo sapiens OX=9606 GN=PGM1 PE=1 SV=1;sp|P36871-2|PGM1_HUMAN Isoform of P36871, Isoform 2 of Phos	4	37	37	37	11	11	20	17	20	21	21	23	21	25	19	18	24	21	22	18	18	19	23	19	14	19	12	19	22	20	11	11	20	17	20	21	21	23	21	25	19	18
P47914;A0A3B3ITT5	P47914;A0A3B3ITT5	4;4	4;4	4;4	Large ribosomal subunit protein eL29;60S ribosomal protein L29	RPL29	sp|P47914|RL29_HUMAN Large ribosomal subunit protein eL29 OS=Homo sapiens OX=9606 GN=RPL29 PE=1 SV=2;tr|A0A3B3ITT5|A0A3B3ITT5_HUMAN Isoform of P47914, 60S ribosomal protein L29 OS=Homo sapiens OX=9606 GN=RPL29 PE=1 SV=1	2	4	4	4	1	3	2	2	2	3	2	3	2	2	2	1	2	3	1	2	2	2	2	1	1	1	1	1	1	1	1	3	2	2	2	3	2	3	2	2	2	1
Q14643;Q14643-4;A0A3B3IU04;A0A3B3ITU8;Q14643-6;Q14643-2;A0A3F2YNW8;Q14643-5;Q14643-7;Q14643-8;Q14643-3;A0A3B3ITQ1;A0A8C8KBY2;A0A3B3IU05;A0A3B3IU13;A0A3B3IRP0;B7ZMI3;A0A3B3IRT5;A0A3B3ITQ4;A0A3B3ITM6;A0A3B3ITM1	Q14643;Q14643-4;A0A3B3IU04;A0A3B3ITU8;Q14643-6;Q14643-2;A0A3F2YNW8;Q14643-5;Q14643-7;Q14643-8;Q14643-3;A0A3B3ITQ1;A0A8C8KBY2	5;5;5;5;5;5;5;5;5;5;5;3;3;2;2;2;2;1;1;1;1	5;5;5;5;5;5;5;5;5;5;5;3;3;2;2;2;2;1;1;1;1	4;4;4;4;4;4;4;4;4;4;4;2;2;2;2;2;2;1;1;1;1	Inositol 1,4,5-trisphosphate receptor type 1;Inositol 1,4,5-trisphosphate receptor	ITPR1	sp|Q14643|ITPR1_HUMAN Inositol 1,4,5-trisphosphate-gated calcium channel ITPR1 OS=Homo sapiens OX=9606 GN=ITPR1 PE=1 SV=3;sp|Q14643-4|ITPR1_HUMAN Isoform of Q14643, Isoform 4 of Inositol 1,4,5-trisphosphate-gated calcium channel ITPR1 OS=Homo sapiens OX=96	21	5	5	4	1	0	1	1	2	2	2	3	3	2	3	0	3	1	1	0	2	2	1	2	2	1	1	1	1	0	1	0	1	1	2	2	2	3	3	2	3	0
P49841;P49841-2;A0A3B3ITW1;A0A7I2YQK0;A0A7I2V3G9;A0A7I2V3T3;A0A7I2V5K9;A0A7I2V5G5;A0A7I2V3D8;A0A7I2V2V4;A0A7I2V441;A0A7I2V4F3;A0A7I2V3J4	P49841;P49841-2;A0A3B3ITW1;A0A7I2YQK0;A0A7I2V3G9;A0A7I2V3T3;A0A7I2V5K9;A0A7I2V5G5;A0A7I2V3D8;A0A7I2V2V4;A0A7I2V441;A0A7I2V4F3;A0A7I2V3J4	2;2;2;2;1;1;1;1;1;1;1;1;1	2;2;2;2;1;1;1;1;1;1;1;1;1	2;2;2;2;1;1;1;1;1;1;1;1;1	Glycogen synthase kinase-3 beta	GSK3B	sp|P49841|GSK3B_HUMAN Glycogen synthase kinase-3 beta OS=Homo sapiens OX=9606 GN=GSK3B PE=1 SV=2;sp|P49841-2|GSK3B_HUMAN Isoform of P49841, Isoform 2 of Glycogen synthase kinase-3 beta OS=Homo sapiens OX=9606 GN=GSK3B;tr|A0A3B3ITW1|A0A3B3ITW1_HUMAN Isoform	13	2	2	2	0	1	1	0	0	1	0	0	0	2	0	1	0	1	0	1	1	0	0	0	0	0	0	0	0	0	0	1	1	0	0	1	0	0	0	2	0	1
P28288;A0A3B3ITW3;P28288-2	P28288;A0A3B3ITW3;P28288-2	4;4;2	4;4;2	4;4;2	ATP-binding cassette sub-family D member 3	ABCD3	sp|P28288|ABCD3_HUMAN ATP-binding cassette sub-family D member 3 OS=Homo sapiens OX=9606 GN=ABCD3 PE=1 SV=1;tr|A0A3B3ITW3|A0A3B3ITW3_HUMAN Isoform of P28288, ATP binding cassette subfamily D member 3 OS=Homo sapiens OX=9606 GN=ABCD3 PE=1 SV=2;sp|P28288-2|A	3	4	4	4	0	2	3	2	3	1	2	2	3	3	2	0	3	1	2	1	1	1	2	3	1	1	0	0	0	1	0	2	3	2	3	1	2	2	3	3	2	0
O75964;A0A8I5KT86;A0A8I5KSQ4;A0A3B3ITX4;A0A8I5KSW3;A0A3B3IRW3	O75964;A0A8I5KT86;A0A8I5KSQ4;A0A3B3ITX4;A0A8I5KSW3	3;3;3;3;2;1	3;3;3;3;2;1	3;3;3;3;2;1	ATP synthase subunit g, mitochondrial;ATP synthase subunit O, mitochondrial	ATP5MG	sp|O75964|ATP5L_HUMAN ATP synthase subunit g, mitochondrial OS=Homo sapiens OX=9606 GN=ATP5MG PE=1 SV=3;tr|A0A8I5KT86|A0A8I5KT86_HUMAN Isoform of O75964, ATP synthase membrane subunit g OS=Homo sapiens OX=9606 GN=ATP5MG PE=1 SV=1;tr|A0A8I5KSQ4|A0A8I5KSQ4_H	6	3	3	3	0	0	3	3	0	1	2	2	1	2	0	2	0	2	2	2	1	2	3	2	2	1	0	0	0	1	0	0	3	3	0	1	2	2	1	2	0	2
O00423;O00423-3;F8W717;A0A3B3IU69;G3V3N9;G3V500;G3V4U5;G3V5C8;G3V497;G3V4H6;G3V538;G3V3J1;A0A8V8TKR4;H0YJD8;H0YJK4;H0YJY3	O00423;O00423-3;F8W717;A0A3B3IU69;G3V3N9	19;19;19;19;10;9;4;4;4;4;4;3;2;1;1;1	19;19;19;19;10;9;4;4;4;4;4;3;2;1;1;1	19;19;19;19;10;9;4;4;4;4;4;3;2;1;1;1	Echinoderm microtubule-associated protein-like 1	EML1	sp|O00423|EMAL1_HUMAN Echinoderm microtubule-associated protein-like 1 OS=Homo sapiens OX=9606 GN=EML1 PE=1 SV=3;sp|O00423-3|EMAL1_HUMAN Isoform of O00423, Isoform 3 of Echinoderm microtubule-associated protein-like 1 OS=Homo sapiens OX=9606 GN=EML1;tr|F8W	16	19	19	19	4	3	4	2	7	7	7	7	9	8	4	6	6	3	7	1	2	12	8	6	4	5	7	6	10	8	4	3	4	2	7	7	7	7	9	8	4	6
A0A3B3IUA2;P55769;B1AHD1;A0A3B3IRU2;A0A3B3ISH1;A0A3B3ISK4	A0A3B3IUA2;P55769;B1AHD1	8;7;7;3;1;1	8;7;7;3;1;1	8;7;7;3;1;1	NHP2-like protein 1;NHP2-like protein 1;NHP2-like protein 1, N-terminally processed	SNU13	tr|A0A3B3IUA2|A0A3B3IUA2_HUMAN Isoform of P55769, NHP2-like protein 1 OS=Homo sapiens OX=9606 GN=SNU13 PE=1 SV=1;sp|P55769|NH2L1_HUMAN NHP2-like protein 1 OS=Homo sapiens OX=9606 GN=SNU13 PE=1 SV=3;tr|B1AHD1|B1AHD1_HUMAN Isoform of P55769, NHP2-like protei	6	8	8	8	2	5	4	5	6	5	6	4	4	6	5	1	4	5	4	6	6	5	4	5	3	4	1	2	2	2	2	5	4	5	6	5	6	4	4	6	5	1
Q13144;A0A3B3IUB1;A0A3B3ISX3;C9JRD9;A0A3B3IT53;A0A3B3IS56;A0A3B3IRP4;A0A3B3IUF2;A0A3B3ISM8;A0A3B3ITG6;H7C2X0;A0A3B3ISS1;A0A3B3ITQ2	Q13144;A0A3B3IUB1;A0A3B3ISX3	6;6;3;2;2;2;2;2;2;2;1;1;1	6;6;3;2;2;2;2;2;2;2;1;1;1	6;6;3;2;2;2;2;2;2;2;1;1;1	Translation initiation factor eIF2B subunit epsilon	EIF2B5	sp|Q13144|EI2BE_HUMAN Translation initiation factor eIF2B subunit epsilon OS=Homo sapiens OX=9606 GN=EIF2B5 PE=1 SV=3;tr|A0A3B3IUB1|A0A3B3IUB1_HUMAN Isoform of Q13144, Translation initiation factor eIF2B subunit epsilon OS=Homo sapiens OX=9606 GN=EIF2B5 PE	13	6	6	6	0	0	2	3	1	1	2	1	0	2	1	0	1	2	1	3	1	3	1	2	0	2	1	2	1	3	0	0	2	3	1	1	2	1	0	2	1	0
Q8TCT9;A0A3B3IUB5;Q8TCT9-5;Q8TCT9-2;A0A075B6F6;A0A0S2Z6F0;A0A3B3IT72;Q8TCT9-4;A0A0C4DGU3	Q8TCT9;A0A3B3IUB5;Q8TCT9-5;Q8TCT9-2;A0A075B6F6;A0A0S2Z6F0;A0A3B3IT72;Q8TCT9-4	3;3;3;2;2;2;2;2;1	3;3;3;2;2;2;2;2;1	3;3;3;2;2;2;2;2;1	Minor histocompatibility antigen H13	HM13	sp|Q8TCT9|HM13_HUMAN Minor histocompatibility antigen H13 OS=Homo sapiens OX=9606 GN=HM13 PE=1 SV=1;tr|A0A3B3IUB5|A0A3B3IUB5_HUMAN Isoform of Q8TCT9, Histocompatibility minor 13 OS=Homo sapiens OX=9606 GN=HM13 PE=1 SV=1;sp|Q8TCT9-5|HM13_HUMAN Isoform of Q8	9	3	3	3	1	1	2	2	1	0	1	1	0	1	0	0	0	0	0	0	0	2	1	2	1	3	0	1	1	1	1	1	2	2	1	0	1	1	0	1	0	0
Q14690;A0A3B3IUD7	Q14690;A0A3B3IUD7	2;2	2;2	2;2	Protein RRP5 homolog	PDCD11	sp|Q14690|RRP5_HUMAN Protein RRP5 homolog OS=Homo sapiens OX=9606 GN=PDCD11 PE=1 SV=3;tr|A0A3B3IUD7|A0A3B3IUD7_HUMAN Isoform of Q14690, Programmed cell death 11 OS=Homo sapiens OX=9606 GN=PDCD11 PE=1 SV=1	2	2	2	2	0	0	0	0	1	0	1	1	1	1	1	0	1	0	1	0	0	1	0	1	0	1	0	0	0	0	0	0	0	0	1	0	1	1	1	1	1	0
Q02817;A0A3S8TMF2;A0A0G2JR65;A0A0G2JM87;A0A6Q8PGX3;A0A6Q8PFN2	Q02817;A0A3S8TMF2;A0A0G2JR65;A0A0G2JM87;A0A6Q8PGX3	38;38;37;25;24;12	38;38;37;25;24;12	38;38;37;25;24;12	Mucin-2	MUC2	sp|Q02817|MUC2_HUMAN Mucin-2 OS=Homo sapiens OX=9606 GN=MUC2 PE=1 SV=3;tr|A0A3S8TMF2|A0A3S8TMF2_HUMAN Isoform of Q02817, Mucin 2 OS=Homo sapiens OX=9606 GN=MUC2 PE=4 SV=1;tr|A0A0G2JR65|A0A0G2JR65_HUMAN Isoform of Q02817, Mucin 2, oligomeric mucus/gel-formi	6	38	38	38	6	21	14	17	24	15	5	8	13	25	9	0	23	15	21	7	11	13	19	11	14	26	18	16	25	23	6	21	14	17	24	15	5	8	13	25	9	0
A0A494BZV2;Q6WCQ1;Q6WCQ1-3;Q6WCQ1-2;J3KSW8;H0Y2S9;H7C3G6;H0Y7E2	A0A494BZV2;Q6WCQ1;Q6WCQ1-3;Q6WCQ1-2;J3KSW8;H0Y2S9	4;3;3;3;3;2;1;1	4;3;3;3;3;2;1;1	4;3;3;3;3;2;1;1	Myosin phosphatase Rho-interacting protein	MPRIP	tr|A0A494BZV2|A0A494BZV2_HUMAN Isoform of Q6WCQ1, Myosin phosphatase Rho interacting protein OS=Homo sapiens OX=9606 GN=MPRIP PE=1 SV=1;sp|Q6WCQ1|MPRIP_HUMAN Myosin phosphatase Rho-interacting protein OS=Homo sapiens OX=9606 GN=MPRIP PE=1 SV=3;sp|Q6WCQ1-3|	8	4	4	4	0	1	0	0	0	0	0	0	1	1	1	0	1	1	1	3	3	1	1	1	0	0	0	0	1	0	0	1	0	0	0	0	0	0	1	1	1	0
H0YKJ4;H0YK48;A0A494BZZ2;P09493-5;A0A994J554;A0A494C0V8;H0YN06	H0YKJ4;H0YK48;A0A494BZZ2;P09493-5;A0A994J554;A0A494C0V8	43;43;43;43;28;24;4	8;8;8;8;0;0;4	0;0;0;0;0;0;0	Tropomyosin alpha-1 chain	TPM1	tr|H0YKJ4|H0YKJ4_HUMAN Isoform of P09493, Tropomyosin alpha-1 chain OS=Homo sapiens OX=9606 GN=TPM1 PE=1 SV=2;tr|H0YK48|H0YK48_HUMAN Isoform of P09493, Tropomyosin alpha-1 chain OS=Homo sapiens OX=9606 GN=TPM1 PE=1 SV=1;tr|A0A494BZZ2|A0A494BZZ2_HUMAN Isofo	7	43	8	0	26	26	27	23	31	32	34	33	35	33	36	31	32	29	34	24	24	34	33	35	24	19	26	31	29	30	4	3	5	4	4	6	7	6	5	5	6	4
Q96K49;H7C0B3;A0A494BZZ8;Q96K49-2;A0A3B3IU29	Q96K49;H7C0B3;A0A494BZZ8;Q96K49-2;A0A3B3IU29	2;2;2;2;1	2;2;2;2;1	2;2;2;2;1	Transmembrane protein 87B	TMEM87B	sp|Q96K49|TM87B_HUMAN Transmembrane protein 87B OS=Homo sapiens OX=9606 GN=TMEM87B PE=1 SV=1;tr|H7C0B3|H7C0B3_HUMAN Isoform of Q96K49, Transmembrane protein 87B OS=Homo sapiens OX=9606 GN=TMEM87B PE=1 SV=2;tr|A0A494BZZ8|A0A494BZZ8_HUMAN Isoform of Q96K49,	5	2	2	2	1	1	0	0	1	0	2	2	0	1	1	0	0	2	2	1	1	1	2	1	1	0	0	0	0	0	1	1	0	0	1	0	2	2	0	1	1	0
Q96S97;A0A494C017;C9JJV6;C9JZL8;A0A499FIY8;C9JC07	Q96S97;A0A494C017;C9JJV6;C9JZL8;A0A499FIY8;C9JC07	2;2;2;2;2;2	2;2;2;2;2;2	2;2;2;2;2;2	Myeloid-associated differentiation marker	MYADM	sp|Q96S97|MYADM_HUMAN Myeloid-associated differentiation marker OS=Homo sapiens OX=9606 GN=MYADM PE=1 SV=2;tr|A0A494C017|A0A494C017_HUMAN Isoform of Q96S97, Myeloid associated differentiation marker (Fragment) OS=Homo sapiens OX=9606 GN=MYADM PE=1 SV=1;tr|	6	2	2	2	2	2	2	2	2	2	2	2	2	2	2	2	2	2	2	2	2	2	2	2	2	2	2	2	2	2	2	2	2	2	2	2	2	2	2	2	2	2
P05114;F2Z2W6;F2Z2Y5;H7BXJ5;A0A494C035;A6NEL0	P05114;F2Z2W6;F2Z2Y5;H7BXJ5;A0A494C035;A6NEL0	2;2;2;2;2;1	2;2;2;2;2;1	2;2;2;2;2;1	Non-histone chromosomal protein HMG-14	HMGN1	sp|P05114|HMGN1_HUMAN Non-histone chromosomal protein HMG-14 OS=Homo sapiens OX=9606 GN=HMGN1 PE=1 SV=3;tr|F2Z2W6|F2Z2W6_HUMAN Isoform of P05114, High mobility group nucleosome binding domain 1 OS=Homo sapiens OX=9606 GN=HMGN1 PE=1 SV=1;tr|F2Z2Y5|F2Z2Y5_HU	6	2	2	2	1	0	0	0	0	0	0	0	0	0	0	0	0	0	0	0	0	0	0	0	1	1	2	1	2	1	1	0	0	0	0	0	0	0	0	0	0	0
Q9UHD2;A0A7I2V387;A0A7I2V2N0;A0A7I2V463;A0A494C0R4;A0A494C0A8;A0A494C1M6;A0A7I2V2F4;A0A494C0X2;A0A494C167;A0A7I2V4W4;A0A494C148;A0A7I2V646;A0A494C045	Q9UHD2;A0A7I2V387;A0A7I2V2N0;A0A7I2V463;A0A494C0R4;A0A494C0A8;A0A494C1M6;A0A7I2V2F4;A0A494C0X2;A0A494C167;A0A7I2V4W4;A0A494C148;A0A7I2V646;A0A494C045	1;1;1;1;1;1;1;1;1;1;1;1;1;1	1;1;1;1;1;1;1;1;1;1;1;1;1;1	1;1;1;1;1;1;1;1;1;1;1;1;1;1	Serine/threonine-protein kinase TBK1	TBK1	sp|Q9UHD2|TBK1_HUMAN Serine/threonine-protein kinase TBK1 OS=Homo sapiens OX=9606 GN=TBK1 PE=1 SV=1;tr|A0A7I2V387|A0A7I2V387_HUMAN Isoform of Q9UHD2, TANK binding kinase 1 (Fragment) OS=Homo sapiens OX=9606 GN=TBK1 PE=1 SV=1;tr|A0A7I2V2N0|A0A7I2V2N0_HUMAN	14	1	1	1	0	0	0	0	0	0	0	0	0	0	0	0	0	0	0	0	0	0	1	0	0	0	0	0	0	0	0	0	0	0	0	0	0	0	0	0	0	0
A0A494C067	A0A494C067	94	1	0		TNS1	tr|A0A494C067|A0A494C067_HUMAN Isoform of Q9HBL0, Tensin 1 (Fragment) OS=Homo sapiens OX=9606 GN=TNS1 PE=1 SV=1	1	94	1	0	35	40	51	39	58	61	51	56	52	50	47	51	46	56	50	49	45	50	47	56	31	31	51	58	51	52	0	0	0	0	1	1	1	1	1	1	0	0
P54725;A0A494C0B4;P54725-2;P54725-3;K7ENJ0;K7ELW1;Q5W0S4;K7EQ16	P54725;A0A494C0B4;P54725-2;P54725-3;K7ENJ0;K7ELW1	7;7;7;7;6;6;2;1	4;4;4;4;3;3;0;1	4;4;4;4;3;3;0;1	UV excision repair protein RAD23 homolog A	RAD23A	sp|P54725|RD23A_HUMAN UV excision repair protein RAD23 homolog A OS=Homo sapiens OX=9606 GN=RAD23A PE=1 SV=1;tr|A0A494C0B4|A0A494C0B4_HUMAN Isoform of P54725, RAD23 homolog A, nucleotide excision repair protein OS=Homo sapiens OX=9606 GN=RAD23A PE=1 SV=1;s	8	7	4	4	1	2	4	2	4	6	3	3	3	4	2	1	3	4	2	5	2	2	3	1	2	1	1	3	2	4	1	1	1	0	1	3	1	1	1	1	1	1
Q15125;C9J719;C9JJ78;A0A494C0F3	Q15125;C9J719;C9JJ78;A0A494C0F3	1;1;1;1	1;1;1;1	1;1;1;1	3-beta-hydroxysteroid-Delta(8),Delta(7)-isomerase;cholestenol Delta-isomerase	EBP	sp|Q15125|EBP_HUMAN 3-beta-hydroxysteroid-Delta(8),Delta(7)-isomerase OS=Homo sapiens OX=9606 GN=EBP PE=1 SV=3;tr|C9J719|C9J719_HUMAN Isoform of Q15125, cholestenol Delta-isomerase (Fragment) OS=Homo sapiens OX=9606 GN=EBP PE=1 SV=8;tr|C9JJ78|C9JJ78_HUMAN	4	1	1	1	0	0	1	1	1	0	1	1	0	1	0	0	1	0	1	0	0	1	1	1	0	0	0	0	0	1	0	0	1	1	1	0	1	1	0	1	0	0
K7EIG1;I3L2B0;A0A494C0R8;O75153	K7EIG1;I3L2B0;A0A494C0R8;O75153	4;4;4;3	4;4;4;3	4;4;4;3	Clustered mitochondria protein homolog	CLUH	tr|K7EIG1|K7EIG1_HUMAN Isoform of O75153, Clustered mitochondria homolog (Fragment) OS=Homo sapiens OX=9606 GN=CLUH PE=1 SV=2;tr|I3L2B0|I3L2B0_HUMAN Isoform of O75153, Clustered mitochondria protein homolog OS=Homo sapiens OX=9606 GN=CLUH PE=1 SV=3;tr|A0A4	4	4	4	4	0	1	1	3	1	1	0	0	0	0	0	0	0	0	1	1	0	0	0	0	0	0	0	0	0	0	0	1	1	3	1	1	0	0	0	0	0	0
P29144;A0A494C0U1;Q5VZU9;A0A494C1B8;A0A494C0X4;A0A494C1S4;A0A494C159	P29144;A0A494C0U1;Q5VZU9;A0A494C1B8;A0A494C0X4	9;9;9;8;5;2;1	9;9;9;8;5;2;1	9;9;9;8;5;2;1	Tripeptidyl-peptidase 2	TPP2	sp|P29144|TPP2_HUMAN Tripeptidyl-peptidase 2 OS=Homo sapiens OX=9606 GN=TPP2 PE=1 SV=4;tr|A0A494C0U1|A0A494C0U1_HUMAN Isoform of P29144, Tripeptidyl-peptidase 2 (Fragment) OS=Homo sapiens OX=9606 GN=TPP2 PE=1 SV=1;tr|Q5VZU9|Q5VZU9_HUMAN Isoform of P29144,	7	9	9	9	1	4	4	5	2	1	3	1	1	4	1	1	2	1	2	2	0	3	2	2	4	6	1	3	3	3	1	4	4	5	2	1	3	1	1	4	1	1
Q86WV6;A0A494C0W5;A0A494C0T1;J3QTB1	Q86WV6;A0A494C0W5	3;3;1;1	3;3;1;1	3;3;1;1	Stimulator of interferon genes protein	STING1	sp|Q86WV6|STING_HUMAN Stimulator of interferon genes protein OS=Homo sapiens OX=9606 GN=STING1 PE=1 SV=1;tr|A0A494C0W5|A0A494C0W5_HUMAN Isoform of Q86WV6, Stimulator of interferon genes protein OS=Homo sapiens OX=9606 GN=STING1 PE=1 SV=1	4	3	3	3	0	0	0	1	0	0	0	0	0	0	0	0	0	0	0	1	0	0	0	0	2	3	0	1	0	0	0	0	0	1	0	0	0	0	0	0	0	0
P08684;A0A494C0W7;A0A499FJM4;P24462;E7EVM8;A0A087WV96;P24462-2;Q9HB55;C9JA26;E9PDL8;Q9HB55-6;Q9HB55-3;Q9HB55-2	P08684;A0A494C0W7;A0A499FJM4;P24462;E7EVM8;A0A087WV96;P24462-2	3;3;3;2;2;2;2;1;1;1;1;1;1	2;2;2;1;2;1;1;1;1;1;1;1;1	2;2;2;1;2;1;1;1;1;1;1;1;1	Cytochrome P450 3A4;Cytochrome P450 3A;Cytochrome P450 3A7	CYP3A4;CYP3A7;CYP3A7-CYP3A51P	sp|P08684|CP3A4_HUMAN Cytochrome P450 3A4 OS=Homo sapiens OX=9606 GN=CYP3A4 PE=1 SV=4;tr|A0A494C0W7|A0A494C0W7_HUMAN Isoform of P08684, Cytochrome P450 family 3 subfamily A member 4 OS=Homo sapiens OX=9606 GN=CYP3A4 PE=1 SV=1;tr|A0A499FJM4|A0A499FJM4_HUMAN	13	3	2	2	0	0	1	1	3	0	2	0	0	2	0	0	2	0	0	0	0	0	2	0	2	2	0	0	0	2	0	0	0	1	2	0	1	0	0	1	0	0
Q99426;A0A494C0X0;K7EP07;K7EK42;Q99426-2;K7EL99;K7EQH0;K7ER04	Q99426;A0A494C0X0;K7EP07;K7EK42;Q99426-2	9;9;8;8;8;2;1;1	9;9;8;8;8;2;1;1	9;9;8;8;8;2;1;1	Tubulin-folding cofactor B	TBCB	sp|Q99426|TBCB_HUMAN Tubulin-folding cofactor B OS=Homo sapiens OX=9606 GN=TBCB PE=1 SV=2;tr|A0A494C0X0|A0A494C0X0_HUMAN Isoform of Q99426, Tubulin folding cofactor B OS=Homo sapiens OX=9606 GN=TBCB PE=1 SV=1;tr|K7EP07|K7EP07_HUMAN Isoform of Q99426, Tubul	8	9	9	9	3	1	1	1	1	1	4	1	2	4	3	1	4	2	5	3	3	4	1	1	2	2	2	3	2	3	3	1	1	1	1	1	4	1	2	4	3	1
P05107;A0A494C0X7;A0AAA9WZN5;D3DSM0;J3KNI6;E7EVZ9;E5RHT0;E5RFI0;E5RIE4;A8MVG7;E5RIG7;E5RK25	P05107;A0A494C0X7;A0AAA9WZN5;D3DSM0;J3KNI6	9;9;9;8;5;2;1;1;1;1;1;1	9;9;9;8;5;2;1;1;1;1;1;1	9;9;9;8;5;2;1;1;1;1;1;1	Integrin beta-2;Integrin beta	ITGB2	sp|P05107|ITB2_HUMAN Integrin beta-2 OS=Homo sapiens OX=9606 GN=ITGB2 PE=1 SV=3;tr|A0A494C0X7|A0A494C0X7_HUMAN Isoform of P05107, Integrin beta OS=Homo sapiens OX=9606 GN=ITGB2 PE=1 SV=1;tr|A0AAA9WZN5|A0AAA9WZN5_HUMAN Isoform of P05107, Integrin beta OS=Ho	12	9	9	9	0	1	1	3	0	0	0	0	0	0	1	0	1	2	0	2	4	0	1	1	6	4	2	1	3	1	0	1	1	3	0	0	0	0	0	0	1	0
P29972;A0A494C115;K7N7A8;P29972-4;P29972-2;P29972-3;A0A494C1U4	P29972;A0A494C115;K7N7A8;P29972-4;P29972-2;P29972-3;A0A494C1U4	4;4;4;4;4;4;2	4;4;4;4;4;4;2	4;4;4;4;4;4;2	Aquaporin-1;Ubiquitin carboxyl-terminal hydrolase MINDY	AQP1	sp|P29972|AQP1_HUMAN Aquaporin-1 OS=Homo sapiens OX=9606 GN=AQP1 PE=1 SV=3;tr|A0A494C115|A0A494C115_HUMAN Isoform of P29972, Aquaporin-1 (Fragment) OS=Homo sapiens OX=9606 GN=AQP1 PE=3 SV=1;tr|K7N7A8|K7N7A8_HUMAN readthrough, Ubiquitin carboxyl-terminal hy	7	4	4	4	1	0	1	0	0	1	0	1	1	0	1	0	0	0	2	1	1	0	1	0	1	0	0	2	1	1	1	0	1	0	0	1	0	1	1	0	1	0
P50336;A0A494C146;A0A494C0M9;D3DVG2;A0A1W2PRF9;A0A494C0D4;A0A494C1M8;A0A1W2PNH4;A0A494C0L4;F5H1I5;A0A494C134;F5GZT7;A0A1W2PPA5;H0YFP3	P50336;A0A494C146;A0A494C0M9;D3DVG2;A0A1W2PRF9;A0A494C0D4	3;3;2;2;2;2;1;1;1;1;1;1;1;1	3;3;2;2;2;2;1;1;1;1;1;1;1;1	3;3;2;2;2;2;1;1;1;1;1;1;1;1	Protoporphyrinogen oxidase	PPOX	sp|P50336|PPOX_HUMAN Protoporphyrinogen oxidase OS=Homo sapiens OX=9606 GN=PPOX PE=1 SV=1;tr|A0A494C146|A0A494C146_HUMAN Isoform of P50336, Protoporphyrinogen oxidase (Fragment) OS=Homo sapiens OX=9606 GN=PPOX PE=1 SV=1;tr|A0A494C0M9|A0A494C0M9_HUMAN Isofo	14	3	3	3	0	0	1	1	0	0	0	1	0	1	1	0	1	0	2	0	0	0	0	0	0	2	1	0	1	0	0	0	1	1	0	0	0	1	0	1	1	0
P52630;A0A8V8TLJ4;A0A8V8TLG8;A0A494C164;P52630-4	P52630;A0A8V8TLJ4;A0A8V8TLG8;A0A494C164;P52630-4	2;2;2;2;2	2;2;2;2;2	2;2;2;2;2	Signal transducer and activator of transcription 2;Signal transducer and activator of transcription	STAT2	sp|P52630|STAT2_HUMAN Signal transducer and activator of transcription 2 OS=Homo sapiens OX=9606 GN=STAT2 PE=1 SV=1;tr|A0A8V8TLJ4|A0A8V8TLJ4_HUMAN Isoform of P52630, Signal transducer and activator of transcription OS=Homo sapiens OX=9606 GN=STAT2 PE=1 SV=	5	2	2	2	0	0	1	1	1	0	0	0	0	0	0	0	0	0	0	0	0	0	0	0	0	2	1	1	0	0	0	0	1	1	1	0	0	0	0	0	0	0
P12955;A0A8V8TLL9;A0A8V8TLR1;A0A494C165;K7ES25;A0A8V8TLP2;A0A8V8TNF2;P12955-3;P12955-2;A0A8V8TLP4;A0A8V8TN48;A0A8V8TLN7;A0A494C194;A0A8V8TLR6;A0A8V8TM86;V9GYL0;A0A8V8TNH5;A0A8V8TM81;A0A8V8TN70;V9GYE4	P12955;A0A8V8TLL9;A0A8V8TLR1;A0A494C165;K7ES25;A0A8V8TLP2;A0A8V8TNF2;P12955-3;P12955-2;A0A8V8TLP4;A0A8V8TN48;A0A8V8TLN7;A0A494C194	16;16;16;16;15;15;14;13;12;12;11;11;9;5;5;3;3;3;2;1	16;16;16;16;15;15;14;13;12;12;11;11;9;5;5;3;3;3;2;1	16;16;16;16;15;15;14;13;12;12;11;11;9;5;5;3;3;3;2;1	Xaa-Pro dipeptidase	PEPD	sp|P12955|PEPD_HUMAN Xaa-Pro dipeptidase OS=Homo sapiens OX=9606 GN=PEPD PE=1 SV=3;tr|A0A8V8TLL9|A0A8V8TLL9_HUMAN Isoform of P12955, Xaa-Pro dipeptidase OS=Homo sapiens OX=9606 GN=PEPD PE=1 SV=1;tr|A0A8V8TLR1|A0A8V8TLR1_HUMAN Isoform of P12955, Xaa-Pro dip	20	16	16	16	3	5	7	8	8	7	7	5	7	10	6	2	5	6	5	5	2	6	6	5	4	5	4	5	7	8	3	5	7	8	8	7	7	5	7	10	6	2
Q8NBJ7;J3KQJ1;A0A494C1B1;A8MXB9;C9J660;H7C3B2;C9JL30;Q8NBJ7-2;J3QT17;E9PBT8;F8WA42;Q8NBJ7-5;Q8NBJ7-3;E9PG02;F8WES7;F8WEX5;Q8NBJ7-4;F8WEV7	Q8NBJ7;J3KQJ1;A0A494C1B1;A8MXB9;C9J660;H7C3B2;C9JL30;Q8NBJ7-2;J3QT17;E9PBT8;F8WA42;Q8NBJ7-5;Q8NBJ7-3	14;14;14;14;12;12;10;10;9;9;9;9;9;4;4;4;4;2	14;14;14;14;12;12;10;10;9;9;9;9;9;4;4;4;4;2	14;14;14;14;12;12;10;10;9;9;9;9;9;4;4;4;4;2	Inactive C-alpha-formylglycine-generating enzyme 2	SUMF2	sp|Q8NBJ7|SUMF2_HUMAN Inactive C-alpha-formylglycine-generating enzyme 2 OS=Homo sapiens OX=9606 GN=SUMF2 PE=1 SV=2;tr|J3KQJ1|J3KQJ1_HUMAN Isoform of Q8NBJ7, Sulfatase modifying factor 2 OS=Homo sapiens OX=9606 GN=SUMF2 PE=1 SV=1;tr|A0A494C1B1|A0A494C1B1_H	18	14	14	14	2	3	4	5	6	7	4	5	5	7	8	2	7	6	6	6	6	5	7	4	3	4	3	2	3	2	2	3	4	5	6	7	4	5	5	7	8	2
Q02153;B7Z685;D6RC99;E9PCN2;A0A494C1B9;Q02153-2;Q02153-3	Q02153;B7Z685;D6RC99;E9PCN2;A0A494C1B9;Q02153-2;Q02153-3	3;3;3;3;3;3;3	3;3;3;3;3;3;3	3;3;3;3;3;3;3	Guanylate cyclase soluble subunit beta-1	GUCY1B1	sp|Q02153|GCYB1_HUMAN Guanylate cyclase soluble subunit beta-1 OS=Homo sapiens OX=9606 GN=GUCY1B1 PE=1 SV=1;tr|B7Z685|B7Z685_HUMAN Isoform of Q02153, Guanylate cyclase soluble subunit beta-1 OS=Homo sapiens OX=9606 GN=GUCY1B1 PE=1 SV=1;tr|D6RC99|D6RC99_HUM	7	3	3	3	0	0	0	0	0	0	0	0	0	0	0	1	0	0	0	0	0	0	0	0	0	0	1	0	2	1	0	0	0	0	0	0	0	0	0	0	0	1
P19838;A0A494C1E9;D6RH30;P19838-2;P19838-3;A0A494C157	P19838;A0A494C1E9;D6RH30;P19838-2;P19838-3;A0A494C157	5;5;5;5;4;3	5;5;5;5;4;3	5;5;5;5;4;3	Nuclear factor NF-kappa-B p105 subunit;Nuclear factor NF-kappa-B p50 subunit;Nuclear factor NF-kappa-B p105 subunit	NFKB1	sp|P19838|NFKB1_HUMAN Nuclear factor NF-kappa-B p105 subunit OS=Homo sapiens OX=9606 GN=NFKB1 PE=1 SV=2;tr|A0A494C1E9|A0A494C1E9_HUMAN Isoform of P19838, Nuclear factor kappa B subunit 1 OS=Homo sapiens OX=9606 GN=NFKB1 PE=1 SV=1;tr|D6RH30|D6RH30_HUMAN Iso	6	5	5	5	0	2	1	1	2	2	1	1	1	2	1	0	2	1	1	1	2	1	1	1	1	2	0	0	1	0	0	2	1	1	2	2	1	1	1	2	1	0
Q14739;A0A494C1L1;C9JXK0	Q14739;A0A494C1L1;C9JXK0	3;3;2	3;3;2	3;3;2	Delta(14)-sterol reductase LBR	LBR	sp|Q14739|LBR_HUMAN Delta(14)-sterol reductase LBR OS=Homo sapiens OX=9606 GN=LBR PE=1 SV=2;tr|A0A494C1L1|A0A494C1L1_HUMAN Isoform of Q14739, Delta(14)-sterol reductase LBR OS=Homo sapiens OX=9606 GN=LBR PE=1 SV=1;tr|C9JXK0|C9JXK0_HUMAN Isoform of Q14739,	3	3	3	3	0	0	0	0	1	1	1	1	0	1	0	0	0	1	0	0	1	0	1	1	1	0	0	1	1	0	0	0	0	0	1	1	1	1	0	1	0	0
A0A494C1L5;P50851;A0A494BZW2;P50851-2;E9PEM5;A0A8V8TM79;A0A494C0R9;A0A8V8TLZ6;A0A8V8TKR0;A0A8V8TL26;A0A3B3IS13;H0Y9N9;H0YA17;A0A3B3ISK3;A0A3B3IU76	A0A494C1L5;P50851;A0A494BZW2;P50851-2;E9PEM5;A0A8V8TM79	18;17;17;17;16;10;8;6;5;4;4;3;2;2;2	18;17;17;17;16;10;8;6;5;4;4;3;2;2;2	17;16;16;16;15;9;8;6;5;4;4;3;2;2;2	Lipopolysaccharide-responsive and beige-like anchor protein	LRBA	tr|A0A494C1L5|A0A494C1L5_HUMAN Isoform of P50851, LPS responsive beige-like anchor protein OS=Homo sapiens OX=9606 GN=LRBA PE=1 SV=1;sp|P50851|LRBA_HUMAN Lipopolysaccharide-responsive and beige-like anchor protein OS=Homo sapiens OX=9606 GN=LRBA PE=1 SV=4;	15	18	18	17	1	5	8	7	6	4	7	6	5	7	7	0	5	2	6	1	2	7	6	5	8	13	4	4	4	7	1	5	8	7	6	4	7	6	5	7	7	0
Q3SY69;A0A494C1M4;Q3SY69-3;Q3SY69-2;H0YHN9	Q3SY69;A0A494C1M4	18;18;8;3;2	18;18;8;3;2	17;17;8;3;2	Mitochondrial 10-formyltetrahydrofolate dehydrogenase;10-formyltetrahydrofolate dehydrogenase	ALDH1L2	sp|Q3SY69|AL1L2_HUMAN Mitochondrial 10-formyltetrahydrofolate dehydrogenase OS=Homo sapiens OX=9606 GN=ALDH1L2 PE=1 SV=2;tr|A0A494C1M4|A0A494C1M4_HUMAN Isoform of Q3SY69, 10-formyltetrahydrofolate dehydrogenase OS=Homo sapiens OX=9606 GN=ALDH1L2 PE=1 SV=1	5	18	18	17	6	2	10	12	6	3	11	8	3	7	9	1	6	3	8	1	0	10	8	6	11	7	3	8	4	7	6	2	10	12	6	3	11	8	3	7	9	1
P26885;A0A494C1N0;F5H0N4	P26885;A0A494C1N0	5;5;2	5;5;2	5;5;2	Peptidyl-prolyl cis-trans isomerase FKBP2;peptidylprolyl isomerase	FKBP2	sp|P26885|FKBP2_HUMAN Peptidyl-prolyl cis-trans isomerase FKBP2 OS=Homo sapiens OX=9606 GN=FKBP2 PE=1 SV=2;tr|A0A494C1N0|A0A494C1N0_HUMAN Isoform of P26885, peptidylprolyl isomerase OS=Homo sapiens OX=9606 GN=FKBP2 PE=1 SV=1	3	5	5	5	2	3	1	3	1	2	2	2	2	2	1	1	1	3	2	3	3	2	3	2	3	3	2	2	3	2	2	3	1	3	1	2	2	2	2	2	1	1
O95394;A0A494C1Q4;O95394-4;O95394-3;H0Y987;A0A8V8TMH7;A0A8V8TM25;A0A494C0G1;A0A8V8TMI1;A0A494C1E2;J3KN95;A0A087WT27;H0Y8I3;A0A494C163;A0A494C099;D6RF77;D6RCQ8;A0A8V8TNG4;D6RC77;A0A8V8TNT6;D6RCD1;D6RIS6	O95394;A0A494C1Q4;O95394-4;O95394-3;H0Y987;A0A8V8TMH7;A0A8V8TM25;A0A494C0G1;A0A8V8TMI1;A0A494C1E2;J3KN95;A0A087WT27;H0Y8I3;A0A494C163;A0A494C099	11;11;11;10;10;10;9;9;8;8;7;6;6;6;6;5;5;4;2;2;2;2	11;11;11;10;10;10;9;9;8;8;7;6;6;6;6;5;5;4;2;2;2;2	1;1;1;0;0;0;1;1;1;1;0;1;0;0;0;0;0;0;0;0;0;0	Phosphoacetylglucosamine mutase;phosphoacetylglucosamine mutase	PGM3	sp|O95394|AGM1_HUMAN Phosphoacetylglucosamine mutase OS=Homo sapiens OX=9606 GN=PGM3 PE=1 SV=1;tr|A0A494C1Q4|A0A494C1Q4_HUMAN Isoform of O95394, Phosphoacetylglucosamine mutase OS=Homo sapiens OX=9606 GN=PGM3 PE=1 SV=2;sp|O95394-4|AGM1_HUMAN Isoform of O95	22	11	11	1	0	0	1	4	5	2	5	4	3	3	4	2	2	3	3	2	2	7	7	6	4	7	1	3	2	2	0	0	1	4	5	2	5	4	3	3	4	2
A0A499FI31;Q15020-4;Q15020;Q15020-2;H0YHU8;A0A494C0L2;REV__K7EMX1;REV__K7EJV2;F5GWH6;REV__Q8NBT2;REV__K7ESQ2;O94964;REV__Q569K6;Q15020-3;REV__K7EJH0;Q9BT92;P61129;F8W667	A0A499FI31;Q15020-4;Q15020	7;7;7;2;2;1;1;1;1;1;1;1;1;1;1;1;1;1	6;6;6;2;2;1;0;0;0;0;0;0;0;1;0;0;0;1	6;6;6;2;2;1;0;0;0;0;0;0;0;1;0;0;0;1	Squamous cell carcinoma antigen recognized by T-cells 3	SART3	tr|A0A499FI31|A0A499FI31_HUMAN Isoform of Q15020, Spliceosome associated factor 3, U4/U6 recycling protein OS=Homo sapiens OX=9606 GN=SART3 PE=1 SV=1;sp|Q15020-4|SART3_HUMAN Isoform of Q15020, Isoform 4 of Squamous cell carcinoma antigen recognized by T-ce	18	7	6	6	2	1	4	3	2	2	3	2	1	2	2	1	1	0	2	0	1	2	2	1	7	6	4	2	6	5	2	1	3	3	2	2	2	2	1	2	2	0
A0A499FIX8;H7BXI1;A0FGR8;A0FGR8-2;A0FGR8-6;A0FGR8-4;A0FGR8-5	A0A499FIX8;H7BXI1;A0FGR8;A0FGR8-2;A0FGR8-6;A0FGR8-4	10;10;9;9;9;5;4	10;10;9;9;9;5;4	10;10;9;9;9;5;4	Extended synaptotagmin-2	ESYT2	tr|A0A499FIX8|A0A499FIX8_HUMAN Isoform of A0FGR8, Extended synaptotagmin 2 OS=Homo sapiens OX=9606 GN=ESYT2 PE=1 SV=1;tr|H7BXI1|H7BXI1_HUMAN Isoform of A0FGR8, Extended synaptotagmin 2 OS=Homo sapiens OX=9606 GN=ESYT2 PE=1 SV=2;sp|A0FGR8|ESYT2_HUMAN Extend	7	10	10	10	0	2	1	2	3	4	3	2	2	1	2	2	3	2	0	2	2	3	1	1	5	7	5	4	4	3	0	2	1	2	3	4	3	2	2	1	2	2
P22830;A0A499FJN5;P22830-2;K7ELX4;K7EJX5	P22830;A0A499FJN5;P22830-2;K7ELX4	6;6;6;4;1	6;6;6;4;1	6;6;6;4;1	Ferrochelatase, mitochondrial;Ferrochelatase	FECH	sp|P22830|HEMH_HUMAN Ferrochelatase, mitochondrial OS=Homo sapiens OX=9606 GN=FECH PE=1 SV=2;tr|A0A499FJN5|A0A499FJN5_HUMAN Isoform of P22830, Ferrochelatase OS=Homo sapiens OX=9606 GN=FECH PE=1 SV=1;sp|P22830-2|HEMH_HUMAN Isoform of P22830, Isoform 2 of F	5	6	6	6	0	1	3	3	2	4	3	4	4	3	4	0	3	1	3	1	1	3	3	3	2	1	1	2	1	1	0	1	3	3	2	4	3	4	4	3	4	0
Q99674;A0A4W8W4R1	Q99674;A0A4W8W4R1	6;6	6;6	6;6	Cell growth regulator with EF hand domain protein 1	CGREF1	sp|Q99674|CGRE1_HUMAN Cell growth regulator with EF hand domain protein 1 OS=Homo sapiens OX=9606 GN=CGREF1 PE=1 SV=3;tr|A0A4W8W4R1|A0A4W8W4R1_HUMAN Isoform of Q99674, Cell growth regulator with EF-hand domain 1 OS=Homo sapiens OX=9606 GN=CGREF1 PE=1 SV=1	2	6	6	6	1	1	3	2	1	0	2	2	0	0	1	1	1	1	1	0	0	2	2	1	3	4	1	3	2	3	1	1	3	2	1	0	2	2	0	0	1	1
A0A4W8ZXM2;A0A0B4J1Y9;A0A0B4J1V0	A0A4W8ZXM2;A0A0B4J1Y9	4;3;1	4;3;1	2;2;0	Immunoglobulin heavy variable 3-72	IGHV3-72	tr|A0A4W8ZXM2|A0A4W8ZXM2_HUMAN Isoform of A0A0B4J1Y9, Immunoglobulin heavy variable 3-72 OS=Homo sapiens OX=9606 GN=IGHV3-72 PE=4 SV=1;sp|A0A0B4J1Y9|HV372_HUMAN Immunoglobulin heavy variable 3-72 OS=Homo sapiens OX=9606 GN=IGHV3-72 PE=1 SV=1	3	4	4	2	2	2	2	2	2	2	4	2	2	3	3	2	3	1	2	1	1	2	2	2	3	3	3	3	3	2	2	2	2	2	2	2	4	2	2	3	3	2
P48729;P48729-2;A0A5F9W493;U3KPX3;A0A590UJ43;P48729-3;D6REM4;E7ETM0;H0Y9X2;U3KQK7;A0A590UK94;Q8N752;A0A590UJQ7;E5RG27;D6RGE5	P48729;P48729-2;A0A5F9W493;U3KPX3;A0A590UJ43;P48729-3;D6REM4;E7ETM0;H0Y9X2;U3KQK7	5;5;5;5;5;5;4;4;3;3;2;1;1;1;1	5;5;5;5;5;5;4;4;3;3;2;1;1;1;1	5;5;5;5;5;5;4;4;3;3;2;1;1;1;1	Casein kinase I isoform alpha;non-specific serine/threonine protein kinase	CSNK1A1	sp|P48729|KC1A_HUMAN Casein kinase I isoform alpha OS=Homo sapiens OX=9606 GN=CSNK1A1 PE=1 SV=2;sp|P48729-2|KC1A_HUMAN Isoform of P48729, Isoform 2 of Casein kinase I isoform alpha OS=Homo sapiens OX=9606 GN=CSNK1A1;tr|A0A5F9W493|A0A5F9W493_HUMAN Isoform o	15	5	5	5	2	0	1	1	1	0	2	1	0	1	0	0	0	0	1	0	0	1	1	1	1	0	0	1	2	1	2	0	1	1	1	0	2	1	0	1	0	0
Q13616;A0A590UJ56;A0A590UJC4;A0A590UJR3;A0A590UJ50;A0A590UJ21;A0A590UK34	Q13616;A0A590UJ56;A0A590UJC4;A0A590UJR3;A0A590UJ50;A0A590UJ21	3;3;3;3;3;2;1	3;3;3;3;3;2;1	3;3;3;3;3;2;1	Cullin-1	CUL1	sp|Q13616|CUL1_HUMAN Cullin-1 OS=Homo sapiens OX=9606 GN=CUL1 PE=1 SV=2;tr|A0A590UJ56|A0A590UJ56_HUMAN Isoform of Q13616, Cullin 1 OS=Homo sapiens OX=9606 GN=CUL1 PE=1 SV=1;tr|A0A590UJC4|A0A590UJC4_HUMAN Isoform of Q13616, Cullin 1 OS=Homo sapiens OX=9606	7	3	3	3	2	0	1	1	2	0	1	1	2	2	1	2	0	0	1	1	1	1	1	1	2	2	2	1	1	1	2	0	1	1	2	0	1	1	2	2	1	2
Q9UGM3;A0A590UJ76;Q9UGM3-5;Q9UGM3-3;Q9UGM3-7;Q9UGM3-6;A0A590UJZ9;Q9UGM3-4;Q9UGM3-8;Q9UGM3-2;Q9UGM3-9;A0A590UIX5;A0A590UJF8;A0A590UK99	Q9UGM3;A0A590UJ76;Q9UGM3-5;Q9UGM3-3;Q9UGM3-7;Q9UGM3-6;A0A590UJZ9;Q9UGM3-4;Q9UGM3-8;Q9UGM3-2;Q9UGM3-9	13;13;13;13;13;13;12;12;12;12;9;4;4;2	13;13;13;13;13;13;12;12;12;12;9;4;4;2	13;13;13;13;13;13;12;12;12;12;9;4;4;2	Deleted in malignant brain tumors 1 protein	DMBT1	sp|Q9UGM3|DMBT1_HUMAN Deleted in malignant brain tumors 1 protein OS=Homo sapiens OX=9606 GN=DMBT1 PE=1 SV=2;tr|A0A590UJ76|A0A590UJ76_HUMAN Isoform of Q9UGM3, Deleted in malignant brain tumors 1 protein OS=Homo sapiens OX=9606 GN=DMBT1 PE=1 SV=1;sp|Q9UGM3-	14	13	13	13	1	5	6	9	7	3	2	3	5	6	4	2	7	2	6	0	2	5	7	8	8	11	8	3	7	5	1	5	6	9	7	3	2	3	5	6	4	2
Q13247;A0A590UJK4;A0A590UK01;A0A590UJP7;A0A590UK80;Q13247-3;Q13247-2	Q13247;A0A590UJK4;A0A590UK01;A0A590UJP7;A0A590UK80;Q13247-3	14;14;14;14;14;14;4	14;14;14;14;14;14;4	10;10;10;10;10;10;4	Serine/arginine-rich splicing factor 6;RRM domain-containing protein	SRSF6	sp|Q13247|SRSF6_HUMAN Serine/arginine-rich splicing factor 6 OS=Homo sapiens OX=9606 GN=SRSF6 PE=1 SV=2;tr|A0A590UJK4|A0A590UJK4_HUMAN Isoform of Q13247, Serine and arginine rich splicing factor 6 OS=Homo sapiens OX=9606 GN=SRSF6 PE=1 SV=1;tr|A0A590UK01|A0	7	14	14	10	2	10	2	4	6	7	8	6	5	6	6	1	5	9	5	4	8	6	4	4	4	6	4	2	5	4	2	10	2	4	6	7	8	6	5	6	6	1
Q96J02;A0A590UK44;A0A590UJQ1;A0A8V8TKK4;A0A590UJW8;Q96J02-3;Q96J02-2;Q9H0M0-3;Q9H0M0-6;O00308;H0YBS9;A0A590UK95;A0A1W2PNZ8;O00308-3;O00308-2;Q9H0M0;A0A8V8TKI4	Q96J02;A0A590UK44;A0A590UJQ1;A0A8V8TKK4;A0A590UJW8;Q96J02-3;Q96J02-2;Q9H0M0-3;Q9H0M0-6;O00308;H0YBS9;A0A590UK95;A0A1W2PNZ8;O00308-3;O00308-2;Q9H0M0;A0A8V8TKI4	2;2;2;2;2;2;2;1;1;1;1;1;1;1;1;1;1	2;2;2;2;2;2;2;1;1;1;1;1;1;1;1;1;1	2;2;2;2;2;2;2;1;1;1;1;1;1;1;1;1;1	E3 ubiquitin-protein ligase Itchy homolog;E3 ubiquitin-protein ligase;NEDD4-like E3 ubiquitin-protein ligase WWP1;NEDD4-like E3 ubiquitin-protein ligase WWP2;HECT-type E3 ubiquitin transferase	ITCH;WWP1;WWP2	sp|Q96J02|ITCH_HUMAN E3 ubiquitin-protein ligase Itchy homolog OS=Homo sapiens OX=9606 GN=ITCH PE=1 SV=2;tr|A0A590UK44|A0A590UK44_HUMAN Isoform of Q96J02, E3 ubiquitin-protein ligase OS=Homo sapiens OX=9606 GN=ITCH PE=1 SV=1;tr|A0A590UJQ1|A0A590UJQ1_HUMAN	17	2	2	2	0	0	0	1	0	0	0	0	0	0	0	0	0	0	1	0	0	0	1	0	0	0	0	0	0	0	0	0	0	1	0	0	0	0	0	0	0	0
Q9NYB0;A0A590UJT3	Q9NYB0;A0A590UJT3	2;2	2;2	2;2	Telomeric repeat-binding factor 2-interacting protein 1	TERF2IP	sp|Q9NYB0|TE2IP_HUMAN Telomeric repeat-binding factor 2-interacting protein 1 OS=Homo sapiens OX=9606 GN=TERF2IP PE=1 SV=1;tr|A0A590UJT3|A0A590UJT3_HUMAN Isoform of Q9NYB0, Telomeric repeat-binding factor 2-interacting protein 1 OS=Homo sapiens OX=9606 GN=	2	2	2	2	1	0	2	2	0	0	0	0	0	0	0	0	0	0	0	0	0	0	0	0	2	2	1	0	1	1	1	0	2	2	0	0	0	0	0	0	0	0
Q9BRK5;A0A5F9UP49;A0A5F9UJX7;Q9BRK5-6;Q9BRK5-2;H0Y3T6;G3V1E2;Q9BRK5-4;Q9BRK5-3;Q9BRK5-5	Q9BRK5;A0A5F9UP49;A0A5F9UJX7;Q9BRK5-6;Q9BRK5-2;H0Y3T6;G3V1E2;Q9BRK5-4;Q9BRK5-3	9;9;7;7;6;5;5;5;5;2	9;9;7;7;6;5;5;5;5;2	9;9;7;7;6;5;5;5;5;2	45 kDa calcium-binding protein	SDF4	sp|Q9BRK5|CAB45_HUMAN 45 kDa calcium-binding protein OS=Homo sapiens OX=9606 GN=SDF4 PE=1 SV=1;tr|A0A5F9UP49|A0A5F9UP49_HUMAN Isoform of Q9BRK5, 45 kDa calcium-binding protein OS=Homo sapiens OX=9606 GN=SDF4 PE=1 SV=1;tr|A0A5F9UJX7|A0A5F9UJX7_HUMAN Isoform	10	9	9	9	2	1	1	4	5	4	4	4	4	4	4	0	3	3	5	4	3	5	5	3	3	2	1	4	2	3	2	1	1	4	5	4	4	4	4	4	4	0
O43493;A0AAG2UY03;A0AAG2UWH0;A0AAG2UWR8;A0A5F9UY30;A0AAG2UW97;O43493-4;O43493-5;O43493-3;O43493-7;O43493-6	O43493;A0AAG2UY03;A0AAG2UWH0;A0AAG2UWR8;A0A5F9UY30;A0AAG2UW97;O43493-4;O43493-5;O43493-3;O43493-7	3;3;3;3;3;3;3;3;3;3;1	3;3;3;3;3;3;3;3;3;3;1	3;3;3;3;3;3;3;3;3;3;1	Trans-Golgi network integral membrane protein 2	TGOLN2	sp|O43493|TGON2_HUMAN Trans-Golgi network integral membrane protein 2 OS=Homo sapiens OX=9606 GN=TGOLN2 PE=1 SV=4;tr|A0AAG2UY03|A0AAG2UY03_HUMAN Isoform of O43493, Trans-golgi network protein 2 OS=Homo sapiens OX=9606 GN=TGOLN2 PE=4 SV=1;tr|A0AAG2UWH0|A0AA	11	3	3	3	0	1	0	0	0	1	0	1	0	0	0	0	0	1	0	1	1	0	0	1	1	2	1	0	0	0	0	1	0	0	0	1	0	1	0	0	0	0
A0A5F9YFS9;Q9Y6A9;C9JBL1	A0A5F9YFS9;Q9Y6A9;C9JBL1	2;1;1	2;1;1	2;1;1	Signal peptidase complex subunit 1	SPCS1	tr|A0A5F9YFS9|A0A5F9YFS9_HUMAN Isoform of Q9Y6A9, Signal peptidase complex subunit 1 OS=Homo sapiens OX=9606 GN=SPCS1 PE=1 SV=1;sp|Q9Y6A9|SPCS1_HUMAN Signal peptidase complex subunit 1 OS=Homo sapiens OX=9606 GN=SPCS1 PE=1 SV=5;tr|C9JBL1|C9JBL1_HUMAN Isofo	3	2	2	2	1	1	1	2	1	0	1	0	0	1	0	0	0	1	0	1	1	1	1	1	1	2	1	1	1	1	1	1	1	2	1	0	1	0	0	1	0	0
A0A5F9ZHA1;A0A5F9ZHL5;A0A5F9ZHR2;A0A5F9ZHL9;A0A5F9ZHJ4;A0A5F9ZI73;A0A5F9ZGS7;A0A5F9ZGX8;A0A5F9ZH34;Q01484-2;A0A5F9ZI69;A0A5F9ZGS5;A0A5F9ZI18;A0A5F9ZI15;A0A5F9ZI56;A0A5F9ZGY1;A0A5F9ZH39;A0A5F9ZHQ5;A0A994J7V8;A0A5F9ZHC9;A0A5F9ZI81;A0A5F9ZH70;A0A5F9ZGZ1;A0A5F9ZHJ6;A0A5F9ZH58;A0A5F9ZI53;A0A5F9ZHY6;A0A5F9ZHG3;A0A5F9ZH38;Q01484-5;A0A5F9ZH35;A0A5F9ZGY4;A0A5F9ZI30;A0A5F9ZH30;A0A5F9ZHS1;I6L894;A0A5F9ZHE4;…	A0A5F9ZHA1;A0A5F9ZHL5;A0A5F9ZHR2;A0A5F9ZHL9;A0A5F9ZHJ4;A0A5F9ZI73;A0A5F9ZGS7;A0A5F9ZGX8;A0A5F9ZH34;Q01484-2;A0A5F9ZI69;A0A5F9ZGS5;A0A5F9ZI18;A0A5F9ZI15;A0A5F9ZI56;A0A5F9ZGY1;A0A5F9ZH39;A0A5F9ZHQ5;A0A994J7V8;A0A5F9ZHC9;A0A5F9ZI81;A0A5F9ZH70;A0A5F9ZGZ1;A0A5F9ZHJ6;A0A5F9ZH58;A0A5F9ZI53;A0A5F9ZHY6;A0A5F9ZHG3;A0A5F9ZH38;Q01484-5;A0A5F9ZH35;A0A5F9ZGY4;A0A5F9ZI30;A0A5F9ZH30;A0A5F9ZHS1;I6L894;A0A5F9ZHE4;…	17;17;17;17;17;17;17;17;17;17;17;17;17;17;17;17;17;17;17;17;17;17;17;17;17;17;17;17;17;17;17;16;16;16;16;16;16;16;16;16;16;16;16;16;16;16;16;16;16;16;16;16;16;16;16;16;16;15;15;15;15;15;13;13;12;12;12;12;12;11;11;11;10;10;9;8;8;5;3;1	17;17;17;17;17;17;17;17;17;17;17;17;17;17;17;17;17;17;17;17;17;17;17;17;17;17;17;17;17;17;17;16;16;16;16;16;16;16;16;16;16;16;16;16;16;16;16;16;16;16;16;16;16;16;16;16;16;15;15;15;15;15;13;13;12;12;12;12;12;11;11;11;10;10;9;8;8;5;3;1	13;13;13;13;13;13;13;13;13;13;13;13;13;13;13;13;13;13;13;13;13;13;13;13;13;13;13;13;13;13;13;12;12;12;12;12;12;12;12;12;12;12;13;12;12;13;13;13;13;13;12;12;13;12;13;12;12;12;12;12;12;12;9;9;10;10;10;10;10;7;10;10;7;9;8;5;6;5;3;1	Ankyrin-2	ANK2	tr|A0A5F9ZHA1|A0A5F9ZHA1_HUMAN Isoform of Q01484, Ankyrin 2 OS=Homo sapiens OX=9606 GN=ANK2 PE=1 SV=1;tr|A0A5F9ZHL5|A0A5F9ZHL5_HUMAN Isoform of Q01484, Ankyrin 2 OS=Homo sapiens OX=9606 GN=ANK2 PE=1 SV=1;tr|A0A5F9ZHR2|A0A5F9ZHR2_HUMAN Isoform of Q01484, An	80	17	17	13	0	3	7	4	4	2	4	3	4	4	4	6	4	5	3	4	4	4	4	4	6	3	8	4	6	5	0	3	7	4	4	2	4	3	4	4	4	6
P51648;P51648-2;A0A5F9ZHI5;J3QRD1;A0A5F9ZHN9;A0A5K1VW72;A0A5F9ZGX4;A0A5F9ZI12;I3L1M4;J3QS00;A0A5F9ZHZ9;J3KTG1;P43353;A0A5F9ZHP6;I3L0X1;I3L2W1;A0A0D9SGC3;P43353-2;E9PJV0;P48448;J3QKK9	P51648;P51648-2;A0A5F9ZHI5;J3QRD1;A0A5F9ZHN9;A0A5K1VW72;A0A5F9ZGX4;A0A5F9ZI12	7;7;7;7;7;6;6;6;3;3;2;1;1;1;1;1;1;1;1;1;1	6;6;6;6;6;6;5;5;2;2;1;1;0;1;1;1;1;0;0;0;1	6;6;6;6;6;6;5;5;2;2;1;1;0;1;1;1;1;0;0;0;1	Aldehyde dehydrogenase family 3 member A2;Aldehyde dehydrogenase	ALDH3A2	sp|P51648|AL3A2_HUMAN Aldehyde dehydrogenase family 3 member A2 OS=Homo sapiens OX=9606 GN=ALDH3A2 PE=1 SV=1;sp|P51648-2|AL3A2_HUMAN Isoform of P51648, Isoform 2 of Aldehyde dehydrogenase family 3 member A2 OS=Homo sapiens OX=9606 GN=ALDH3A2;tr|A0A5F9ZHI5|	21	7	6	6	2	2	1	1	5	3	3	1	3	3	3	3	3	4	3	3	2	1	3	2	3	3	2	2	4	0	2	1	1	1	4	2	2	1	2	2	2	3
P07195;A0A5F9ZHM4;A0A3B3IS95;A8MW50;C9J7H8;F5H793	P07195;A0A5F9ZHM4;A0A3B3IS95;A8MW50	28;28;21;17;11;9	28;28;21;17;11;9	26;26;19;15;11;9	L-lactate dehydrogenase B chain;L-lactate dehydrogenase	LDHB	sp|P07195|LDHB_HUMAN L-lactate dehydrogenase B chain OS=Homo sapiens OX=9606 GN=LDHB PE=1 SV=2;tr|A0A5F9ZHM4|A0A5F9ZHM4_HUMAN Isoform of P07195, L-lactate dehydrogenase OS=Homo sapiens OX=9606 GN=LDHB PE=1 SV=1;tr|A0A3B3IS95|A0A3B3IS95_HUMAN readthrough, L	6	28	28	26	9	12	8	7	21	22	17	21	22	15	17	10	15	23	20	20	22	17	20	14	9	9	9	10	9	10	9	12	8	7	21	22	17	21	22	15	17	10
Q9NTJ5;A0A5F9ZHN7;A0A9L9PYD2;A0A9L9PXB9;A0A9L9PXW9;Q9NTJ5-2;E9PGZ4;A0A9L9PXJ6;A0A9L9PXW5;F8WDN7;A0A9L9PXK1;A0A9L9PXC7;A0A9L9PXW1;A0A9L9PYD8;A0A9L9PXZ2;A0A9L9PXY7;C9J3E3;F8WCQ2	Q9NTJ5;A0A5F9ZHN7;A0A9L9PYD2;A0A9L9PXB9;A0A9L9PXW9;Q9NTJ5-2;E9PGZ4;A0A9L9PXJ6;A0A9L9PXW5;F8WDN7;A0A9L9PXK1;A0A9L9PXC7	8;8;8;8;8;7;7;5;5;4;4;4;2;1;1;1;1;1	8;8;8;8;8;7;7;5;5;4;4;4;2;1;1;1;1;1	8;8;8;8;8;7;7;5;5;4;4;4;2;1;1;1;1;1	Phosphatidylinositol-3-phosphatase SAC1	SACM1L	sp|Q9NTJ5|SAC1_HUMAN Phosphatidylinositol-3-phosphatase SAC1 OS=Homo sapiens OX=9606 GN=SACM1L PE=1 SV=2;tr|A0A5F9ZHN7|A0A5F9ZHN7_HUMAN Isoform of Q9NTJ5, Phosphatidylinositol-3-phosphatase SAC1 OS=Homo sapiens OX=9606 GN=SACM1L PE=1 SV=1;tr|A0A9L9PYD2|A0A	18	8	8	8	4	2	6	5	5	4	6	5	3	4	4	4	3	3	4	1	2	5	4	2	5	7	6	5	5	3	4	2	6	5	5	4	6	5	3	4	4	4
P11117;A0A5F9ZHR7;E9PHY0;E9PQY3;B7Z7D2;A0A5F9ZH82;A0A5F9ZI20;A0A5F9ZH40;B7Z6U3;P11117-2	P11117;A0A5F9ZHR7;E9PHY0;E9PQY3;B7Z7D2;A0A5F9ZH82	6;6;5;5;4;3;2;2;2;2	6;6;5;5;4;3;2;2;2;2	6;6;5;5;4;3;2;2;2;2	Lysosomal acid phosphatase	ACP2	sp|P11117|PPAL_HUMAN Lysosomal acid phosphatase OS=Homo sapiens OX=9606 GN=ACP2 PE=1 SV=3;tr|A0A5F9ZHR7|A0A5F9ZHR7_HUMAN Isoform of P11117, Lysosomal acid phosphatase OS=Homo sapiens OX=9606 GN=ACP2 PE=1 SV=1;tr|E9PHY0|E9PHY0_HUMAN Isoform of P11117, Lysos	10	6	6	6	1	0	1	2	3	3	4	2	4	3	4	0	3	1	4	0	0	4	4	3	3	4	0	1	1	2	1	0	1	2	3	3	4	2	4	3	4	0
O94827;A0A6Q8PG76;Q5SY18;A0A7I2PMD6;A0A804EMX3;A0A5F9ZHW8;O94827-4;O94827-3;O94827-7	O94827;A0A6Q8PG76;Q5SY18;A0A7I2PMD6;A0A804EMX3;A0A5F9ZHW8;O94827-4;O94827-3;O94827-7	1;1;1;1;1;1;1;1;1	1;1;1;1;1;1;1;1;1	1;1;1;1;1;1;1;1;1	Pleckstrin homology domain-containing family G member 5	PLEKHG5	sp|O94827|PKHG5_HUMAN Pleckstrin homology domain-containing family G member 5 OS=Homo sapiens OX=9606 GN=PLEKHG5 PE=1 SV=4;tr|A0A6Q8PG76|A0A6Q8PG76_HUMAN Isoform of O94827, Pleckstrin homology and RhoGEF domain containing G5 OS=Homo sapiens OX=9606 GN=PLEK	9	1	1	1	0	0	1	1	0	0	1	1	1	1	1	1	1	0	1	0	0	0	0	0	0	1	1	1	1	1	0	0	1	1	0	0	1	1	1	1	1	1
Q8WY22;A0A5F9ZHY7	Q8WY22;A0A5F9ZHY7	1;1	1;1	1;1	BRI3-binding protein	BRI3BP	sp|Q8WY22|BRI3B_HUMAN BRI3-binding protein OS=Homo sapiens OX=9606 GN=BRI3BP PE=1 SV=1;tr|A0A5F9ZHY7|A0A5F9ZHY7_HUMAN Isoform of Q8WY22, BRI3 binding protein OS=Homo sapiens OX=9606 GN=BRI3BP PE=1 SV=1	2	1	1	1	0	1	0	1	0	0	0	0	0	0	0	0	1	0	0	0	0	0	1	0	1	1	0	0	0	1	0	1	0	1	0	0	0	0	0	0	0	0
Q92974;Q92974-2;A0A8Q3SIN5;V9GYM8;A0A5F9ZI21;Q92974-3	Q92974;Q92974-2;A0A8Q3SIN5;V9GYM8;A0A5F9ZI21;Q92974-3	2;2;2;2;2;2	2;2;2;2;2;2	2;2;2;2;2;2	Rho guanine nucleotide exchange factor 2	ARHGEF2	sp|Q92974|ARHG2_HUMAN Rho guanine nucleotide exchange factor 2 OS=Homo sapiens OX=9606 GN=ARHGEF2 PE=1 SV=4;sp|Q92974-2|ARHG2_HUMAN Isoform of Q92974, Isoform 2 of Rho guanine nucleotide exchange factor 2 OS=Homo sapiens OX=9606 GN=ARHGEF2;tr|A0A8Q3SIN5|A0	6	2	2	2	0	0	0	0	0	0	0	0	0	0	0	0	0	0	0	1	1	0	0	0	0	1	0	0	0	0	0	0	0	0	0	0	0	0	0	0	0	0
Q8WX92-2;A0A5H1ZRP4;Q8WX92	Q8WX92-2;A0A5H1ZRP4;Q8WX92	2;2;1	2;2;1	2;2;1	Negative elongation factor B	NELFB	sp|Q8WX92-2|NELFB_HUMAN Isoform of Q8WX92, Isoform 2 of Negative elongation factor B OS=Homo sapiens OX=9606 GN=NELFB;tr|A0A5H1ZRP4|A0A5H1ZRP4_HUMAN Isoform of Q8WX92, Negative elongation factor B OS=Homo sapiens OX=9606 GN=NELFB PE=1 SV=1;sp|Q8WX92|NELFB_	3	2	2	2	0	1	0	1	1	1	0	0	0	1	1	0	0	1	0	1	1	1	1	0	1	2	0	1	1	0	0	1	0	1	1	1	0	0	0	1	1	0
A0A5H1ZRQ7;A0M8Q6	A0A5H1ZRQ7;A0M8Q6	5;5	1;1	1;1	Immunoglobulin lambda constant 7	IGLC7	tr|A0A5H1ZRQ7|A0A5H1ZRQ7_HUMAN Isoform of A0M8Q6, Immunoglobulin lambda constant 7 (Fragment) OS=Homo sapiens OX=9606 GN=IGLC7 PE=1 SV=1;sp|A0M8Q6|IGLC7_HUMAN Immunoglobulin lambda constant 7 OS=Homo sapiens OX=9606 GN=IGLC7 PE=1 SV=3	2	5	1	1	2	3	3	3	2	4	4	5	5	4	3	2	3	4	3	5	2	4	4	3	3	3	2	3	3	3	0	0	0	0	0	1	0	1	1	1	1	0
P40925;A0A5K1VW95;P40925-3;P40925-2;B9A041;B8ZZ51;C9JF79;C9JRL4;C9JLV6;C9IZI0;F8WFC2	P40925;A0A5K1VW95;P40925-3;P40925-2;B9A041;B8ZZ51	20;20;20;16;15;13;9;5;3;1;1	20;20;20;16;15;13;9;5;3;1;1	20;20;20;16;15;13;9;5;3;1;1	Malate dehydrogenase, cytoplasmic;Malate dehydrogenase	MDH1	sp|P40925|MDHC_HUMAN Malate dehydrogenase, cytoplasmic OS=Homo sapiens OX=9606 GN=MDH1 PE=1 SV=4;tr|A0A5K1VW95|A0A5K1VW95_HUMAN Isoform of P40925, Malate dehydrogenase OS=Homo sapiens OX=9606 GN=MDH1 PE=1 SV=1;sp|P40925-3|MDHC_HUMAN Isoform of P40925, Isof	11	20	20	20	7	11	9	8	11	8	11	10	9	8	7	9	8	13	8	12	10	9	11	7	8	8	10	10	12	11	7	11	9	8	11	8	11	10	9	8	7	9
Q96HD1;A0A804HL07;A0A804HJJ0;A0A804HL60;A0A804HKP9;A0A669KAV0;A0A804HKP7;A0A804HJM5;Q96HD1-2;A0A804HKL1;A0A8C8KJP3;A0A804HJB9;A0A804HKD9;A0A804HL57;A0A804HL34;F8WBY3;A0A804HK40;A0A669KBB3;A0A804HJ85;H7C2L3;A0A804HL19;A0A669KAY9;A0A669KB87;A0A804HI35;A0A804HLG6	Q96HD1;A0A804HL07;A0A804HJJ0;A0A804HL60;A0A804HKP9;A0A669KAV0;A0A804HKP7;A0A804HJM5;Q96HD1-2;A0A804HKL1;A0A8C8KJP3;A0A804HJB9;A0A804HKD9;A0A804HL57;A0A804HL34;F8WBY3;A0A804HK40	5;5;5;5;5;5;5;5;5;4;4;4;4;4;4;3;3;2;2;2;2;2;2;1;1	5;5;5;5;5;5;5;5;5;4;4;4;4;4;4;3;3;2;2;2;2;2;2;1;1	5;5;5;5;5;5;5;5;5;4;4;4;4;4;4;3;3;2;2;2;2;2;2;1;1	Protein disulfide isomerase CRELD1;protein disulfide-isomerase	CRELD1	sp|Q96HD1|CREL1_HUMAN Protein disulfide isomerase CRELD1 OS=Homo sapiens OX=9606 GN=CRELD1 PE=1 SV=3;tr|A0A804HL07|A0A804HL07_HUMAN Isoform of Q96HD1, protein disulfide-isomerase OS=Homo sapiens OX=9606 GN=CRELD1 PE=1 SV=1;tr|A0A804HJJ0|A0A804HJJ0_HUMAN Is	25	5	5	5	1	4	1	3	0	2	1	1	1	1	0	1	0	1	1	2	2	1	1	1	1	1	0	2	1	2	1	4	1	3	0	2	1	1	1	1	0	1
O76024;A0A669KAX3;A0A804HIL0;A0A804HKM5;A0A804HK77;A0A804HIL2;H0Y9G5;A0A669KBF0	O76024;A0A669KAX3;A0A804HIL0;A0A804HKM5;A0A804HK77;A0A804HIL2	5;5;3;3;3;3;2;1	5;5;3;3;3;3;2;1	5;5;3;3;3;3;2;1	Wolframin	WFS1	sp|O76024|WFS1_HUMAN Wolframin OS=Homo sapiens OX=9606 GN=WFS1 PE=1 SV=2;tr|A0A669KAX3|A0A669KAX3_HUMAN Isoform of O76024, Wolframin ER transmembrane glycoprotein OS=Homo sapiens OX=9606 GN=WFS1 PE=1 SV=1;tr|A0A804HIL0|A0A804HIL0_HUMAN Isoform of O76024, W	8	5	5	5	1	0	2	2	2	1	2	0	1	1	1	4	1	0	1	0	0	2	1	1	3	2	4	3	2	3	1	0	2	2	2	1	2	0	1	1	1	4
Q13620-1;Q13620;A0A804CL36;A0A7P0TAQ3;A0A669KAX4;K4DI93;A0A7P0T954;A0A669KAU9;A0A7P0T8W4;A0A7P0T9R8	Q13620-1;Q13620;A0A804CL36;A0A7P0TAQ3;A0A669KAX4;K4DI93;A0A7P0T954;A0A669KAU9;A0A7P0T8W4;A0A7P0T9R8	2;2;2;2;2;2;2;1;1;1	1;1;1;1;1;1;1;1;1;1	1;1;1;1;1;1;1;1;1;1	Cullin-4B	CUL4B	sp|Q13620-1|CUL4B_HUMAN Isoform of Q13620, Isoform 2 of Cullin-4B OS=Homo sapiens OX=9606 GN=CUL4B;sp|Q13620|CUL4B_HUMAN Cullin-4B OS=Homo sapiens OX=9606 GN=CUL4B PE=1 SV=4;tr|A0A804CL36|A0A804CL36_HUMAN Isoform of Q13620, Cullin 4B OS=Homo sapiens OX=960	10	2	1	1	0	1	0	0	1	1	1	1	1	1	1	0	1	1	1	1	1	0	1	1	1	2	1	1	0	1	0	0	0	0	0	0	0	0	0	0	0	0
Q5T653;C9IY40;A0A669KAX9	Q5T653;C9IY40;A0A669KAX9	1;1;1	1;1;1	1;1;1	Large ribosomal subunit protein uL2m;Large ribosomal subunit protein uL2 C-terminal domain-containing protein	MRPL2	sp|Q5T653|RM02_HUMAN Large ribosomal subunit protein uL2m OS=Homo sapiens OX=9606 GN=MRPL2 PE=1 SV=2;tr|C9IY40|C9IY40_HUMAN Isoform of Q5T653, Mitochondrial ribosomal protein L2 OS=Homo sapiens OX=9606 GN=MRPL2 PE=1 SV=1;tr|A0A669KAX9|A0A669KAX9_HUMAN read	3	1	1	1	0	0	0	0	0	0	0	0	0	0	0	0	0	0	0	0	0	0	0	0	1	1	1	0	1	1	0	0	0	0	0	0	0	0	0	0	0	0
O60716;O60716-21;O60716-13;O60716-5;O60716-10;A0A669KB05;C9JZR2;H0YC95;O60716-9;O60716-11;O60716-3;O60716-19;O60716-17;O60716-2;O60716-18;O60716-24;O60716-6;O60716-4;O60716-7;O60716-22;O60716-8;O60716-12;O60716-14;O60716-15;A0A669KB62;O60716-16;O60716-20;O60716-23;O60716-29;O60716-27;O60716-26;O60716-25;O60716-31;O60716-32;O60716-28;O60716-30;A0A804HK15;A0A804HIL4;A0A804HJM1;E9PKY0;E9PKL1	O60716;O60716-21;O60716-13;O60716-5;O60716-10;A0A669KB05;C9JZR2;H0YC95;O60716-9;O60716-11;O60716-3;O60716-19;O60716-17;O60716-2;O60716-18;O60716-24;O60716-6;O60716-4;O60716-7;O60716-22;O60716-8;O60716-12;O60716-14;O60716-15;A0A669KB62;O60716-16;O60716-20;O60716-23;O60716-29;O60716-27;O60716-26;O60716-25;O60716-31;O60716-32;O60716-28;O60716-30	38;38;38;38;38;38;38;38;38;38;38;38;38;38;38;37;37;37;37;37;37;37;37;37;37;37;37;37;29;29;29;29;28;28;28;28;16;16;11;8;1	38;38;38;38;38;38;38;38;38;38;38;38;38;38;38;37;37;37;37;37;37;37;37;37;37;37;37;37;29;29;29;29;28;28;28;28;16;16;11;8;1	38;38;38;38;38;38;38;38;38;38;38;38;38;38;38;37;37;37;37;37;37;37;37;37;37;37;37;37;29;29;29;29;28;28;28;28;16;16;11;8;1	Catenin delta-1	CTNND1	sp|O60716|CTND1_HUMAN Catenin delta-1 OS=Homo sapiens OX=9606 GN=CTNND1 PE=1 SV=1;sp|O60716-21|CTND1_HUMAN Isoform of O60716, Isoform 3A of Catenin delta-1 OS=Homo sapiens OX=9606 GN=CTNND1;sp|O60716-13|CTND1_HUMAN Isoform of O60716, Isoform 2A of Catenin	41	38	38	38	9	10	13	16	17	8	16	19	11	21	13	4	15	12	17	8	7	17	22	11	17	19	7	12	19	12	9	10	13	16	17	8	16	19	11	21	13	4
Q92538;A0A669KB10;A0A7I2YQM2;Q92538-2;A0A7I2V2L5;Q92538-1;Q92538-3;A0A669KBG8;A0A7I2YQ65;A0A7I2V452;A0A7I2V529;A0A7I2V514;A0A7I2V4K2;A0A7I2V3Y5;A0A7I2V2L4;A0A7I2V3Q4;A0A7I2V342;A0A7I2V4M6;A0A7I2V3E5;A0A7I2V4X4;A0A7I2V5Z2;A0A7I2V4F9;A0A7I2V3S0;A0A7I2V350;A0A7I2YQN3;A0A7I2YQM0;A0A7I2V622;A0A7I2V4W6;A0A7I2V4L8;A0A7I2V4E0;A0A7I2V5V9;A0A7I2YQB8;A0A7I2YQ62;A0A7I2YQA6;A0A7I2V5T8;A0A7I2V329;A0A7I2V3H2	Q92538;A0A669KB10;A0A7I2YQM2;Q92538-2;A0A7I2V2L5;Q92538-1;Q92538-3;A0A669KBG8;A0A7I2YQ65;A0A7I2V452;A0A7I2V529;A0A7I2V514;A0A7I2V4K2;A0A7I2V3Y5;A0A7I2V2L4	12;12;12;12;12;12;12;12;12;12;10;10;9;7;7;2;2;2;1;1;1;1;1;1;1;1;1;1;1;1;1;1;1;1;1;1;1	12;12;12;12;12;12;12;12;12;12;10;10;9;7;7;2;2;2;1;1;1;1;1;1;1;1;1;1;1;1;1;1;1;1;1;1;1	12;12;12;12;12;12;12;12;12;12;10;10;9;7;7;2;2;2;1;1;1;1;1;1;1;1;1;1;1;1;1;1;1;1;1;1;1	Golgi-specific brefeldin A-resistance guanine nucleotide exchange factor 1	GBF1	sp|Q92538|GBF1_HUMAN Golgi-specific brefeldin A-resistance guanine nucleotide exchange factor 1 OS=Homo sapiens OX=9606 GN=GBF1 PE=1 SV=3;tr|A0A669KB10|A0A669KB10_HUMAN Isoform of Q92538, Golgi brefeldin A resistant guanine nucleotide exchange factor 1 OS=	37	12	12	12	3	3	3	4	2	1	3	4	1	2	4	2	3	2	5	2	1	6	5	3	4	4	3	4	3	4	3	3	3	4	2	1	3	4	1	2	4	2
P37840;E7EPV7;A0A669KB41;A0A669KBH5;P37840-2;D6RA31;H6UYS7;P37840-3	P37840;E7EPV7;A0A669KB41;A0A669KBH5;P37840-2;D6RA31;H6UYS7;P37840-3	2;2;2;2;2;1;1;1	2;2;2;2;2;1;1;1	2;2;2;2;2;1;1;1	Alpha-synuclein	SNCA	sp|P37840|SYUA_HUMAN Alpha-synuclein OS=Homo sapiens OX=9606 GN=SNCA PE=1 SV=1;tr|E7EPV7|E7EPV7_HUMAN Isoform of P37840, Alpha-synuclein OS=Homo sapiens OX=9606 GN=SNCA PE=1 SV=1;tr|A0A669KB41|A0A669KB41_HUMAN Isoform of P37840, Alpha-synuclein OS=Homo sap	8	2	2	2	0	0	0	0	1	0	0	1	0	0	0	1	0	1	0	0	1	1	0	0	1	1	1	0	0	2	0	0	0	0	1	0	0	1	0	0	0	1
P42224;A0A669KB53;A0A669KBA4;A0A669KB56;A0A669KB68;A0A8V8TN81;A0A669KBI6;P42224-2;J3KPM9;A0A669KB52;A0A669KB75;D2KFR9;A0A8V8TLI6;A0A669KB17;E7EPD2;E7ENM1;E9PH66;Q67C41;A0A8V8TMY9;A0A669KBK4	P42224;A0A669KB53;A0A669KBA4;A0A669KB56;A0A669KB68;A0A8V8TN81;A0A669KBI6;P42224-2;J3KPM9;A0A669KB52;A0A669KB75;D2KFR9;A0A8V8TLI6;A0A669KB17	16;16;16;16;16;16;14;14;13;11;9;8;8;8;6;6;3;2;2;1	16;16;16;16;16;16;14;14;13;11;9;8;8;8;6;6;3;2;2;1	16;16;16;16;16;16;14;14;13;11;9;8;8;8;6;6;3;2;2;1	Signal transducer and activator of transcription 1-alpha/beta;Signal transducer and activator of transcription	STAT1	sp|P42224|STAT1_HUMAN Signal transducer and activator of transcription 1-alpha/beta OS=Homo sapiens OX=9606 GN=STAT1 PE=1 SV=2;tr|A0A669KB53|A0A669KB53_HUMAN Isoform of P42224, Signal transducer and activator of transcription OS=Homo sapiens OX=9606 GN=STA	20	16	16	16	1	3	8	11	6	5	6	4	8	9	7	2	5	4	7	4	3	8	6	6	13	11	7	4	8	6	1	3	8	11	6	5	6	4	8	9	7	2
Q9NV96;Q9NV96-2;E5RG19;A0A669KB92;Q9NV96-3	Q9NV96;Q9NV96-2;E5RG19;A0A669KB92;Q9NV96-3	1;1;1;1;1	1;1;1;1;1	1;1;1;1;1	Cell cycle control protein 50A	TMEM30A	sp|Q9NV96|CC50A_HUMAN Cell cycle control protein 50A OS=Homo sapiens OX=9606 GN=TMEM30A PE=1 SV=1;sp|Q9NV96-2|CC50A_HUMAN Isoform of Q9NV96, Isoform 2 of Cell cycle control protein 50A OS=Homo sapiens OX=9606 GN=TMEM30A;tr|E5RG19|E5RG19_HUMAN Isoform of Q9	5	1	1	1	0	1	0	0	0	0	0	0	0	0	0	0	0	0	0	0	0	0	0	0	0	0	0	0	0	0	0	1	0	0	0	0	0	0	0	0	0	0
Q93009;A0A669KBL1;Q93009-3;H3BND8;F5H2X1;I3L2D8;H3BUV0;H3BTM1;H3BRA2;H3BQD1	Q93009;A0A669KBL1;Q93009-3;H3BND8	10;10;10;8;2;1;1;1;1;1	10;10;10;8;2;1;1;1;1;1	10;10;10;8;2;1;1;1;1;1	Ubiquitin carboxyl-terminal hydrolase 7;Ubiquitin carboxyl-terminal hydrolase	USP7	sp|Q93009|UBP7_HUMAN Ubiquitin carboxyl-terminal hydrolase 7 OS=Homo sapiens OX=9606 GN=USP7 PE=1 SV=2;tr|A0A669KBL1|A0A669KBL1_HUMAN Isoform of Q93009, Ubiquitin carboxyl-terminal hydrolase 7 OS=Homo sapiens OX=9606 GN=USP7 PE=1 SV=1;sp|Q93009-3|UBP7_HUMA	10	10	10	10	1	0	1	2	3	2	3	2	2	4	4	0	3	2	4	2	4	2	3	1	4	5	1	1	2	2	1	0	1	2	3	2	3	2	2	4	4	0
Q9P2J5;A0A6I8PL42;B4DER1;A0A6I8PIT3;A0A6I8PIV1;A0A6I8PLB3;A0A6I8PS05;A0A6I8PLB8;A0A6I8PRS0;Q9P2J5-2;Q9P2J5-3;A0A6I8PIP7;A0A6I8PTV8;A0A6I8PRU9	Q9P2J5;A0A6I8PL42;B4DER1;A0A6I8PIT3;A0A6I8PIV1;A0A6I8PLB3;A0A6I8PS05;A0A6I8PLB8;A0A6I8PRS0;Q9P2J5-2;Q9P2J5-3;A0A6I8PIP7	22;22;22;22;22;21;21;21;21;21;14;13;8;6	22;22;22;22;22;21;21;21;21;21;14;13;8;6	22;22;22;22;22;21;21;21;21;21;14;13;8;6	Leucine--tRNA ligase, cytoplasmic;leucine--tRNA ligase	LARS1	sp|Q9P2J5|SYLC_HUMAN Leucine--tRNA ligase, cytoplasmic OS=Homo sapiens OX=9606 GN=LARS1 PE=1 SV=2;tr|A0A6I8PL42|A0A6I8PL42_HUMAN Isoform of Q9P2J5, leucine--tRNA ligase OS=Homo sapiens OX=9606 GN=LARS1 PE=1 SV=1;tr|B4DER1|B4DER1_HUMAN Isoform of Q9P2J5, le	14	22	22	22	6	3	7	5	4	4	5	4	4	2	3	4	5	2	4	2	3	6	5	6	12	9	6	4	6	2	6	3	7	5	4	4	5	4	4	2	3	4
O95163;A0A6Q8PFC8;A0A6Q8PHF4;A0A6Q8PFH9;A0A6Q8PG86;A0A6Q8PEX6;A0A6Q8PFB7;A0A6Q8PHI5;A0A6Q8PH48;A0A6Q8PFX1;A0A6Q8PHA0;A0A6Q8PGR0;A0A6Q8PF69;A0A6Q8PGA6;A0A6Q8PGC4;A0A6Q8PH36;H0YDF3;A0A6Q8PHC9;A0A6Q8PFN8	O95163;A0A6Q8PFC8;A0A6Q8PHF4;A0A6Q8PFH9;A0A6Q8PG86;A0A6Q8PEX6;A0A6Q8PFB7;A0A6Q8PHI5;A0A6Q8PH48;A0A6Q8PFX1;A0A6Q8PHA0;A0A6Q8PGR0;A0A6Q8PF69;A0A6Q8PGA6;A0A6Q8PGC4;A0A6Q8PH36;H0YDF3;A0A6Q8PHC9;A0A6Q8PFN8	1;1;1;1;1;1;1;1;1;1;1;1;1;1;1;1;1;1;1	1;1;1;1;1;1;1;1;1;1;1;1;1;1;1;1;1;1;1	1;1;1;1;1;1;1;1;1;1;1;1;1;1;1;1;1;1;1	Elongator complex protein 1;IkappaB kinase complex-associated protein	ELP1	sp|O95163|ELP1_HUMAN Elongator complex protein 1 OS=Homo sapiens OX=9606 GN=ELP1 PE=1 SV=3;tr|A0A6Q8PFC8|A0A6Q8PFC8_HUMAN Isoform of O95163, IkappaB kinase complex-associated protein OS=Homo sapiens OX=9606 GN=ELP1 PE=1 SV=1;tr|A0A6Q8PHF4|A0A6Q8PHF4_HUMAN	19	1	1	1	1	0	0	0	0	0	0	0	0	0	0	0	0	0	0	0	0	0	0	0	0	0	0	0	0	0	1	0	0	0	0	0	0	0	0	0	0	0
Q96S66;A0A6Q8PFF7;A0A6Q8PG75;A0A6Q8PGA4;A0A6Q8PG14;A0A8I5KRC0;A0A6Q8PG30;A0A6Q8PHQ1;A0A6Q8PEZ7;Q96S66-4;Q96S66-3;Q96S66-2	Q96S66;A0A6Q8PFF7;A0A6Q8PG75;A0A6Q8PGA4;A0A6Q8PG14;A0A8I5KRC0;A0A6Q8PG30;A0A6Q8PHQ1;A0A6Q8PEZ7;Q96S66-4;Q96S66-3;Q96S66-2	2;2;2;2;2;2;2;2;2;2;2;2	2;2;2;2;2;2;2;2;2;2;2;2	2;2;2;2;2;2;2;2;2;2;2;2	Chloride channel CLIC-like protein 1	CLCC1	sp|Q96S66|CLCC1_HUMAN Chloride channel CLIC-like protein 1 OS=Homo sapiens OX=9606 GN=CLCC1 PE=1 SV=1;tr|A0A6Q8PFF7|A0A6Q8PFF7_HUMAN Isoform of Q96S66, Chloride channel CLIC-like protein 1 OS=Homo sapiens OX=9606 GN=CLCC1 PE=1 SV=1;tr|A0A6Q8PG75|A0A6Q8PG75	12	2	2	2	1	2	1	2	0	0	0	0	0	0	0	1	0	0	0	0	0	0	0	0	2	1	2	1	2	1	1	2	1	2	0	0	0	0	0	0	0	1
Q96DH6;Q96DH6-2;B4DHE8;A0A6Q8PF05;J3KTC1;A0A6Q8PHT3;J3QKT5;A0A6Q8PFU8;B4DM51;Q96DH6-3;A0A6Q8PGD8	Q96DH6;Q96DH6-2;B4DHE8;A0A6Q8PF05;J3KTC1;A0A6Q8PHT3;J3QKT5;A0A6Q8PFU8;B4DM51;Q96DH6-3	4;4;4;4;3;2;2;2;2;2;1	4;4;4;4;3;2;2;2;2;2;1	4;4;4;4;3;2;2;2;2;2;1	RNA-binding protein Musashi homolog 2	MSI2	sp|Q96DH6|MSI2H_HUMAN RNA-binding protein Musashi homolog 2 OS=Homo sapiens OX=9606 GN=MSI2 PE=1 SV=1;sp|Q96DH6-2|MSI2H_HUMAN Isoform of Q96DH6, Isoform 2 of RNA-binding protein Musashi homolog 2 OS=Homo sapiens OX=9606 GN=MSI2;tr|B4DHE8|B4DHE8_HUMAN Isofo	11	4	4	4	1	2	1	2	0	0	1	1	0	0	1	1	0	0	0	0	0	1	0	0	2	2	0	3	2	3	1	2	1	2	0	0	1	1	0	0	1	1
Q92734;A0A6Q8PFC4;A0A6Q8PH89;A0A6Q8PH27;A0A6Q8PG00;A0A6Q8PG04;A0A6Q8PGS4;A0A6Q8PF40;A0A6Q8PFY7;Q92734-4;Q92734-3;Q92734-2;C9JJP5;C9JUE0;C9JTY3;A0A6Q8PF51	Q92734;A0A6Q8PFC4;A0A6Q8PH89;A0A6Q8PH27;A0A6Q8PG00;A0A6Q8PG04;A0A6Q8PGS4;A0A6Q8PF40;A0A6Q8PFY7;Q92734-4;Q92734-3;Q92734-2;C9JJP5;C9JUE0	7;7;7;7;7;7;7;7;7;7;7;7;6;5;3;3	7;7;7;7;7;7;7;7;7;7;7;7;6;5;3;3	7;7;7;7;7;7;7;7;7;7;7;7;6;5;3;3	Protein TFG	TFG	sp|Q92734|TFG_HUMAN Protein TFG OS=Homo sapiens OX=9606 GN=TFG PE=1 SV=2;tr|A0A6Q8PFC4|A0A6Q8PFC4_HUMAN Isoform of Q92734, Trafficking from ER to golgi regulator OS=Homo sapiens OX=9606 GN=TFG PE=1 SV=1;tr|A0A6Q8PH89|A0A6Q8PH89_HUMAN Isoform of Q92734, Tra	16	7	7	7	4	1	4	4	3	3	4	5	3	3	3	3	3	3	4	3	2	4	3	3	4	4	3	3	3	3	4	1	4	4	3	3	4	5	3	3	3	3
P12081;P12081-4;E7ETE2;A0A6Q8PF47;A0A6Q8PHA5;A0A6Q8PHE3;P12081-2;P12081-3;B4DDD8;A0A6Q8PFF2;B4E1C5;A0A6Q8PF07;A0A6Q8PFN6;A0A6Q8PFG9;A0A6Q8PHQ0;D6RJE6;D6RF05;A0A2R8YCI2;A0A2R8Y5E8;A0A2R8Y4X6;A0A2R8YFR1	P12081;P12081-4;E7ETE2;A0A6Q8PF47;A0A6Q8PHA5;A0A6Q8PHE3;P12081-2;P12081-3;B4DDD8;A0A6Q8PFF2;B4E1C5;A0A6Q8PF07	17;17;17;17;17;15;15;15;15;13;13;12;7;7;7;4;3;3;2;2;1	16;16;16;16;16;14;14;14;14;13;12;11;7;7;6;4;3;3;2;2;1	12;12;12;12;12;12;10;10;12;9;10;7;5;5;6;0;3;3;0;0;1	Histidine--tRNA ligase, cytoplasmic;histidine--tRNA ligase	HARS1	sp|P12081|HARS1_HUMAN Histidine--tRNA ligase, cytoplasmic OS=Homo sapiens OX=9606 GN=HARS1 PE=1 SV=2;sp|P12081-4|HARS1_HUMAN Isoform of P12081, Isoform 4 of Histidine--tRNA ligase, cytoplasmic OS=Homo sapiens OX=9606 GN=HARS1;tr|E7ETE2|E7ETE2_HUMAN Isoform	21	17	16	12	2	3	3	5	6	2	7	5	1	6	4	2	3	2	4	5	3	5	4	4	4	8	5	7	5	5	2	3	3	5	6	2	7	5	1	6	4	2
O00139;D6R9M0;A0A6Q8PGG1;A0A6Q8PGH7;A0A6Q8PFA6;A0A6Q8PG37;A0A6Q8PH57;O00139-2;O00139-1;O00139-5;O00139-4	O00139;D6R9M0;A0A6Q8PGG1;A0A6Q8PGH7;A0A6Q8PFA6;A0A6Q8PG37;A0A6Q8PH57;O00139-2;O00139-1;O00139-5;O00139-4	1;1;1;1;1;1;1;1;1;1;1	1;1;1;1;1;1;1;1;1;1;1	1;1;1;1;1;1;1;1;1;1;1	Kinesin-like protein KIF2A;Kinesin-like protein	KIF2A	sp|O00139|KIF2A_HUMAN Kinesin-like protein KIF2A OS=Homo sapiens OX=9606 GN=KIF2A PE=1 SV=3;tr|D6R9M0|D6R9M0_HUMAN Isoform of O00139, Kinesin-like protein OS=Homo sapiens OX=9606 GN=KIF2A PE=1 SV=2;tr|A0A6Q8PGG1|A0A6Q8PGG1_HUMAN Isoform of O00139, Kinesin	11	1	1	1	0	0	0	1	0	0	0	0	0	0	1	0	0	1	1	0	0	0	1	1	0	0	0	0	0	0	0	0	0	1	0	0	0	0	0	0	1	0
O95831;O95831-3;A0A6Q8PFE1;A0A6Q8PG15;A0A6Q8PFM5;A0A6Q8PHJ9;A0A6Q8PHC0;A0A6Q8PFQ8;A0A7I2PK44;A0A6Q8PFS4;A0A6Q8PFA7;A0A7I2RLJ8;O95831-2;A0A6Q8PFW2;E9PMA0;O95831-5;O95831-4;A0A6Q8PHJ4;A0A6Q8PF87;A0A6Q8PFN1	O95831;O95831-3;A0A6Q8PFE1;A0A6Q8PG15;A0A6Q8PFM5;A0A6Q8PHJ9;A0A6Q8PHC0;A0A6Q8PFQ8;A0A7I2PK44;A0A6Q8PFS4;A0A6Q8PFA7;A0A7I2RLJ8;O95831-2;A0A6Q8PFW2;E9PMA0	21;21;21;20;20;20;20;19;19;19;17;15;12;11;11;10;9;6;6;1	21;21;21;20;20;20;20;19;19;19;17;15;12;11;11;10;9;6;6;1	21;21;21;20;20;20;20;19;19;19;17;15;12;11;11;10;9;6;6;1	Apoptosis-inducing factor 1, mitochondrial	AIFM1	sp|O95831|AIFM1_HUMAN Apoptosis-inducing factor 1, mitochondrial OS=Homo sapiens OX=9606 GN=AIFM1 PE=1 SV=1;sp|O95831-3|AIFM1_HUMAN Isoform of O95831, Isoform 3 of Apoptosis-inducing factor 1, mitochondrial OS=Homo sapiens OX=9606 GN=AIFM1;tr|A0A6Q8PFE1|A0	20	21	21	21	9	9	13	15	12	8	11	10	5	9	9	11	10	6	9	7	5	12	8	5	15	16	13	13	10	13	9	9	13	15	12	8	11	10	5	9	9	11
A0A6Q8PFE4	A0A6Q8PFE4	63	2	0		ACTB	tr|A0A6Q8PFE4|A0A6Q8PFE4_HUMAN Isoform of P60709, Actin beta OS=Homo sapiens OX=9606 GN=ACTB PE=1 SV=1	1	63	2	0	31	44	44	43	47	42	51	50	51	47	49	41	47	48	51	44	44	50	51	48	31	34	37	46	43	45	0	2	2	2	1	1	0	1	1	0	1	1
P02545;A0A6Q8PFJ0;P02545-6;P02545-3;A0A804HL68;P02545-5;P02545-4;A0A6Q8PHQ9;H0YAB0;A0A6Q8PF80;A0A6Q8PGH0;A0A6Q8PFM1;A0A6Q8PF59;A0A6Q8PFF5	P02545;A0A6Q8PFJ0;P02545-6;P02545-3;A0A804HL68;P02545-5;P02545-4;A0A6Q8PHQ9;H0YAB0;A0A6Q8PF80	74;74;70;68;62;56;56;55;47;40;29;18;18;4	74;74;70;68;62;56;56;55;47;40;29;18;18;4	8;8;4;6;0;8;8;0;8;0;0;0;0;0	Prelamin-A/C;Lamin-A/C	LMNA	sp|P02545|LMNA_HUMAN Prelamin-A/C OS=Homo sapiens OX=9606 GN=LMNA PE=1 SV=1;tr|A0A6Q8PFJ0|A0A6Q8PFJ0_HUMAN Isoform of P02545, Lamin A/C OS=Homo sapiens OX=9606 GN=LMNA PE=1 SV=1;sp|P02545-6|LMNA_HUMAN Isoform of P02545, Isoform 6 of Prelamin-A/C OS=Homo sa	14	74	74	8	37	31	44	46	49	43	45	48	48	47	49	40	44	40	46	34	39	43	49	47	43	40	42	50	43	50	37	31	44	46	49	43	45	48	48	47	49	40
O95140;A0A6Q8PGS9;A0A6Q8PGA3;A0A6Q8PGV8;A0A6Q8PFJ4;A0A6Q8PGR2;O95140-2	O95140;A0A6Q8PGS9;A0A6Q8PGA3;A0A6Q8PGV8;A0A6Q8PFJ4	5;5;5;5;5;2;2	5;5;5;5;5;2;2	5;5;5;5;5;2;2	Mitofusin-2	MFN2	sp|O95140|MFN2_HUMAN Mitofusin-2 OS=Homo sapiens OX=9606 GN=MFN2 PE=1 SV=3;tr|A0A6Q8PGS9|A0A6Q8PGS9_HUMAN Isoform of O95140, Mitofusin 2 OS=Homo sapiens OX=9606 GN=MFN2 PE=1 SV=1;tr|A0A6Q8PGA3|A0A6Q8PGA3_HUMAN Isoform of O95140, Mitofusin 2 OS=Homo sapiens	7	5	5	5	0	0	0	1	1	0	2	0	0	2	2	1	2	1	1	0	1	1	0	1	1	4	3	1	1	0	0	0	0	1	1	0	2	0	0	2	2	1
P43034;A0A6Q8PFU3;A0A6Q8PFT2;A0A6Q8PG63;A0A6Q8PH33;I3L3N5;P43034-2;I3L495	P43034;A0A6Q8PFU3;A0A6Q8PFT2;A0A6Q8PG63;A0A6Q8PH33	10;10;9;8;5;4;2;1	10;10;9;8;5;4;2;1	10;10;9;8;5;4;2;1	Platelet-activating factor acetylhydrolase IB subunit beta;Platelet-activating factor acetylhydrolase IB subunit alpha	PAFAH1B1	sp|P43034|LIS1_HUMAN Platelet-activating factor acetylhydrolase IB subunit beta OS=Homo sapiens OX=9606 GN=PAFAH1B1 PE=1 SV=2;tr|A0A6Q8PFU3|A0A6Q8PFU3_HUMAN Isoform of P43034, Platelet-activating factor acetylhydrolase IB subunit alpha OS=Homo sapiens OX=9	8	10	10	10	2	6	2	6	7	4	6	4	4	6	6	5	5	6	4	3	4	5	5	5	6	8	4	5	5	5	2	6	2	6	7	4	6	4	4	6	6	5
Q9Y487;Q8TBM3;A0A6Q8PFU6;F5H5F3	Q9Y487;Q8TBM3;A0A6Q8PFU6;F5H5F3	2;2;2;1	2;2;2;1	2;2;2;1	V-type proton ATPase 116 kDa subunit a 2;V-type proton ATPase subunit a	ATP6V0A2	sp|Q9Y487|VPP2_HUMAN V-type proton ATPase 116 kDa subunit a 2 OS=Homo sapiens OX=9606 GN=ATP6V0A2 PE=1 SV=2;tr|Q8TBM3|Q8TBM3_HUMAN Isoform of Q9Y487, V-type proton ATPase subunit a OS=Homo sapiens OX=9606 GN=ATP6V0A2 PE=1 SV=1;tr|A0A6Q8PFU6|A0A6Q8PFU6_HUMA	4	2	2	2	0	1	0	1	0	1	1	1	1	1	1	1	1	1	1	1	1	1	1	1	0	1	1	1	1	1	0	1	0	1	0	1	1	1	1	1	1	1
P54577;A0A6Q8PFX2;A0A0C4DGZ5;A0A6Q8PFX4;A0A6Q8PF15;A0A6Q8PFC1	P54577;A0A6Q8PFX2	11;11;4;4;2;1	11;11;4;4;2;1	11;11;4;4;2;1	Tyrosine--tRNA ligase, cytoplasmic;Tyrosine--tRNA ligase, cytoplasmic, N-terminally processed;Tyrosine--tRNA ligase	YARS1	sp|P54577|SYYC_HUMAN Tyrosine--tRNA ligase, cytoplasmic OS=Homo sapiens OX=9606 GN=YARS1 PE=1 SV=4;tr|A0A6Q8PFX2|A0A6Q8PFX2_HUMAN Isoform of P54577, Tyrosine--tRNA ligase OS=Homo sapiens OX=9606 GN=YARS1 PE=1 SV=1	6	11	11	11	1	2	4	6	5	5	2	2	1	2	3	0	3	3	2	3	2	3	3	0	6	6	1	2	0	4	1	2	4	6	5	5	2	2	1	2	3	0
P41250;A0A6Q8PGW4;A0A6Q8PGI6;A0A6Q8PGA8;A0A6Q8PHH9;P41250-2;A0A6Q8PHI7;A0A6Q8PGZ8;H7C443;A0A6Q8PFZ6;A0A6Q8PH49;A0A6Q8PF45;A0A6Q8PFV5;A0A6Q8PGZ9;F8WCK4;A0A6Q8PGN7	P41250;A0A6Q8PGW4;A0A6Q8PGI6;A0A6Q8PGA8;A0A6Q8PHH9;P41250-2;A0A6Q8PHI7;A0A6Q8PGZ8;H7C443;A0A6Q8PFZ6	9;9;9;9;9;9;8;8;6;5;2;2;1;1;1;1	9;9;9;9;9;9;8;8;6;5;2;2;1;1;1;1	9;9;9;9;9;9;8;8;6;5;2;2;1;1;1;1	Glycine--tRNA ligase;glycine--tRNA ligase	GARS1	sp|P41250|GARS_HUMAN Glycine--tRNA ligase OS=Homo sapiens OX=9606 GN=GARS1 PE=1 SV=3;tr|A0A6Q8PGW4|A0A6Q8PGW4_HUMAN Isoform of P41250, glycine--tRNA ligase OS=Homo sapiens OX=9606 GN=GARS1 PE=1 SV=1;tr|A0A6Q8PGI6|A0A6Q8PGI6_HUMAN Isoform of P41250, Glycine	16	9	9	9	1	2	4	5	3	3	5	4	2	4	2	3	4	2	3	2	0	5	4	3	3	8	4	3	2	4	1	2	4	5	3	3	5	4	2	4	2	3
P24928;A0AAG2TJB2;A0A6Q8PGB0;P24928-2	P24928;A0AAG2TJB2;A0A6Q8PGB0	3;3;3;1	3;3;3;1	3;3;3;1	DNA-directed RNA polymerase II subunit RPB1;DNA-directed RNA polymerase subunit	POLR2A	sp|P24928|RPB1_HUMAN DNA-directed RNA polymerase II subunit RPB1 OS=Homo sapiens OX=9606 GN=POLR2A PE=1 SV=2;tr|A0AAG2TJB2|A0AAG2TJB2_HUMAN Isoform of P24928, RNA polymerase II subunit A OS=Homo sapiens OX=9606 GN=POLR2A PE=4 SV=1;tr|A0A6Q8PGB0|A0A6Q8PGB0_	4	3	3	3	0	1	1	1	0	1	0	0	0	0	0	0	1	0	0	1	0	0	0	0	2	2	0	1	1	1	0	1	1	1	0	1	0	0	0	0	0	0
Q9UJY1;A0A6Q8PGM6;H0YG30	Q9UJY1;A0A6Q8PGM6	5;5;1	5;5;1	5;5;1	Heat shock protein beta-8	HSPB8	sp|Q9UJY1|HSPB8_HUMAN Heat shock protein beta-8 OS=Homo sapiens OX=9606 GN=HSPB8 PE=1 SV=1;tr|A0A6Q8PGM6|A0A6Q8PGM6_HUMAN Isoform of Q9UJY1, Heat shock protein family B (small) member 8 OS=Homo sapiens OX=9606 GN=HSPB8 PE=1 SV=1	3	5	5	5	1	4	1	2	2	3	2	3	3	3	2	1	2	2	2	3	3	2	1	3	0	1	3	3	3	3	1	4	1	2	2	3	2	3	3	3	2	1
P49588;A0A6Q8PGN5;H3BPK7;A0A6Q8PF33;A0A6Q8PFY2;P49588-2;A0A6Q8PGR9;A0A6Q8PGE8;A0A6Q8PGB5;A0A6Q8PFK3;A0A6Q8PHJ2;A0A6Q8PH44;A0A6Q8PHP7;A0A6Q8PF77;A0A6Q8PHP3;A0A6Q8PG28;A0A6Q8PG62;A0A6Q8PGI8;A0A6Q8PHN5	P49588;A0A6Q8PGN5;H3BPK7;A0A6Q8PF33;A0A6Q8PFY2;P49588-2;A0A6Q8PGR9;A0A6Q8PGE8;A0A6Q8PGB5;A0A6Q8PFK3;A0A6Q8PHJ2;A0A6Q8PH44;A0A6Q8PHP7	35;35;35;34;34;34;33;33;30;29;26;24;18;16;16;11;8;6;3	35;35;35;34;34;34;33;33;30;29;26;24;18;16;16;11;8;6;3	35;35;35;34;34;34;33;33;30;29;26;24;18;16;16;11;8;6;3	Alanine--tRNA ligase, cytoplasmic;Alanine--tRNA ligase;alanine--tRNA ligase	AARS1	sp|P49588|SYAC_HUMAN Alanine--tRNA ligase, cytoplasmic OS=Homo sapiens OX=9606 GN=AARS1 PE=1 SV=2;tr|A0A6Q8PGN5|A0A6Q8PGN5_HUMAN Isoform of P49588, Alanine--tRNA ligase OS=Homo sapiens OX=9606 GN=AARS1 PE=1 SV=1;tr|H3BPK7|H3BPK7_HUMAN Isoform of P49588, Al	19	35	35	35	9	16	12	13	14	13	15	13	14	15	11	9	14	14	9	12	12	13	15	11	16	16	14	11	13	13	9	16	12	13	14	13	15	13	14	15	11	9
P20810;P20810-7;E7EVY3;B7Z574;A0A6Q8PGN6;A0A6Q8PH20;P20810-4;P20810-8;P20810-10;P20810-9;P20810-6;A0A6Q8PGG5;A0A6Q8PFE5;E9PCH5;A0A6Q8PG72;P20810-2;P20810-5;A0A0C4DGB5;E7ES10;P20810-3;E9PDE4;E7EQ12;H0Y9H6;A0A6Q8PFF6;H0Y7F0;E7EQA0;H0YD33;F8W7E0;D6RC54;D6RAA8;A0A6Q8PFL0;A0A6Q8PFR3;H0YA91;E9PSG1;H0Y944;E7EQK6;A0A0C4DGD1	P20810;P20810-7;E7EVY3;B7Z574;A0A6Q8PGN6;A0A6Q8PH20;P20810-4;P20810-8;P20810-10;P20810-9;P20810-6;A0A6Q8PGG5;A0A6Q8PFE5;E9PCH5;A0A6Q8PG72;P20810-2;P20810-5;A0A0C4DGB5;E7ES10;P20810-3;E9PDE4;E7EQ12;H0Y9H6;A0A6Q8PFF6;H0Y7F0;E7EQA0;H0YD33	13;13;13;13;13;13;13;13;13;13;13;12;12;12;12;12;12;12;12;11;11;10;10;10;10;8;8;5;4;4;3;3;2;2;2;1;1	13;13;13;13;13;13;13;13;13;13;13;12;12;12;12;12;12;12;12;11;11;10;10;10;10;8;8;5;4;4;3;3;2;2;2;1;1	13;13;13;13;13;13;13;13;13;13;13;12;12;12;12;12;12;12;12;11;11;10;10;10;10;8;8;5;4;4;3;3;2;2;2;1;1	Calpastatin	CAST	sp|P20810|ICAL_HUMAN Calpastatin OS=Homo sapiens OX=9606 GN=CAST PE=1 SV=4;sp|P20810-7|ICAL_HUMAN Isoform of P20810, Isoform 7 of Calpastatin OS=Homo sapiens OX=9606 GN=CAST;tr|E7EVY3|E7EVY3_HUMAN Isoform of P20810, Calpastatin OS=Homo sapiens OX=9606 GN=C	37	13	13	13	2	5	4	4	1	4	2	2	1	4	2	0	2	7	0	4	5	4	2	3	4	3	2	2	4	5	2	5	4	4	1	4	2	2	1	4	2	0
Q27J81;A0A6Q8PH71;A0A6Q8PHG2;A0A6Q8PHA2;Q27J81-2;A0A6Q8PGN3;A0A6Q8PF44;A0A6Q8PH25;A0A6Q8PF29;A0A6Q8PFW4;A0A6Q8PGC7;A0A087X118;A0A0A0MQU1;A0A6Q8PH63;A0A6Q8PHS8;A0A6Q8PH59;A0A6Q8PFB9;A0A6Q8PFN5;A0A6Q8PGY8;A0A6Q8PH52;A0A6Q8PGU8;A0A6Q8PFY4;A0A6Q8PEY5;A0A6Q8PG64;A0A6Q8PFJ1;A0A6Q8PGX4;A0A6Q8PF91;Q27J81-3;A0A6Q8PEY8;A0A6Q8PGK9	Q27J81;A0A6Q8PH71;A0A6Q8PHG2;A0A6Q8PHA2;Q27J81-2;A0A6Q8PGN3;A0A6Q8PF44;A0A6Q8PH25;A0A6Q8PF29;A0A6Q8PFW4;A0A6Q8PGC7;A0A087X118;A0A0A0MQU1;A0A6Q8PH63;A0A6Q8PHS8	18;18;18;18;18;17;17;15;15;15;13;13;12;12;10;8;8;8;8;8;8;4;3;3;3;3;3;3;3;2	18;18;18;18;18;17;17;15;15;15;13;13;12;12;10;8;8;8;8;8;8;4;3;3;3;3;3;3;3;2	18;18;18;18;18;17;17;15;15;15;13;13;12;12;10;8;8;8;8;8;8;4;3;3;3;3;3;3;3;2	Inverted formin-2	INF2	sp|Q27J81|INF2_HUMAN Inverted formin-2 OS=Homo sapiens OX=9606 GN=INF2 PE=1 SV=2;tr|A0A6Q8PH71|A0A6Q8PH71_HUMAN Isoform of Q27J81, Inverted formin 2 OS=Homo sapiens OX=9606 GN=INF2 PE=1 SV=1;tr|A0A6Q8PHG2|A0A6Q8PHG2_HUMAN Isoform of Q27J81, Inverted formin	30	18	18	18	3	2	5	4	5	1	2	1	2	4	2	0	4	0	3	1	0	1	2	0	3	7	3	3	7	6	3	2	5	4	5	1	2	1	2	4	2	0
Q9BQ69;A0A6Q8PH91	Q9BQ69;A0A6Q8PH91	1;1	1;1	1;1	ADP-ribose glycohydrolase MACROD1	MACROD1	sp|Q9BQ69|MACD1_HUMAN ADP-ribose glycohydrolase MACROD1 OS=Homo sapiens OX=9606 GN=MACROD1 PE=1 SV=2;tr|A0A6Q8PH91|A0A6Q8PH91_HUMAN Isoform of Q9BQ69, Mono-ADP ribosylhydrolase 1 OS=Homo sapiens OX=9606 GN=MACROD1 PE=1 SV=1	2	1	1	1	1	0	1	1	1	1	1	1	1	1	1	0	1	1	1	1	0	1	1	1	1	1	0	1	0	1	1	0	1	1	1	1	1	1	1	1	1	0
A0A6Q8PHA6	A0A6Q8PHA6	16	1	1		HSPB1	tr|A0A6Q8PHA6|A0A6Q8PHA6_HUMAN Isoform of P04792, Heat shock protein family B (small) member 1 OS=Homo sapiens OX=9606 GN=HSPB1 PE=1 SV=1	1	16	1	1	10	10	9	8	12	13	11	14	14	13	10	10	11	13	10	11	13	11	12	12	8	10	9	10	9	9	1	0	0	0	1	1	1	1	1	1	1	1
P49902;A0A6Q8PHB5;A0A6Q8PHP0;P49902-2;Q5JUV6;REV__M0QX83;REV__H0YES7;REV__A0A804HLB1;REV__F5GWJ3;REV__Q17RW3;REV__A0A1B0GW38	P49902;A0A6Q8PHB5;A0A6Q8PHP0;P49902-2;Q5JUV6	3;3;3;3;2;1;1;1;1;1;1	3;3;3;3;2;1;1;1;1;1;1	3;3;3;3;2;1;1;1;1;1;1	Cytosolic purine 5-nucleotidase	NT5C2	sp|P49902|5NTC_HUMAN Cytosolic purine 5-nucleotidase OS=Homo sapiens OX=9606 GN=NT5C2 PE=1 SV=1;tr|A0A6Q8PHB5|A0A6Q8PHB5_HUMAN Isoform of P49902, Cytosolic purine 5-nucleotidase OS=Homo sapiens OX=9606 GN=NT5C2 PE=1 SV=1;tr|A0A6Q8PHP0|A0A6Q8PHP0_HUMAN Is	11	3	3	3	0	0	0	0	1	0	0	0	0	1	0	0	0	1	0	1	0	0	1	1	0	1	0	0	0	0	0	0	0	0	1	0	0	0	0	1	0	0
Q14683;A0A6Q8PHC3;G8JLG1;V9GY57	Q14683;A0A6Q8PHC3;G8JLG1;V9GY57	6;6;6;3	6;6;6;3	6;6;6;3	Structural maintenance of chromosomes protein 1A;Structural maintenance of chromosomes protein	SMC1A	sp|Q14683|SMC1A_HUMAN Structural maintenance of chromosomes protein 1A OS=Homo sapiens OX=9606 GN=SMC1A PE=1 SV=2;tr|A0A6Q8PHC3|A0A6Q8PHC3_HUMAN Isoform of Q14683, Structural maintenance of chromosomes protein 1A OS=Homo sapiens OX=9606 GN=SMC1A PE=1 SV=1;	4	6	6	6	0	3	0	3	3	1	2	1	2	2	1	1	3	0	1	1	2	2	1	2	1	0	1	1	1	2	0	3	0	3	3	1	2	1	2	2	1	1
P50440;A0A6Q8PHC6;P50440-2;A0A6Q8PGA2;P50440-3;A0A6Q8PFC6;H0YMX4;H0YKW9;A0A6Q8PF48;H0YN43;H0YLC6	P50440;A0A6Q8PHC6;P50440-2;A0A6Q8PGA2;P50440-3;A0A6Q8PFC6	12;12;12;10;10;7;4;2;2;1;1	12;12;12;10;10;7;4;2;2;1;1	12;12;12;10;10;7;4;2;2;1;1	Glycine amidinotransferase, mitochondrial;Glycine amidinotransferase	GATM	sp|P50440|GATM_HUMAN Glycine amidinotransferase, mitochondrial OS=Homo sapiens OX=9606 GN=GATM PE=1 SV=1;tr|A0A6Q8PHC6|A0A6Q8PHC6_HUMAN Isoform of P50440, Glycine amidinotransferase OS=Homo sapiens OX=9606 GN=GATM PE=1 SV=1;sp|P50440-2|GATM_HUMAN Isoform o	11	12	12	12	3	1	6	6	1	1	4	1	0	2	5	2	3	0	3	1	2	5	3	6	7	5	3	2	3	3	3	1	6	6	1	1	4	1	0	2	5	2
A0A7I2PLE3;A0A7I2PJZ2;P10636-9;A0A0G2JMX7;A0A0G2JPD5;P10636;A0A0G2JS76;A0A0G2JQJ7;P10636-8;P10636-4;A0A7P0T936;P10636-7;P10636-2;P10636-6;P10636-5;I3L170;P10636-3;I3L2Z2	A0A7I2PLE3;A0A7I2PJZ2;P10636-9;A0A0G2JMX7;A0A0G2JPD5;P10636;A0A0G2JS76;A0A0G2JQJ7	7;7;6;6;6;6;5;5;2;2;2;2;2;2;2;1;1;1	7;7;6;6;6;6;5;5;2;2;2;2;2;2;2;1;1;1	7;7;6;6;6;6;5;5;2;2;2;2;2;2;2;1;1;1	Microtubule-associated protein;Microtubule-associated protein tau	MAPT	tr|A0A7I2PLE3|A0A7I2PLE3_HUMAN Isoform of P10636, Microtubule-associated protein OS=Homo sapiens OX=9606 GN=MAPT PE=1 SV=1;tr|A0A7I2PJZ2|A0A7I2PJZ2_HUMAN Isoform of P10636, Microtubule-associated protein OS=Homo sapiens OX=9606 GN=MAPT PE=1 SV=1;sp|P10636-	18	7	7	7	0	2	2	1	1	3	2	3	1	1	1	3	1	2	1	0	1	1	1	0	1	0	2	0	3	0	0	2	2	1	1	3	2	3	1	1	1	3
O75953;A0A7I2RN43;O75953-4;O75953-5;Q5T657;H0YFL9;H0YH04;H7C5W0;H0Y4S1	O75953;A0A7I2RN43;O75953-4;O75953-5;Q5T657;H0YFL9;H0YH04;H7C5W0	6;6;6;6;4;4;4;3;2	6;6;6;6;4;4;4;3;2	6;6;6;6;4;4;4;3;2	DnaJ homolog subfamily B member 5	DNAJB5	sp|O75953|DNJB5_HUMAN DnaJ homolog subfamily B member 5 OS=Homo sapiens OX=9606 GN=DNAJB5 PE=1 SV=1;tr|A0A7I2RN43|A0A7I2RN43_HUMAN Isoform of O75953, DnaJ heat shock protein family (Hsp40) member B5 OS=Homo sapiens OX=9606 GN=DNAJB5 PE=1 SV=1;sp|O75953-4|D	9	6	6	6	1	2	2	1	2	1	0	1	2	0	0	4	0	0	1	0	0	1	1	1	0	0	1	2	1	2	1	2	2	1	2	1	0	1	2	0	0	4
P08473;A0A7I2U302;A0A6Q8PFY6	P08473;A0A7I2U302;A0A6Q8PFY6	6;6;5	6;6;5	6;6;5	Neprilysin	MME	sp|P08473|NEP_HUMAN Neprilysin OS=Homo sapiens OX=9606 GN=MME PE=1 SV=2;tr|A0A7I2U302|A0A7I2U302_HUMAN Isoform of P08473, Neprilysin OS=Homo sapiens OX=9606 GN=MME PE=1 SV=1;tr|A0A6Q8PFY6|A0A6Q8PFY6_HUMAN Isoform of P08473, Neprilysin OS=Homo sapiens OX=96	3	6	6	6	0	0	0	1	4	1	1	0	2	4	1	1	4	0	2	0	0	0	0	1	0	2	1	0	0	4	0	0	0	1	4	1	1	0	2	4	1	1
P00750;H0YBH9;E5RHG4;E5RGA1;A0A7I2V268;A0A7I2V6D6;A0A7I2YQ93;P00750-2;P00750-3	P00750;H0YBH9;E5RHG4;E5RGA1;A0A7I2V268;A0A7I2V6D6;A0A7I2YQ93;P00750-2;P00750-3	1;1;1;1;1;1;1;1;1	1;1;1;1;1;1;1;1;1	1;1;1;1;1;1;1;1;1	Tissue-type plasminogen activator;Tissue-type plasminogen activator chain A;Tissue-type plasminogen activator chain B;t-plasminogen activator	PLAT	sp|P00750|TPA_HUMAN Tissue-type plasminogen activator OS=Homo sapiens OX=9606 GN=PLAT PE=1 SV=1;tr|H0YBH9|H0YBH9_HUMAN Isoform of P00750, Plasminogen activator, tissue type (Fragment) OS=Homo sapiens OX=9606 GN=PLAT PE=1 SV=1;tr|E5RHG4|E5RHG4_HUMAN Isoform	9	1	1	1	0	0	1	1	0	0	0	0	0	0	0	0	0	0	0	0	0	0	0	0	1	1	0	1	1	1	0	0	1	1	0	0	0	0	0	0	0	0
P05155;A0A7I2V2D2;P05155-2;P05155-3;E9PGN7;H9KV48;A0A087WUD9;A0A7I2V5R3;A0A7I2V2X2;A0A7I2V4I9	P05155;A0A7I2V2D2;P05155-2;P05155-3;E9PGN7;H9KV48;A0A087WUD9;A0A7I2V5R3	17;17;17;17;16;15;13;11;5;5	17;17;17;17;16;15;13;11;5;5	16;16;16;16;15;14;12;11;5;5	Plasma protease C1 inhibitor	SERPING1	sp|P05155|IC1_HUMAN Plasma protease C1 inhibitor OS=Homo sapiens OX=9606 GN=SERPING1 PE=1 SV=2;tr|A0A7I2V2D2|A0A7I2V2D2_HUMAN Isoform of P05155, Serpin family G member 1 OS=Homo sapiens OX=9606 GN=SERPING1 PE=1 SV=1;sp|P05155-2|IC1_HUMAN Isoform of P05155,	10	17	17	16	3	3	5	6	8	7	7	8	5	6	2	3	4	10	4	10	11	7	7	8	6	4	3	4	3	7	3	3	5	6	8	7	7	8	5	6	2	3
Q13443;A0A7I2V303;A0A7I2V3C1;A0A7I2V2E1;A0A7I2V3B5;F8WC54;A0A7I2YQ97;A0AVL1;A0A7I2V5N8;A0A7I2V3W3;A0A7I2V2Z6;A0A7I2V4B3;Q13443-2	Q13443;A0A7I2V303;A0A7I2V3C1;A0A7I2V2E1;A0A7I2V3B5;F8WC54;A0A7I2YQ97;A0AVL1;A0A7I2V5N8;A0A7I2V3W3;A0A7I2V2Z6;A0A7I2V4B3;Q13443-2	1;1;1;1;1;1;1;1;1;1;1;1;1	1;1;1;1;1;1;1;1;1;1;1;1;1	1;1;1;1;1;1;1;1;1;1;1;1;1	Disintegrin and metalloproteinase domain-containing protein 9	ADAM9	sp|Q13443|ADAM9_HUMAN Disintegrin and metalloproteinase domain-containing protein 9 OS=Homo sapiens OX=9606 GN=ADAM9 PE=1 SV=1;tr|A0A7I2V303|A0A7I2V303_HUMAN Isoform of Q13443, ADAM metallopeptidase domain 9 OS=Homo sapiens OX=9606 GN=ADAM9 PE=1 SV=1;tr|A0	13	1	1	1	0	1	0	1	0	0	0	0	0	0	0	0	0	0	0	0	1	0	0	0	0	0	0	0	0	0	0	1	0	1	0	0	0	0	0	0	0	0
P05556;E7EUI6;A0A7I2V2F9;H7C4K3;P05556-5;C9JPK5;A0A7I2V348;P05556-3;P05556-4;P05556-2;A0A7I2V5T3;A0A7I2V5Z8;Q5T3E6;E9PLR6;E7EQW5;H7C4N8;E9PQJ2;Q5T3E5;C9JNE0	P05556;E7EUI6;A0A7I2V2F9;H7C4K3;P05556-5;C9JPK5;A0A7I2V348;P05556-3;P05556-4;P05556-2;A0A7I2V5T3;A0A7I2V5Z8	36;36;36;36;34;34;34;34;34;34;18;18;7;7;7;6;3;3;1	36;36;36;36;34;34;34;34;34;34;18;18;7;7;7;6;3;3;1	36;36;36;36;34;34;34;34;34;34;18;18;7;7;7;6;3;3;1	Integrin beta-1;Integrin beta	ITGB1	sp|P05556|ITB1_HUMAN Integrin beta-1 OS=Homo sapiens OX=9606 GN=ITGB1 PE=1 SV=2;tr|E7EUI6|E7EUI6_HUMAN Isoform of P05556, Integrin beta OS=Homo sapiens OX=9606 GN=ITGB1 PE=1 SV=2;tr|A0A7I2V2F9|A0A7I2V2F9_HUMAN Isoform of P05556, Integrin beta OS=Homo sapie	19	36	36	36	17	24	23	21	26	24	22	26	26	25	25	18	27	25	23	27	28	25	29	30	20	15	20	22	19	19	17	24	23	21	26	24	22	26	26	25	25	18
P40763;A0A7I2V444;A0A7I2V4R3;P40763-3;A0A7I2V3V0;A0A7I2V5N9;A0A7I2V395;A0A7I2YQD2;A0A7I2V4R2;P40763-2;A0A7I2V4C8;A0A7I2V2G1;A0A7I2YQI1;A0A7I2YQR5;A0A7I2V552;G8JLH9;A0A7I2V2T1;A0A7I2V4F6	P40763;A0A7I2V444;A0A7I2V4R3;P40763-3;A0A7I2V3V0;A0A7I2V5N9;A0A7I2V395;A0A7I2YQD2;A0A7I2V4R2;P40763-2;A0A7I2V4C8;A0A7I2V2G1;A0A7I2YQI1;A0A7I2YQR5;A0A7I2V552;G8JLH9;A0A7I2V2T1;A0A7I2V4F6	7;7;7;7;7;7;7;7;7;7;7;7;7;7;6;6;5;5	7;7;7;7;7;7;7;7;7;7;7;7;7;7;6;6;5;5	7;7;7;7;7;7;7;7;7;7;7;7;7;7;6;6;5;5	Signal transducer and activator of transcription 3;Signal transducer and activator of transcription	STAT3	sp|P40763|STAT3_HUMAN Signal transducer and activator of transcription 3 OS=Homo sapiens OX=9606 GN=STAT3 PE=1 SV=2;tr|A0A7I2V444|A0A7I2V444_HUMAN Isoform of P40763, Signal transducer and activator of transcription OS=Homo sapiens OX=9606 GN=STAT3 PE=1 SV=	18	7	7	7	0	1	2	3	3	3	4	5	3	4	4	2	3	1	4	1	1	4	5	3	4	4	2	2	1	2	0	1	2	3	3	3	4	5	3	4	4	2
P60228;A0A7I2V3S3;A0A7I2V3I0;A0A7I2V4B4;A0A7I2V2H9;A0A7I2V2W0;B3KW56;A0A7I2V5Z6;E5RGA2;A0A7I2V3I2;A0A7I2V4G3;A0A7I2V5P9;H0YBP5;E5RHS5;A0A7I2V2Q9;A0A7I2V429;A0A161SXE1;A0A7I2V570;H0YBR5;A0A7I2V3W9;H0YAW4	P60228;A0A7I2V3S3;A0A7I2V3I0;A0A7I2V4B4;A0A7I2V2H9;A0A7I2V2W0;B3KW56;A0A7I2V5Z6;E5RGA2;A0A7I2V3I2;A0A7I2V4G3;A0A7I2V5P9;H0YBP5;E5RHS5	9;9;9;9;9;9;9;8;7;7;7;7;7;6;2;2;2;2;2;2;2	9;9;9;9;9;9;9;8;7;7;7;7;7;6;2;2;2;2;2;2;2	9;9;9;9;9;9;9;8;7;7;7;7;7;6;2;2;2;2;2;2;2	Eukaryotic translation initiation factor 3 subunit E	EIF3E	sp|P60228|EIF3E_HUMAN Eukaryotic translation initiation factor 3 subunit E OS=Homo sapiens OX=9606 GN=EIF3E PE=1 SV=1;tr|A0A7I2V3S3|A0A7I2V3S3_HUMAN Isoform of P60228, Eukaryotic translation initiation factor 3 subunit E OS=Homo sapiens OX=9606 GN=EIF3E PE	21	9	9	9	3	1	3	3	5	2	4	5	3	3	5	1	4	1	4	1	1	4	3	4	5	5	3	3	3	3	3	1	3	3	5	2	4	5	3	3	5	1
P53634;A0A7I2YQT5;A0A7I2V6E3;A0A7I2V466;A0A7I2V2Q8;A0A7I2V5C5;H0YCY8	P53634;A0A7I2YQT5;A0A7I2V6E3;A0A7I2V466;A0A7I2V2Q8	5;5;5;5;5;1;1	5;5;5;5;5;1;1	5;5;5;5;5;1;1	Dipeptidyl peptidase 1;Dipeptidyl peptidase 1 exclusion domain chain;Dipeptidyl peptidase 1 heavy chain;Dipeptidyl peptidase 1 light chain;Dipeptidyl peptidase 1	CTSC	sp|P53634|CATC_HUMAN Dipeptidyl peptidase 1 OS=Homo sapiens OX=9606 GN=CTSC PE=1 SV=2;tr|A0A7I2YQT5|A0A7I2YQT5_HUMAN Isoform of P53634, Cathepsin C OS=Homo sapiens OX=9606 GN=CTSC PE=1 SV=1;tr|A0A7I2V6E3|A0A7I2V6E3_HUMAN Isoform of P53634, dipeptidyl-pepti	7	5	5	5	0	0	3	5	0	0	2	0	0	1	1	0	2	0	2	1	0	2	2	1	4	5	2	0	1	3	0	0	3	5	0	0	2	0	0	1	1	0
P51991;A0A7I2V2R3;A0A7I2V5D8;A0A7I2V402;A0A7I2V4G0;A0A7I2V4J6;H7C1J8	P51991;A0A7I2V2R3;A0A7I2V5D8;A0A7I2V402;A0A7I2V4G0;A0A7I2V4J6	23;23;23;22;22;20;3	1;1;1;1;0;1;0	1;1;1;1;0;1;0	Heterogeneous nuclear ribonucleoprotein A3	HNRNPA3	sp|P51991|ROA3_HUMAN Heterogeneous nuclear ribonucleoprotein A3 OS=Homo sapiens OX=9606 GN=HNRNPA3 PE=1 SV=2;tr|A0A7I2V2R3|A0A7I2V2R3_HUMAN Isoform of P51991, Heterogeneous nuclear ribonucleoprotein A3 OS=Homo sapiens OX=9606 GN=HNRNPA3 PE=1 SV=1;tr|A0A7I2	7	23	1	1	9	15	15	13	15	15	15	15	12	14	12	10	13	15	17	13	14	14	16	14	12	14	11	14	12	14	0	1	1	1	0	1	1	1	0	0	0	1
P27487;A0A7I2V2R5;A0A7I2V2X8;A0A7I2V5R8;A0A7I2V2I2	P27487;A0A7I2V2R5;A0A7I2V2X8;A0A7I2V5R8	5;5;5;4;1	5;5;5;4;1	5;5;5;4;1	Dipeptidyl peptidase 4;Dipeptidyl peptidase 4 membrane form;Dipeptidyl peptidase 4 soluble form;Dipeptidyl peptidase 4	DPP4	sp|P27487|DPP4_HUMAN Dipeptidyl peptidase 4 OS=Homo sapiens OX=9606 GN=DPP4 PE=1 SV=2;tr|A0A7I2V2R5|A0A7I2V2R5_HUMAN Isoform of P27487, Dipeptidyl peptidase 4 OS=Homo sapiens OX=9606 GN=DPP4 PE=1 SV=1;tr|A0A7I2V2X8|A0A7I2V2X8_HUMAN Isoform of P27487, Dipep	5	5	5	5	1	0	1	2	0	0	0	0	0	1	1	0	1	0	1	1	1	1	1	1	4	3	2	0	2	1	1	0	1	2	0	0	0	0	0	1	1	0
O14980;A0A7I2V461;A0A7I2V2Y6;A0A7I2V2S3;A0A7I2V2H0;A0A7I2V3W6;A0A7I2V6B9;A0A7I2V488;A0A7I2YQV4;A0A7I2V3P3;A0A7I2V3N0;A0A7I2YQX3;A0A7I2V4A3;C9JKM9;A0A7P0Z4B7;C9J673;A0A7I2YQP1;A0A7I2V3J1;A0A7I2V2C5;F8WF71;C9IYM2;A0A7I2V396	O14980;A0A7I2V461;A0A7I2V2Y6;A0A7I2V2S3;A0A7I2V2H0;A0A7I2V3W6;A0A7I2V6B9;A0A7I2V488;A0A7I2YQV4;A0A7I2V3P3	19;19;19;19;18;15;15;14;12;12;9;9;8;6;4;4;4;4;4;4;3;1	19;19;19;19;18;15;15;14;12;12;9;9;8;6;4;4;4;4;4;4;3;1	19;19;19;19;18;15;15;14;12;12;9;9;8;6;4;4;4;4;4;4;3;1	Exportin-1	XPO1	sp|O14980|XPO1_HUMAN Exportin-1 OS=Homo sapiens OX=9606 GN=XPO1 PE=1 SV=1;tr|A0A7I2V461|A0A7I2V461_HUMAN Isoform of O14980, Exportin 1 OS=Homo sapiens OX=9606 GN=XPO1 PE=1 SV=1;tr|A0A7I2V2Y6|A0A7I2V2Y6_HUMAN Isoform of O14980, Exportin 1 OS=Homo sapiens OX	22	19	19	19	2	3	5	4	6	3	5	4	5	6	7	1	5	3	6	2	3	10	5	3	4	6	3	3	5	3	2	3	5	4	6	3	5	4	5	6	7	1
P12268;A0A7I2V2T3;A0A994J749;E7ETK5;H0Y4R1;A0A7I2YQK5	P12268;A0A7I2V2T3;A0A994J749;E7ETK5;H0Y4R1;A0A7I2YQK5	11;11;11;10;10;9	11;11;11;10;10;9	11;11;11;10;10;9	Inosine-5-monophosphate dehydrogenase 2;Inosine-5-monophosphate dehydrogenase	IMPDH2;IMPDH	sp|P12268|IMDH2_HUMAN Inosine-5-monophosphate dehydrogenase 2 OS=Homo sapiens OX=9606 GN=IMPDH2 PE=1 SV=2;tr|A0A7I2V2T3|A0A7I2V2T3_HUMAN Isoform of P12268, Inosine-5-monophosphate dehydrogenase OS=Homo sapiens OX=9606 GN=IMPDH2 PE=1 SV=1;tr|A0A994J749|A0	6	11	11	11	3	3	5	5	3	2	6	6	5	4	3	4	2	3	4	1	2	3	5	4	7	5	5	3	3	3	3	3	5	5	3	2	6	6	5	4	3	4
O43765;A0A7I2V697;A0A7I2V4T9;A0A7I2V2U2;A0A7I2V5Z3;A0A7I2V588;K7EMD6	O43765;A0A7I2V697;A0A7I2V4T9;A0A7I2V2U2;A0A7I2V5Z3;A0A7I2V588;K7EMD6	6;6;6;6;6;6;5	6;6;6;6;6;6;5	6;6;6;6;6;6;5	Small glutamine-rich tetratricopeptide repeat-containing protein alpha	SGTA	sp|O43765|SGTA_HUMAN Small glutamine-rich tetratricopeptide repeat-containing protein alpha OS=Homo sapiens OX=9606 GN=SGTA PE=1 SV=1;tr|A0A7I2V697|A0A7I2V697_HUMAN Isoform of O43765, Small glutamine rich tetratricopeptide repeat co-chaperone alpha OS=Homo	7	6	6	6	1	3	1	3	2	3	2	4	3	3	3	0	1	3	1	3	1	2	2	2	4	4	1	4	3	4	1	3	1	3	2	3	2	4	3	3	3	0
P11717;A0A7I2V381	P11717;A0A7I2V381	3;3	3;3	3;3	Cation-independent mannose-6-phosphate receptor	IGF2R	sp|P11717|MPRI_HUMAN Cation-independent mannose-6-phosphate receptor OS=Homo sapiens OX=9606 GN=IGF2R PE=1 SV=3;tr|A0A7I2V381|A0A7I2V381_HUMAN Isoform of P11717, Insulin like growth factor 2 receptor OS=Homo sapiens OX=9606 GN=IGF2R PE=1 SV=1	2	3	3	3	0	0	1	1	0	0	0	0	0	0	0	0	1	0	0	0	0	0	0	0	1	0	0	0	0	0	0	0	1	1	0	0	0	0	0	0	0	0
Q8WVM8;A0A7I2V4B8;A0A7I2V3B4;A0A7I2V3G4;A0A7I2V4U2;A0A7I2V5Z4;A0A7I2V5I2;A0A7I2V590;A0A7I2V362;A0A7I2V4R0;A0A7I2V3C9;A0A7I2YQR2;Q8WVM8-3;Q8WVM8-2;A0A7I2V320;A0A7I2V2U5;A0A7I2V448;B7Z5N7;G3V2M8;A0A7I2V534;H0YIZ7;G3V5E2;A0A7I2V5H5;H0YJY1;A0A7I2V3Y3;G3V4I1;A0A7I2V321;A0A7I2V4B9;J3KNG4;A0A7I2V5R9;A0A7I2V414;G3V5F3;G3V3K9;A0A7I2YQQ1;G3V363;H0YJS6	Q8WVM8;A0A7I2V4B8;A0A7I2V3B4;A0A7I2V3G4;A0A7I2V4U2;A0A7I2V5Z4;A0A7I2V5I2;A0A7I2V590;A0A7I2V362;A0A7I2V4R0;A0A7I2V3C9;A0A7I2YQR2;Q8WVM8-3;Q8WVM8-2;A0A7I2V320;A0A7I2V2U5;A0A7I2V448;B7Z5N7;G3V2M8;A0A7I2V534;H0YIZ7;G3V5E2;A0A7I2V5H5	17;17;17;17;17;16;16;15;14;13;13;13;12;12;12;12;11;11;11;10;10;9;9;7;5;5;5;5;5;5;5;5;4;3;2;2	17;17;17;17;17;16;16;15;14;13;13;13;12;12;12;12;11;11;11;10;10;9;9;7;5;5;5;5;5;5;5;5;4;3;2;2	17;17;17;17;17;16;16;15;14;13;13;13;12;12;12;12;11;11;11;10;10;9;9;7;5;5;5;5;5;5;5;5;4;3;2;2	Sec1 family domain-containing protein 1	SCFD1	sp|Q8WVM8|SCFD1_HUMAN Sec1 family domain-containing protein 1 OS=Homo sapiens OX=9606 GN=SCFD1 PE=1 SV=4;tr|A0A7I2V4B8|A0A7I2V4B8_HUMAN Isoform of Q8WVM8, Sec1 family domain containing 1 OS=Homo sapiens OX=9606 GN=SCFD1 PE=1 SV=1;tr|A0A7I2V3B4|A0A7I2V3B4_H	36	17	17	17	1	4	5	6	3	3	4	4	3	4	4	2	2	3	5	3	4	8	3	2	5	9	2	3	3	3	1	4	5	6	3	3	4	4	3	4	4	2
Q9UN86;Q9UN86-2;A0A7I2V3E2;A0A7I2YQD9;A0A7I2YQS2;A0A7I2V3P9;A0A7I2V647;D6RB17;D6RAC7;D6RBW8;D6RBR0;A0A7I2V3Z6;A0A7I2V2R0;D6RGJ4;D6R9A4;A0A7I2YQL7;A0A7I2YQG8;A0A7I2V382;A0A7I2V572;A0A7I2V547	Q9UN86;Q9UN86-2;A0A7I2V3E2;A0A7I2YQD9;A0A7I2YQS2;A0A7I2V3P9;A0A7I2V647;D6RB17;D6RAC7	9;9;9;7;6;5;5;5;5;4;4;3;3;3;3;2;1;1;1;1	7;7;7;5;4;5;5;3;3;2;2;3;1;1;1;2;1;1;1;1	7;7;7;5;4;5;5;3;3;2;2;3;1;1;1;2;1;1;1;1	Ras GTPase-activating protein-binding protein 2	G3BP2	sp|Q9UN86|G3BP2_HUMAN Ras GTPase-activating protein-binding protein 2 OS=Homo sapiens OX=9606 GN=G3BP2 PE=1 SV=2;sp|Q9UN86-2|G3BP2_HUMAN Isoform of Q9UN86, Isoform B of Ras GTPase-activating protein-binding protein 2 OS=Homo sapiens OX=9606 GN=G3BP2;tr|A0A	20	9	7	7	1	2	3	4	5	2	4	4	5	4	4	1	5	2	5	2	2	4	5	4	2	5	2	2	4	3	0	2	2	3	4	1	3	3	3	3	3	0
P09601;B1AHA8;A0A7I2V3I1	P09601;B1AHA8;A0A7I2V3I1	3;3;3	3;3;3	3;3;3	Heme oxygenase 1;Heme oxygenase 1 soluble form;Heme oxygenase 1;Heme oxygenase	HMOX1	sp|P09601|HMOX1_HUMAN Heme oxygenase 1 OS=Homo sapiens OX=9606 GN=HMOX1 PE=1 SV=1;tr|B1AHA8|B1AHA8_HUMAN Isoform of P09601, Heme oxygenase 1 (Fragment) OS=Homo sapiens OX=9606 GN=HMOX1 PE=1 SV=1;tr|A0A7I2V3I1|A0A7I2V3I1_HUMAN Isoform of P09601, Heme oxygen	3	3	3	3	0	0	0	0	1	0	0	0	1	2	0	0	2	0	1	0	0	0	1	1	1	1	0	1	1	1	0	0	0	0	1	0	0	0	1	2	0	0
P09651;P09651-2;A0A7I2V3R8;F8W6I7;P09651-3;A0A7I2V3W0;A0A2R8Y4L2;A0A7I2V2L6;A0A7I2YQX9;F8VZ49;Q32P51;F8VTQ5;F8W646;H0YH80;A0A7I2V5U9;A0A7I2V334;F8VYN5;A0A7I2V2Z4;A0A7I2V3C7;A0A7I2YQY2;A0A7I2V4M0;A0A7I2V3W4;A0A7I2YQ85;A0A7I2V520;A0A7I2V360;A0A7I2V2M7;A0A7I2V453;A0A7I2V4F8;A0A7I2V5H0;A0A7I2V459;A0A7I2V2Q7;A0A7I2V5T1;A0A7I2V3K5;A0A7I2V2R4;A0A7I2V5P1;A0A7I2V661;A0A7I2V4E2;A0A7I2V2X1;A0A7I2V2F1;A0A7I2…	P09651;P09651-2;A0A7I2V3R8;F8W6I7;P09651-3;A0A7I2V3W0;A0A2R8Y4L2;A0A7I2V2L6;A0A7I2YQX9;F8VZ49;Q32P51;F8VTQ5	26;26;26;26;26;24;22;22;20;20;17;13;12;10;8;4;4;4;4;4;4;3;3;2;2;2;2;2;2;2;2;2;2;2;2;2;2;2;2;2;2;2;2;2;1	25;25;25;25;25;23;21;21;19;19;16;12;12;10;7;4;4;4;4;4;4;3;3;2;2;2;2;2;2;2;2;2;2;2;2;2;2;2;2;2;2;2;2;2;1	24;24;24;24;24;22;20;20;18;18;15;12;11;10;7;4;3;3;3;4;3;3;3;2;2;2;2;2;2;2;2;2;2;2;2;2;2;2;2;2;2;2;2;2;1	Heterogeneous nuclear ribonucleoprotein A1;Heterogeneous nuclear ribonucleoprotein A1, N-terminally processed;Heterogeneous nuclear ribonucleoprotein A1-like 3;Heterogeneous nuclear ribonucleoprotein A1-like 2	HNRNPA1;HNRNPA1L3;HNRNPA1L2	sp|P09651|ROA1_HUMAN Heterogeneous nuclear ribonucleoprotein A1 OS=Homo sapiens OX=9606 GN=HNRNPA1 PE=1 SV=5;sp|P09651-2|ROA1_HUMAN Isoform of P09651, Isoform A1-A of Heterogeneous nuclear ribonucleoprotein A1 OS=Homo sapiens OX=9606 GN=HNRNPA1;tr|A0A7I2V3	45	26	25	24	9	18	13	14	12	14	15	14	14	14	12	8	14	15	13	13	12	12	14	13	10	12	8	11	10	13	8	18	13	14	12	14	15	14	14	14	12	8
Q13347;A0A7I2YQF8;A0A7I2V3U3;A0A7I2YQI2;A0A7I2V613;A0A7I2V607;A0A7I2V3N2;A0A7I2V2M3;A0A7P0MRT9;A0A7I2V640;A0A7I2YQU2;A0A7I2V685;A0A7I2V5V8;A0A7I2YQC8;A0A7I2YQT9;Q5TFK1;A0A7I2V4C2;A0A7I2YQI6;A0A7I2V4S8;A0A7I2V3K6;A0A7I2YQP9;A0A7I2V391;A0A7I2YQN1;A0A7I2V3T4;A0A7I2V5E4;A0A7I2YQX4	Q13347;A0A7I2YQF8;A0A7I2V3U3;A0A7I2YQI2;A0A7I2V613;A0A7I2V607;A0A7I2V3N2;A0A7I2V2M3;A0A7P0MRT9;A0A7I2V640;A0A7I2YQU2;A0A7I2V685;A0A7I2V5V8;A0A7I2YQC8;A0A7I2YQT9;Q5TFK1;A0A7I2V4C2;A0A7I2YQI6;A0A7I2V4S8;A0A7I2V3K6;A0A7I2YQP9	14;14;14;13;13;13;13;13;13;13;13;13;12;11;11;10;10;10;9;9;7;4;4;3;3;3	14;14;14;13;13;13;13;13;13;13;13;13;12;11;11;10;10;10;9;9;7;4;4;3;3;3	14;14;14;13;13;13;13;13;13;13;13;13;12;11;11;10;10;10;9;9;7;4;4;3;3;3	Eukaryotic translation initiation factor 3 subunit I;Serine-threonine kinase receptor-associated protein	EIF3I	sp|Q13347|EIF3I_HUMAN Eukaryotic translation initiation factor 3 subunit I OS=Homo sapiens OX=9606 GN=EIF3I PE=1 SV=1;tr|A0A7I2YQF8|A0A7I2YQF8_HUMAN Isoform of Q13347, Eukaryotic translation initiation factor 3 subunit I OS=Homo sapiens OX=9606 GN=EIF3I PE	26	14	14	14	1	7	8	9	8	9	7	8	7	9	6	5	6	7	8	6	5	10	7	3	7	9	7	7	5	8	1	7	8	9	8	9	7	8	7	9	6	5
P30419;A0A7I2V3X4;A0A7I2V539;P30419-2;K7EN82;A0A7I2V4Y5;A0A7I2V3U5;B7Z8J4	P30419;A0A7I2V3X4;A0A7I2V539;P30419-2;K7EN82;A0A7I2V4Y5;A0A7I2V3U5;B7Z8J4	4;4;4;4;3;3;3;2	4;4;4;4;3;3;3;2	4;4;4;4;3;3;3;2	Glycylpeptide N-tetradecanoyltransferase 1;Glycylpeptide N-tetradecanoyltransferase	NMT1	sp|P30419|NMT1_HUMAN Glycylpeptide N-tetradecanoyltransferase 1 OS=Homo sapiens OX=9606 GN=NMT1 PE=1 SV=2;tr|A0A7I2V3X4|A0A7I2V3X4_HUMAN Isoform of P30419, Glycylpeptide N-tetradecanoyltransferase OS=Homo sapiens OX=9606 GN=NMT1 PE=1 SV=1;tr|A0A7I2V539|A0A	8	4	4	4	0	1	0	3	3	1	1	2	0	1	0	0	1	2	1	2	2	2	3	2	0	2	2	1	1	0	0	1	0	3	3	1	1	2	0	1	0	0
Q9P0M6;A0A7I2V412;A0A7I2V423;A0A7I2YQD6;A0A7I2YQR8;A0A7I2V2N7;A0A7I2V6E9;Q5SQT3;A0A7I2V3R0;A0A7I2V633;A0A7I2V522;A0A7I2V3Z8;A0A7I2V3C2;A0A7I2V3M7;A0A7I2V5A9	Q9P0M6;A0A7I2V412;A0A7I2V423;A0A7I2YQD6;A0A7I2YQR8;A0A7I2V2N7;A0A7I2V6E9	9;9;9;8;6;6;5;4;3;2;2;2;2;2;1	7;7;7;6;4;4;3;3;2;2;2;2;2;2;1	7;7;7;6;4;4;3;3;2;2;2;2;2;2;1	Core histone macro-H2A.2;Histone H2A	MACROH2A2	sp|Q9P0M6|H2AW_HUMAN Core histone macro-H2A.2 OS=Homo sapiens OX=9606 GN=MACROH2A2 PE=1 SV=3;tr|A0A7I2V412|A0A7I2V412_HUMAN Isoform of Q9P0M6, MacroH2A.2 histone OS=Homo sapiens OX=9606 GN=MACROH2A2 PE=1 SV=1;tr|A0A7I2V423|A0A7I2V423_HUMAN Isoform of Q9P0M	15	9	7	7	2	4	4	5	4	4	5	5	5	7	6	3	6	4	6	6	6	5	5	6	4	3	5	4	4	4	1	2	2	3	2	2	3	3	3	5	4	2
P19338;A0A7I2V428;C9JLB1;H7BY16;A0A7I2V3F3;A0A7I2V5M5;A0A7I2V2U7;A0A7I2V349;A0A7I2V506;A0A7I2V699;A0A7I2V2S8	P19338;A0A7I2V428;C9JLB1;H7BY16;A0A7I2V3F3;A0A7I2V5M5;A0A7I2V2U7;A0A7I2V349;A0A7I2V506;A0A7I2V699	28;28;28;28;27;25;24;21;21;20;9	28;28;28;28;27;25;24;21;21;20;9	28;28;28;28;27;25;24;21;21;20;9	Nucleolin	NCL	sp|P19338|NUCL_HUMAN Nucleolin OS=Homo sapiens OX=9606 GN=NCL PE=1 SV=3;tr|A0A7I2V428|A0A7I2V428_HUMAN Isoform of P19338, Nucleolin OS=Homo sapiens OX=9606 GN=NCL PE=1 SV=1;tr|C9JLB1|C9JLB1_HUMAN Isoform of P19338, Nucleolin OS=Homo sapiens OX=9606 GN=NCL	11	28	28	28	13	22	15	16	21	20	19	18	17	18	17	12	15	20	16	21	20	15	19	13	16	14	12	15	13	18	13	22	15	16	21	20	19	18	17	18	17	12
P14091;A0A7I2V480;A0A7P0MPN9;P14091-3;A0A7I2V648;P14091-2	P14091;A0A7I2V480;A0A7P0MPN9;P14091-3;A0A7I2V648;P14091-2	4;4;4;4;2;2	4;4;4;4;2;2	2;2;2;2;0;0	Cathepsin E;Cathepsin E form I;Cathepsin E form II;Cathepsin E	CTSE	sp|P14091|CATE_HUMAN Cathepsin E OS=Homo sapiens OX=9606 GN=CTSE PE=1 SV=3;tr|A0A7I2V480|A0A7I2V480_HUMAN Isoform of P14091, Cathepsin E OS=Homo sapiens OX=9606 GN=CTSE PE=1 SV=1;tr|A0A7P0MPN9|A0A7P0MPN9_HUMAN Isoform of P14091, Cathepsin E OS=Homo sapiens	6	4	4	2	1	2	2	2	3	1	2	2	3	1	2	1	2	2	3	2	2	2	3	1	0	2	2	3	2	4	1	2	2	2	3	1	2	2	3	1	2	1
P07711;A0A7I2V484;A0A7I2V5M3;P07711-3	P07711;A0A7I2V484;A0A7I2V5M3;P07711-3	1;1;1;1	1;1;1;1	1;1;1;1	Procathepsin L;Cathepsin L;Cathepsin L heavy chain;Cathepsin L light chain	CTSL	sp|P07711|CATL1_HUMAN Procathepsin L OS=Homo sapiens OX=9606 GN=CTSL PE=1 SV=2;tr|A0A7I2V484|A0A7I2V484_HUMAN Isoform of P07711, Cathepsin L OS=Homo sapiens OX=9606 GN=CTSL PE=1 SV=1;tr|A0A7I2V5M3|A0A7I2V5M3_HUMAN Isoform of P07711, Cathepsin L OS=Homo sap	4	1	1	1	1	0	1	1	1	0	1	0	0	1	1	1	1	0	0	0	0	0	1	1	1	1	0	1	0	1	1	0	1	1	1	0	1	0	0	1	1	1
P10619;P10619-2;X6R8A1;X6R5C5;A0A7I2V4K5;A0A7I2V4D1;Q5JZH0;A0A7I2V3B2;A0A7I2YQT8;A0A7I2V4R8;A0A7I2V2E2;U3KQU6;A0A7I2V4Q9;A0A7I2V3M2;U3KQ41;U3KQF1;A0A7I2V504	P10619;P10619-2;X6R8A1;X6R5C5;A0A7I2V4K5;A0A7I2V4D1;Q5JZH0;A0A7I2V3B2;A0A7I2YQT8	5;5;5;5;5;3;3;3;3;2;2;2;2;2;2;1;1	5;5;5;5;5;3;3;3;3;2;2;2;2;2;2;1;1	5;5;5;5;5;3;3;3;3;2;2;2;2;2;2;1;1	Lysosomal protective protein;Lysosomal protective protein 32 kDa chain;Lysosomal protective protein 20 kDa chain;Carboxypeptidase	CTSA	sp|P10619|PPGB_HUMAN Lysosomal protective protein OS=Homo sapiens OX=9606 GN=CTSA PE=1 SV=2;sp|P10619-2|PPGB_HUMAN Isoform of P10619, Isoform 2 of Lysosomal protective protein OS=Homo sapiens OX=9606 GN=CTSA;tr|X6R8A1|X6R8A1_HUMAN Isoform of P10619, Carbox	17	5	5	5	1	1	2	2	2	1	2	1	1	2	1	0	2	2	2	1	2	2	2	0	1	3	2	0	0	0	1	1	2	2	2	1	2	1	1	2	1	0
O15498;A0A7I2V4L6;A0A7I2V3A1;A0A7I2V3V7;O15498-2;H7C3K7;A0A7I2V3S2;A0A7I2V530	O15498;A0A7I2V4L6;A0A7I2V3A1;A0A7I2V3V7;O15498-2	6;6;4;4;4;1;1;1	6;6;4;4;4;1;1;1	6;6;4;4;4;1;1;1	Synaptobrevin homolog YKT6	YKT6	sp|O15498|YKT6_HUMAN Synaptobrevin homolog YKT6 OS=Homo sapiens OX=9606 GN=YKT6 PE=1 SV=1;tr|A0A7I2V4L6|A0A7I2V4L6_HUMAN Isoform of O15498, YKT6 v-SNARE homolog OS=Homo sapiens OX=9606 GN=YKT6 PE=1 SV=1;tr|A0A7I2V3A1|A0A7I2V3A1_HUMAN Isoform of O15498, YKT	8	6	6	6	1	1	2	2	3	0	3	2	2	2	2	1	2	0	2	1	1	2	1	2	4	4	3	2	0	2	1	1	2	2	3	0	3	2	2	2	2	1
Q13310;Q13310-2;A0A7I2V4L7;B1ANR0;Q13310-3;A0A7I2V5W9;A0A7I2V598;H0Y5F5;H0YEU6;A0A7I2V4V6;B1ANR1;H0YCC8;H0YEQ8;H0Y6X6;P0CB38	Q13310;Q13310-2;A0A7I2V4L7;B1ANR0;Q13310-3;A0A7I2V5W9;A0A7I2V598;H0Y5F5	19;19;19;19;19;16;15;14;9;6;5;5;3;3;1	10;10;10;10;10;9;9;8;5;2;2;3;1;1;1	9;9;9;9;9;8;8;8;5;2;1;3;0;1;1	Polyadenylate-binding protein 4;Polyadenylate-binding protein	PABPC4	sp|Q13310|PABP4_HUMAN Polyadenylate-binding protein 4 OS=Homo sapiens OX=9606 GN=PABPC4 PE=1 SV=1;sp|Q13310-2|PABP4_HUMAN Isoform of Q13310, Isoform 2 of Polyadenylate-binding protein 4 OS=Homo sapiens OX=9606 GN=PABPC4;tr|A0A7I2V4L7|A0A7I2V4L7_HUMAN Isofo	15	19	10	9	5	8	12	12	13	10	10	9	9	13	9	6	8	10	9	6	3	7	13	10	11	12	9	9	8	11	2	3	6	6	7	5	5	4	4	7	4	2
Q15233;A0A7I2V5Y7;A0A7I2V535;A0A7I2V4J2;Q15233-2;A0A7P0MRW0;A0A7I2V4N2;A0A7I2V464;A0A7I2V4K9;H7C367;C9JYS8;C9IZL7;C9J4X2;A0A7I2YQK8	Q15233;A0A7I2V5Y7;A0A7I2V535;A0A7I2V4J2;Q15233-2;A0A7P0MRW0;A0A7I2V4N2;A0A7I2V464;A0A7I2V4K9;H7C367	31;31;31;29;29;27;24;24;23;17;15;13;4;3	29;29;29;27;27;25;22;22;23;15;15;11;4;3	29;29;29;27;27;25;22;22;23;15;15;11;4;3	Non-POU domain-containing octamer-binding protein	NONO	sp|Q15233|NONO_HUMAN Non-POU domain-containing octamer-binding protein OS=Homo sapiens OX=9606 GN=NONO PE=1 SV=4;tr|A0A7I2V5Y7|A0A7I2V5Y7_HUMAN Isoform of Q15233, Non-POU domain containing octamer binding OS=Homo sapiens OX=9606 GN=NONO PE=1 SV=1;tr|A0A7I2	14	31	29	29	12	9	13	13	17	17	17	17	16	18	15	10	17	16	15	13	11	15	16	13	14	17	13	10	13	11	10	8	11	11	16	16	16	16	15	17	14	9
Q5JRX3;A0A7I2V5C6;A0A7I2YQT2;A0A7I2YQX5;A0A7I2V5H2;Q5JRX3-2;A0A0A0MRX9;A0A7I2V397;Q5JRX3-3;A0A7I2V3B6;A0A7I2V4N3;A0A7I2V3X0;A0A7I2V5R2;H0Y4F7;H0Y7L7;A0A7I2V449;B1APQ0;B4DEU0;A0A7I2V5K2;B1APQ1	Q5JRX3;A0A7I2V5C6;A0A7I2YQT2;A0A7I2YQX5;A0A7I2V5H2;Q5JRX3-2;A0A0A0MRX9;A0A7I2V397;Q5JRX3-3;A0A7I2V3B6;A0A7I2V4N3;A0A7I2V3X0	12;12;12;12;12;12;11;11;11;10;7;7;5;5;4;3;3;1;1;1	12;12;12;12;12;12;11;11;11;10;7;7;5;5;4;3;3;1;1;1	12;12;12;12;12;12;11;11;11;10;7;7;5;5;4;3;3;1;1;1	Presequence protease, mitochondrial;Pitrilysin metalloproteinase 1	PITRM1	sp|Q5JRX3|PREP_HUMAN Presequence protease, mitochondrial OS=Homo sapiens OX=9606 GN=PITRM1 PE=1 SV=3;tr|A0A7I2V5C6|A0A7I2V5C6_HUMAN Isoform of Q5JRX3, Presequence protease, mitochondrial OS=Homo sapiens OX=9606 GN=PITRM1 PE=1 SV=1;tr|A0A7I2YQT2|A0A7I2YQT2_	20	12	12	12	2	1	3	3	5	4	6	4	2	2	2	1	2	3	2	2	3	6	3	5	7	4	3	2	2	1	2	1	3	3	5	4	6	4	2	2	2	1
O75569;A0A7I2YQ87;A0A7I2V5H3;O75569-3;O75569-2;A0A7I2V2P4;F8WEG8;G5E9Q4;A0A7I2V5C2;A0A7I2V3L6;C9JMM3;A0A7I2V315;A0A7I2V593;B4DJC7;A0A7I2V2I8;A0A7I2V3J2	O75569;A0A7I2YQ87;A0A7I2V5H3;O75569-3;O75569-2;A0A7I2V2P4;F8WEG8;G5E9Q4;A0A7I2V5C2;A0A7I2V3L6;C9JMM3;A0A7I2V315	6;6;6;6;6;4;4;4;4;4;4;3;2;2;2;2	6;6;6;6;6;4;4;4;4;4;4;3;2;2;2;2	6;6;6;6;6;4;4;4;4;4;4;3;2;2;2;2	Interferon-inducible double-stranded RNA-dependent protein kinase activator A	PRKRA	sp|O75569|PRKRA_HUMAN Interferon-inducible double-stranded RNA-dependent protein kinase activator A OS=Homo sapiens OX=9606 GN=PRKRA PE=1 SV=1;tr|A0A7I2YQ87|A0A7I2YQ87_HUMAN Isoform of O75569, Protein activator of interferon induced protein kinase EIF2AK2	16	6	6	6	2	1	1	1	4	2	4	4	3	3	3	2	3	2	3	1	2	4	4	2	3	4	3	4	3	4	2	1	1	1	4	2	4	4	3	3	3	2
P40429;A0A7I2V5L3;A0A7I2V2L9;M0QYS1;Q8J015;Q6NVV1;M0QZU1;A0A096LPE0	P40429;A0A7I2V5L3;A0A7I2V2L9;M0QYS1;Q8J015	14;14;11;11;8;5;3;3	14;14;11;11;8;5;3;3	14;14;11;11;8;5;3;3	Large ribosomal subunit protein uL13	RPL13A	sp|P40429|RL13A_HUMAN Large ribosomal subunit protein uL13 OS=Homo sapiens OX=9606 GN=RPL13A PE=1 SV=2;tr|A0A7I2V5L3|A0A7I2V5L3_HUMAN Isoform of P40429, Large ribosomal subunit protein uL13 OS=Homo sapiens OX=9606 GN=RPL13A PE=1 SV=1;tr|A0A7I2V2L9|A0A7I2V2	8	14	14	14	5	8	8	7	9	11	8	8	8	9	6	5	7	9	6	9	11	5	8	5	6	8	7	6	7	7	5	8	8	7	9	11	8	8	8	9	6	5
Q8TD19;A0A7I2V5R1;G3V5V0;A0A7I2V454;G3V459;G3V2Z5;A0A7I2V4E9	Q8TD19;A0A7I2V5R1;G3V5V0;A0A7I2V454	5;5;3;3;2;2;1	5;5;3;3;2;2;1	5;5;3;3;2;2;1	Serine/threonine-protein kinase Nek9;non-specific serine/threonine protein kinase	NEK9	sp|Q8TD19|NEK9_HUMAN Serine/threonine-protein kinase Nek9 OS=Homo sapiens OX=9606 GN=NEK9 PE=1 SV=2;tr|A0A7I2V5R1|A0A7I2V5R1_HUMAN Isoform of Q8TD19, non-specific serine/threonine protein kinase OS=Homo sapiens OX=9606 GN=NEK9 PE=1 SV=1;tr|G3V5V0|G3V5V0_HU	7	5	5	5	3	1	1	1	1	2	2	2	2	1	2	3	2	1	0	0	0	1	1	2	3	2	3	1	2	1	3	1	1	1	1	2	2	2	2	1	2	3
P63092;Q5JWF2-2;P63092-2;P63092-3;Q5JWE9;P63092-4;A0A7I2V5R6;Q5JWF2;B0AZR9;A0A0A0MR13;A0A590UJF0;A0A590UK28;A0A590UJQ9;A0A590UJS2;A0A804HIH4;A0A590UJY2;A0A590UJC9	P63092;Q5JWF2-2;P63092-2;P63092-3;Q5JWE9;P63092-4;A0A7I2V5R6;Q5JWF2;B0AZR9;A0A0A0MR13;A0A590UJF0;A0A590UK28;A0A590UJQ9;A0A590UJS2;A0A804HIH4;A0A590UJY2	13;13;13;13;13;13;13;13;12;12;12;12;12;11;11;9;3	12;12;12;12;12;12;12;12;12;12;12;12;12;10;11;9;3	11;11;11;11;11;11;11;11;11;11;11;11;11;10;10;8;3	Guanine nucleotide-binding protein G(s) subunit alpha isoforms short;Guanine nucleotide-binding protein G(s) subunit alpha isoforms XLas;Adenylate cyclase-stimulating G alpha protein	GNAS	sp|P63092|GNAS2_HUMAN Isoform of Q5JWF2, Guanine nucleotide-binding protein G(s) subunit alpha isoforms short OS=Homo sapiens OX=9606 GN=GNAS PE=1 SV=1;sp|Q5JWF2-2|GNAS1_HUMAN Isoform of Q5JWF2, Isoform XLas-2 of Guanine nucleotide-binding protein G(s) sub	17	13	12	11	5	4	6	8	9	7	6	10	9	9	9	9	7	5	8	5	4	10	6	6	7	9	7	9	7	9	4	3	5	7	8	6	5	9	8	8	8	8
Q9H7Z7;A6NHH0;A0A7I2V5T7;X6RJ95;A0A7I2V5X6	Q9H7Z7;A6NHH0;A0A7I2V5T7;X6RJ95;A0A7I2V5X6	3;3;3;2;2	3;3;3;2;2	3;3;3;2;2	Prostaglandin E synthase 2;Prostaglandin E synthase 2 truncated form;Prostaglandin E synthase 2	PTGES2	sp|Q9H7Z7|PGES2_HUMAN Prostaglandin E synthase 2 OS=Homo sapiens OX=9606 GN=PTGES2 PE=1 SV=1;tr|A6NHH0|A6NHH0_HUMAN Isoform of Q9H7Z7, Prostaglandin E synthase 2 OS=Homo sapiens OX=9606 GN=PTGES2 PE=1 SV=2;tr|A0A7I2V5T7|A0A7I2V5T7_HUMAN Isoform of Q9H7Z7,	5	3	3	3	1	0	0	0	0	0	0	0	0	0	0	0	0	0	1	0	1	0	0	0	0	1	0	0	0	0	1	0	0	0	0	0	0	0	0	0	0	0
P07858;E9PHZ5;A0A7I2V668;A0A7P0NGZ6;A0A7I2V440;A0A7I2YQK9;E9PSG5;E9PR21;A0A7I2V4Z9;E9PKQ7;E9PNL5;E9PLY3;A0A7I2V4S6;A0A7I2V302;A0A7I2V2J1;E9PCB3;A0A7I2V367;E9PS78	P07858;E9PHZ5;A0A7I2V668;A0A7P0NGZ6;A0A7I2V440;A0A7I2YQK9;E9PSG5;E9PR21;A0A7I2V4Z9	11;11;11;10;10;9;8;8;8;4;4;4;4;3;3;3;2;1	11;11;11;10;10;9;8;8;8;4;4;4;4;3;3;3;2;1	11;11;11;10;10;9;8;8;8;4;4;4;4;3;3;3;2;1	Cathepsin B;Cathepsin B light chain;Cathepsin B heavy chain;Cathepsin B	CTSB	sp|P07858|CATB_HUMAN Cathepsin B OS=Homo sapiens OX=9606 GN=CTSB PE=1 SV=3;tr|E9PHZ5|E9PHZ5_HUMAN Isoform of P07858, Cathepsin B OS=Homo sapiens OX=9606 GN=CTSB PE=1 SV=9;tr|A0A7I2V668|A0A7I2V668_HUMAN Isoform of P07858, Cathepsin B OS=Homo sapiens OX=9606	18	11	11	11	6	3	5	4	9	8	7	8	9	9	7	5	7	7	8	5	5	7	9	8	7	8	6	7	6	8	6	3	5	4	9	8	7	8	9	9	7	5
Q04637;Q04637-5;E7EUU4;Q04637-3;E9PGM1;Q04637-4;E7EX73;A0A7I2Y1C3;Q04637-8;Q04637-9;Q04637-6;Q04637-7;C9JF13;C9J6B6;C9K073;C9J2Z7;H7C044;H7C0V6;A0A6Q8PFB2;F8WCF2;C9JHW9	Q04637;Q04637-5;E7EUU4;Q04637-3;E9PGM1;Q04637-4;E7EX73;A0A7I2Y1C3;Q04637-8;Q04637-9;Q04637-6;Q04637-7	24;24;24;24;24;24;24;24;24;24;23;23;9;9;7;7;5;4;3;1;1	24;24;24;24;24;24;24;24;24;24;23;23;9;9;7;7;5;4;3;1;1	23;23;23;23;23;23;23;23;23;23;22;22;9;9;7;7;4;4;3;1;1	Eukaryotic translation initiation factor 4 gamma 1	EIF4G1	sp|Q04637|IF4G1_HUMAN Eukaryotic translation initiation factor 4 gamma 1 OS=Homo sapiens OX=9606 GN=EIF4G1 PE=1 SV=4;sp|Q04637-5|IF4G1_HUMAN Isoform of Q04637, Isoform D of Eukaryotic translation initiation factor 4 gamma 1 OS=Homo sapiens OX=9606 GN=EIF4G	21	24	24	23	5	5	7	8	7	6	6	9	8	4	2	5	4	2	5	2	3	7	5	4	10	13	7	7	8	8	5	5	7	8	7	6	6	9	8	4	2	5
Q16851;A0A7I2YQ74;E7EUC7;Q16851-2;A0A087WYS1;C9JNZ1;A0A7I2V676;A0A7I2V4T0;C9JVG3;C9JQU9;C9JWG0;C9JUW1;A0A7I2V2Q3;C9JTZ5;F2Z3H1;C9J6Q0	Q16851;A0A7I2YQ74;E7EUC7;Q16851-2;A0A087WYS1;C9JNZ1;A0A7I2V676;A0A7I2V4T0;C9JVG3;C9JQU9	17;17;17;17;16;11;11;10;9;9;8;6;6;5;3;2	17;17;17;17;16;11;11;10;9;9;8;6;6;5;3;2	17;17;17;17;16;11;11;10;9;9;8;6;6;5;3;2	UTP--glucose-1-phosphate uridylyltransferase	UGP2	sp|Q16851|UGPA_HUMAN UTP--glucose-1-phosphate uridylyltransferase OS=Homo sapiens OX=9606 GN=UGP2 PE=1 SV=5;tr|A0A7I2YQ74|A0A7I2YQ74_HUMAN Isoform of Q16851, UTP--glucose-1-phosphate uridylyltransferase OS=Homo sapiens OX=9606 GN=UGP2 PE=1 SV=1;tr|E7EUC7|E	16	17	17	17	2	6	3	3	9	8	8	8	5	8	7	1	7	6	7	6	7	5	6	6	4	4	4	4	3	4	2	6	3	3	9	8	8	8	5	8	7	1
P11940;H0YAR2;A0A7I2YQ88;A0A7I2V649;A0A087WTT1;E7ERJ7;P11940-2;E7EQV3;A0A7I2V4N4;A0A7I2YQ90;A0A7I2YQE4;Q9H361;H0YBN4;H0YB75;H0YAS6;H0YAP2;E5RJB9;E5RH24;Q4VXU2;A0A6Q8JFT6;E5RGH3;H0YAS7;E5RHG7;H0YB86;Q4VXU2-2;A0A6I8PLA1;A0A6I8PS38;H0YC10;A0A6Q8JFV4;E5RGC4;E5RFD8;A0A7I2V3J9;H0YER0;Q96DU9-2;Q96DU9;E5RJM8	P11940;H0YAR2;A0A7I2YQ88;A0A7I2V649;A0A087WTT1;E7ERJ7;P11940-2;E7EQV3;A0A7I2V4N4;A0A7I2YQ90;A0A7I2YQE4	28;28;28;27;27;27;27;26;24;23;23;13;9;7;7;7;6;6;5;5;5;5;4;4;3;3;3;2;2;2;2;2;2;1;1;1	28;28;28;27;27;27;27;26;24;23;23;13;9;7;7;7;6;6;5;5;5;5;4;4;3;3;3;2;2;2;2;2;2;1;1;1	18;18;18;17;17;17;17;17;17;13;17;10;3;5;5;7;2;2;2;2;2;3;1;2;2;1;1;2;1;1;1;1;0;1;1;1	Polyadenylate-binding protein 1;Polyadenylate-binding protein	PABPC1	sp|P11940|PABP1_HUMAN Polyadenylate-binding protein 1 OS=Homo sapiens OX=9606 GN=PABPC1 PE=1 SV=2;tr|H0YAR2|H0YAR2_HUMAN Isoform of P11940, Polyadenylate-binding protein OS=Homo sapiens OX=9606 GN=PABPC1 PE=1 SV=2;tr|A0A7I2YQ88|A0A7I2YQ88_HUMAN Isoform of	36	28	28	18	4	12	13	16	19	15	14	14	15	19	15	9	14	12	14	9	7	16	21	13	16	17	12	11	13	16	4	12	13	16	19	15	14	14	15	19	15	9
O00629;A0A7I2YQ95;H7C4F6;A0A7I2V340;A0A7I2V333	O00629;A0A7I2YQ95;H7C4F6;A0A7I2V340	8;8;8;7;3	8;8;8;7;3	6;6;6;6;2	Importin subunit alpha-3;Importin subunit alpha	KPNA4	sp|O00629|IMA3_HUMAN Importin subunit alpha-3 OS=Homo sapiens OX=9606 GN=KPNA4 PE=1 SV=1;tr|A0A7I2YQ95|A0A7I2YQ95_HUMAN Isoform of O00629, Importin subunit alpha OS=Homo sapiens OX=9606 GN=KPNA4 PE=1 SV=1;tr|H7C4F6|H7C4F6_HUMAN Isoform of O00629, Importin	5	8	8	6	0	3	3	2	4	5	4	5	5	3	6	0	5	4	2	4	4	5	5	5	2	3	0	1	1	1	0	3	3	2	4	5	4	5	5	3	6	0
P06748;P06748-2;A0A7I2YQC0;A0A7I2V5S2;P06748-3;A0A7I2V5J8;E5RI98;A0A7I2V4G8;A0A7I2V433;A0A7I2V2X9;A0A7I2V3U2;A0A7I2V3G5;A0A7I2V579;E5RGW4	P06748;P06748-2;A0A7I2YQC0;A0A7I2V5S2;P06748-3;A0A7I2V5J8;E5RI98;A0A7I2V4G8;A0A7I2V433;A0A7I2V2X9;A0A7I2V3U2	15;15;15;14;11;10;10;9;9;9;9;6;6;1	15;15;15;14;11;10;10;9;9;9;9;6;6;1	15;15;15;14;11;10;10;9;9;9;9;6;6;1	Nucleophosmin	NPM1	sp|P06748|NPM_HUMAN Nucleophosmin OS=Homo sapiens OX=9606 GN=NPM1 PE=1 SV=2;sp|P06748-2|NPM_HUMAN Isoform of P06748, Isoform 2 of Nucleophosmin OS=Homo sapiens OX=9606 GN=NPM1;tr|A0A7I2YQC0|A0A7I2YQC0_HUMAN Isoform of P06748, Nucleophosmin OS=Homo sapiens	14	15	15	15	7	10	9	9	11	11	9	9	9	11	9	5	10	11	11	12	14	11	11	8	6	8	6	8	9	8	7	10	9	9	11	11	9	9	9	11	9	5
Q9Y5P6;A0A7I2YQI5;Q9Y5P6-2;A0A7I2V2Y5;A0A7I2V4B5;A0A7I2V691	Q9Y5P6;A0A7I2YQI5;Q9Y5P6-2;A0A7I2V2Y5;A0A7I2V4B5	13;13;13;7;7;4	13;13;13;7;7;4	13;13;13;7;7;4	Mannose-1-phosphate guanyltransferase beta;mannose-1-phosphate guanylyltransferase	GMPPB	sp|Q9Y5P6|GMPPB_HUMAN Mannose-1-phosphate guanyltransferase beta OS=Homo sapiens OX=9606 GN=GMPPB PE=1 SV=2;tr|A0A7I2YQI5|A0A7I2YQI5_HUMAN Isoform of Q9Y5P6, mannose-1-phosphate guanylyltransferase OS=Homo sapiens OX=9606 GN=GMPPB PE=1 SV=1;sp|Q9Y5P6-2|GMP	6	13	13	13	4	4	6	7	8	8	7	6	5	10	7	6	5	8	9	2	3	9	8	8	5	7	6	6	7	6	4	4	6	7	8	8	7	6	5	10	7	6
A0A7I2YQU6;Q9NQA3;A0AAG2TVC3;C4AMC7;Q6VEQ5	A0A7I2YQU6;Q9NQA3;A0AAG2TVC3;C4AMC7;Q6VEQ5	2;2;1;1;1	2;2;1;1;1	2;2;1;1;1	WAS protein family homolog 6;Putative WAS protein family homolog 3;WAS protein family homolog 2	WASH6P;WASH3P;WASH2P	tr|A0A7I2YQU6|A0A7I2YQU6_HUMAN Isoform of Q9NQA3, WASP family homolog 6, pseudogene OS=Homo sapiens OX=9606 GN=WASH6P PE=1 SV=1;sp|Q9NQA3|WASH6_HUMAN WAS protein family homolog 6 OS=Homo sapiens OX=9606 GN=WASH6P PE=1 SV=3;tr|A0AAG2TVC3|A0AAG2TVC3_HUMAN Un	5	2	2	2	0	0	0	0	1	1	0	1	0	0	0	0	0	0	0	0	0	0	0	0	2	2	1	0	0	0	0	0	0	0	1	1	0	1	0	0	0	0
O75400;O75400-2;A0A8Q3SIG7;A0A8V8TM87;A0A8V8TM61;F5H578;A0A7N4I394;O75400-3	O75400;O75400-2;A0A8Q3SIG7;A0A8V8TM87;A0A8V8TM61;F5H578;A0A7N4I394;O75400-3	2;2;2;2;2;2;2;2	2;2;2;2;2;2;2;2	2;2;2;2;2;2;2;2	Pre-mRNA-processing factor 40 homolog A	PRPF40A	sp|O75400|PR40A_HUMAN Pre-mRNA-processing factor 40 homolog A OS=Homo sapiens OX=9606 GN=PRPF40A PE=1 SV=2;sp|O75400-2|PR40A_HUMAN Isoform of O75400, Isoform 2 of Pre-mRNA-processing factor 40 homolog A OS=Homo sapiens OX=9606 GN=PRPF40A;tr|A0A8Q3SIG7|A0A8	8	2	2	2	1	0	1	0	0	0	0	0	0	0	0	1	1	0	1	0	0	1	1	1	2	1	1	1	1	1	1	0	1	0	0	0	0	0	0	0	0	1
P82650;A0A8I5KX02;G5E9W7;H7C5L9;A0A8I5KYF1;A0A8I5KSY5;A0A7P0MKV3;A0A8I5KQR7;H7C5H3;H7C5F2;P82650-2	P82650;A0A8I5KX02;G5E9W7;H7C5L9;A0A8I5KYF1;A0A8I5KSY5;A0A7P0MKV3;A0A8I5KQR7;H7C5H3	6;6;6;6;6;6;6;5;4;2;2	6;6;6;6;6;6;6;5;4;2;2	6;6;6;6;6;6;6;5;4;2;2	Small ribosomal subunit protein mS22	MRPS22	sp|P82650|RT22_HUMAN Small ribosomal subunit protein mS22 OS=Homo sapiens OX=9606 GN=MRPS22 PE=1 SV=1;tr|A0A8I5KX02|A0A8I5KX02_HUMAN Isoform of P82650, Mitochondrial ribosomal protein S22 OS=Homo sapiens OX=9606 GN=MRPS22 PE=1 SV=1;tr|G5E9W7|G5E9W7_HUMAN I	11	6	6	6	0	1	1	1	3	2	3	3	3	6	2	0	1	4	2	3	1	1	2	1	1	2	1	0	2	0	0	1	1	1	3	2	3	3	3	6	2	0
P60866;A0A7P0S5H5;P60866-2;E5RJX2;G3XAN0;E5RIP1	P60866;A0A7P0S5H5;P60866-2;E5RJX2;G3XAN0	6;6;6;3;3;1	6;6;6;3;3;1	6;6;6;3;3;1	Small ribosomal subunit protein uS10	RPS20	sp|P60866|RS20_HUMAN Small ribosomal subunit protein uS10 OS=Homo sapiens OX=9606 GN=RPS20 PE=1 SV=1;tr|A0A7P0S5H5|A0A7P0S5H5_HUMAN Isoform of P60866, Small ribosomal subunit protein uS10 (Fragment) OS=Homo sapiens OX=9606 GN=RPS20 PE=1 SV=1;sp|P60866-2|RS	6	6	6	6	2	4	3	4	2	3	2	2	2	3	2	3	2	5	4	5	5	3	4	5	3	4	4	4	4	3	2	4	3	4	2	3	2	2	2	3	2	3
O14879;A0A7P0T7D6;A0A7P0T855	O14879;A0A7P0T7D6;A0A7P0T855	1;1;1	1;1;1	1;1;1	Interferon-induced protein with tetratricopeptide repeats 3	IFIT3	sp|O14879|IFIT3_HUMAN Interferon-induced protein with tetratricopeptide repeats 3 OS=Homo sapiens OX=9606 GN=IFIT3 PE=1 SV=1;tr|A0A7P0T7D6|A0A7P0T7D6_HUMAN Isoform of O14879, Interferon induced protein with tetratricopeptide repeats 3 OS=Homo sapiens OX=96	3	1	1	1	0	0	0	0	0	0	0	0	0	0	0	0	0	0	0	0	0	0	0	0	1	0	0	0	0	0	0	0	0	0	0	0	0	0	0	0	0	0
Q9H845;A0A7P0T7Z1;A0A7P0T8U3;A0A7P0T871;A0A7P0T9N9;A0A7P0TB58;Q9H9W4;A0A7P0TB68;A0A7P0Z450;H0Y8Z9	Q9H845;A0A7P0T7Z1;A0A7P0T8U3;A0A7P0T871;A0A7P0T9N9;A0A7P0TB58;Q9H9W4;A0A7P0TB68;A0A7P0Z450;H0Y8Z9	4;4;4;4;3;3;3;2;2;2	4;4;4;4;3;3;3;2;2;2	4;4;4;4;3;3;3;2;2;2	Complex I assembly factor ACAD9, mitochondrial	ACAD9	sp|Q9H845|ACAD9_HUMAN Complex I assembly factor ACAD9, mitochondrial OS=Homo sapiens OX=9606 GN=ACAD9 PE=1 SV=1;tr|A0A7P0T7Z1|A0A7P0T7Z1_HUMAN Isoform of Q9H845, Acyl-CoA dehydrogenase family member 9 OS=Homo sapiens OX=9606 GN=ACAD9 PE=1 SV=1;tr|A0A7P0T8U	10	4	4	4	0	0	1	1	0	0	1	1	1	1	1	0	0	1	1	0	0	2	1	1	3	2	2	0	2	0	0	0	1	1	0	0	1	1	1	1	1	0
Q9Y6D5;A0A7P0T9L9;A0A7P0TA34;A0A7P0T7Z2	Q9Y6D5;A0A7P0T9L9;A0A7P0TA34;A0A7P0T7Z2	4;4;4;4	2;2;2;2	2;2;2;2	Brefeldin A-inhibited guanine nucleotide-exchange protein 2	ARFGEF2	sp|Q9Y6D5|BIG2_HUMAN Brefeldin A-inhibited guanine nucleotide-exchange protein 2 OS=Homo sapiens OX=9606 GN=ARFGEF2 PE=1 SV=3;tr|A0A7P0T9L9|A0A7P0T9L9_HUMAN Isoform of Q9Y6D5, ADP ribosylation factor guanine nucleotide exchange factor 2 OS=Homo sapiens OX=	4	4	2	2	0	0	0	1	1	1	1	2	1	1	1	0	1	2	2	1	2	1	1	1	0	1	0	0	0	1	0	0	0	0	1	1	1	1	1	1	1	0
O60331;A0A7P0T808;O60331-4;O60331-2;O60331-3	O60331;A0A7P0T808;O60331-4;O60331-2;O60331-3	1;1;1;1;1	1;1;1;1;1	1;1;1;1;1	Phosphatidylinositol 4-phosphate 5-kinase type-1 gamma	PIP5K1C	sp|O60331|PI51C_HUMAN Phosphatidylinositol 4-phosphate 5-kinase type-1 gamma OS=Homo sapiens OX=9606 GN=PIP5K1C PE=1 SV=2;tr|A0A7P0T808|A0A7P0T808_HUMAN Isoform of O60331, Phosphatidylinositol-4-phosphate 5-kinase type 1 gamma OS=Homo sapiens OX=9606 GN=PI	5	1	1	1	0	0	1	0	0	0	0	0	0	0	0	0	0	0	0	0	0	0	0	0	0	0	0	0	0	1	0	0	1	0	0	0	0	0	0	0	0	0
Q9Y673;A0A7P0T850;A0A7P0T9X2;A0A7P0Z4I2;B4DR67;A0A7P0TAL2;A0A7P0T901;A0A7P0TB27;A0A7P0T9B8;Q9Y673-2;A0A7P0TA98;A0A7P0TAI2;A0A7P0T882;A0A7P0T9C7;A0A7P0T8X9	Q9Y673;A0A7P0T850;A0A7P0T9X2;A0A7P0Z4I2;B4DR67;A0A7P0TAL2;A0A7P0T901;A0A7P0TB27;A0A7P0T9B8;Q9Y673-2;A0A7P0TA98;A0A7P0TAI2;A0A7P0T882;A0A7P0T9C7	3;3;3;3;3;3;3;3;3;3;2;2;2;2;1	3;3;3;3;3;3;3;3;3;3;2;2;2;2;1	3;3;3;3;3;3;3;3;3;3;2;2;2;2;1	Dolichyl-phosphate beta-glucosyltransferase;dolichyl-phosphate beta-glucosyltransferase	ALG5	sp|Q9Y673|ALG5_HUMAN Dolichyl-phosphate beta-glucosyltransferase OS=Homo sapiens OX=9606 GN=ALG5 PE=1 SV=1;tr|A0A7P0T850|A0A7P0T850_HUMAN Isoform of Q9Y673, ALG5 dolichyl-phosphate beta-glucosyltransferase OS=Homo sapiens OX=9606 GN=ALG5 PE=1 SV=1;tr|A0A7P	15	3	3	3	2	2	2	2	2	3	2	2	1	3	0	0	2	2	3	1	2	2	3	2	1	1	1	1	0	1	2	2	2	2	2	3	2	2	1	3	0	0
O43823;A0A7P0T893	O43823;A0A7P0T893	1;1	1;1	1;1	A-kinase anchor protein 8	AKAP8	sp|O43823|AKAP8_HUMAN A-kinase anchor protein 8 OS=Homo sapiens OX=9606 GN=AKAP8 PE=1 SV=1;tr|A0A7P0T893|A0A7P0T893_HUMAN Isoform of O43823, A-kinase anchoring protein 8 OS=Homo sapiens OX=9606 GN=AKAP8 PE=1 SV=1	2	1	1	1	1	0	1	1	0	0	0	0	0	0	0	0	0	1	0	1	1	0	0	0	1	1	1	1	1	1	1	0	1	1	0	0	0	0	0	0	0	0
Q8N3F8;A0A7P0T8A6;H0Y6J8;A0A7P0Z4L3;B0QY86;B0QY91;A0A7P0T9P2	Q8N3F8;A0A7P0T8A6;H0Y6J8;A0A7P0Z4L3;B0QY86;B0QY91;A0A7P0T9P2	1;1;1;1;1;1;1	1;1;1;1;1;1;1	1;1;1;1;1;1;1	MICAL-like protein 1	MICALL1	sp|Q8N3F8|MILK1_HUMAN MICAL-like protein 1 OS=Homo sapiens OX=9606 GN=MICALL1 PE=1 SV=2;tr|A0A7P0T8A6|A0A7P0T8A6_HUMAN Isoform of Q8N3F8, MICAL like 1 OS=Homo sapiens OX=9606 GN=MICALL1 PE=1 SV=1;tr|H0Y6J8|H0Y6J8_HUMAN Isoform of Q8N3F8, MICAL like 1 OS=Ho	7	1	1	1	1	1	0	0	0	0	0	0	0	0	0	0	0	0	0	0	1	0	0	0	0	0	1	1	1	0	1	1	0	0	0	0	0	0	0	0	0	0
Q9Y5X1;A0A7P0T8Z7;A0A7P0Z4A2;A0A7P0Z4A5;A0A7P0T8D4;A0A7P0T8S8;A0A7P0T8Z2;A0A7P0T8C7;A0A7P0T8M2;A0A7P0TBI9	Q9Y5X1;A0A7P0T8Z7;A0A7P0Z4A2;A0A7P0Z4A5;A0A7P0T8D4;A0A7P0T8S8;A0A7P0T8Z2;A0A7P0T8C7;A0A7P0T8M2;A0A7P0TBI9	7;7;7;7;7;7;7;7;5;5	7;7;7;7;7;7;7;7;5;5	7;7;7;7;7;7;7;7;5;5	Sorting nexin-9;Sorting nexin	SNX9	sp|Q9Y5X1|SNX9_HUMAN Sorting nexin-9 OS=Homo sapiens OX=9606 GN=SNX9 PE=1 SV=1;tr|A0A7P0T8Z7|A0A7P0T8Z7_HUMAN Isoform of Q9Y5X1, Sorting nexin 9 OS=Homo sapiens OX=9606 GN=SNX9 PE=1 SV=1;tr|A0A7P0Z4A2|A0A7P0Z4A2_HUMAN Isoform of Q9Y5X1, Sorting nexin OS=Ho	10	7	7	7	1	2	3	3	1	1	1	2	1	1	2	1	1	1	1	1	1	2	1	1	3	1	3	1	1	0	1	2	3	3	1	1	1	2	1	1	2	1
P01019;A0A7P0TA52;A0A7P0TBH1;A0A7P0T8D1;A0A7P0T9S6;A0A7P0TAP4;A0A7P0Z441	P01019;A0A7P0TA52;A0A7P0TBH1;A0A7P0T8D1;A0A7P0T9S6;A0A7P0TAP4;A0A7P0Z441	10;10;10;10;9;8;8	10;10;10;10;9;8;8	10;10;10;10;9;8;8	Angiotensinogen;Angiotensin-1;Angiotensin-2;Angiotensin-3;Angiotensin-4;Angiotensin 1-9;Angiotensin 1-7;Angiotensin 1-5;Angiotensin 1-4;Angiotensinogen	AGT	sp|P01019|ANGT_HUMAN Angiotensinogen OS=Homo sapiens OX=9606 GN=AGT PE=1 SV=4;tr|A0A7P0TA52|A0A7P0TA52_HUMAN Isoform of P01019, Angiotensinogen OS=Homo sapiens OX=9606 GN=AGT PE=1 SV=1;tr|A0A7P0TBH1|A0A7P0TBH1_HUMAN Isoform of P01019, Angiotensinogen OS=Ho	7	10	10	10	2	0	5	4	4	2	5	5	3	4	3	2	3	4	2	4	4	5	4	4	4	4	2	2	3	6	2	0	5	4	4	2	5	5	3	4	3	2
Q9UBR2;A0A7P0T8I6;A0A7P0T989;A0A7P0TA25;A0A7P0T9G9;A0A7P0T8X2;A0A7P0T900;A0A7P0TBM7;A0A7P0TB41;A0A7P0TBB5;A0A7P0T9U1;A0A7P0Z4R9;A0A7P0TAD4;A0A7P0TAT6;A0A7P0T926;A0A7P0Z469;A0A7P0T9U4;A0A7P0Z4L7	Q9UBR2;A0A7P0T8I6;A0A7P0T989;A0A7P0TA25;A0A7P0T9G9;A0A7P0T8X2;A0A7P0T900;A0A7P0TBM7;A0A7P0TB41;A0A7P0TBB5;A0A7P0T9U1;A0A7P0Z4R9;A0A7P0TAD4;A0A7P0TAT6;A0A7P0T926;A0A7P0Z469	10;10;10;7;7;7;7;7;7;7;6;6;6;6;6;6;3;3	10;10;10;7;7;7;7;7;7;7;6;6;6;6;6;6;3;3	10;10;10;7;7;7;7;7;7;7;6;6;6;6;6;6;3;3	Cathepsin Z;cathepsin X	CTSZ	sp|Q9UBR2|CATZ_HUMAN Cathepsin Z OS=Homo sapiens OX=9606 GN=CTSZ PE=1 SV=1;tr|A0A7P0T8I6|A0A7P0T8I6_HUMAN Isoform of Q9UBR2, cathepsin X OS=Homo sapiens OX=9606 GN=CTSZ PE=1 SV=1;tr|A0A7P0T989|A0A7P0T989_HUMAN Isoform of Q9UBR2, cathepsin X OS=Homo sapiens	18	10	10	10	4	4	4	4	4	4	3	3	4	4	3	3	4	3	4	2	2	4	6	4	4	4	4	4	5	5	4	4	4	4	4	4	3	3	4	4	3	3
O14776;A0A7P0T8N8;O14776-2;A0AA34QVU1;G3V220	O14776;A0A7P0T8N8;O14776-2	3;3;3;1;1	3;3;3;1;1	3;3;3;1;1	Transcription elongation regulator 1	TCERG1	sp|O14776|TCRG1_HUMAN Transcription elongation regulator 1 OS=Homo sapiens OX=9606 GN=TCERG1 PE=1 SV=2;tr|A0A7P0T8N8|A0A7P0T8N8_HUMAN Isoform of O14776, Transcription elongation regulator 1 OS=Homo sapiens OX=9606 GN=TCERG1 PE=1 SV=1;sp|O14776-2|TCRG1_HUMA	5	3	3	3	0	0	0	1	1	1	0	0	0	0	0	0	0	0	1	0	0	1	1	0	1	2	1	1	1	2	0	0	0	1	1	1	0	0	0	0	0	0
Q4KMQ2;A0A7P0TAW4;A0A7P0T8Y2;A0A7P0TAF4;A0A7P0TBC5;Q4KMQ2-3;Q4KMQ2-4;Q4KMQ2-2;A0A7P0TBD5;A0A7P0TBI1	Q4KMQ2;A0A7P0TAW4;A0A7P0T8Y2;A0A7P0TAF4;A0A7P0TBC5;Q4KMQ2-3;Q4KMQ2-4;Q4KMQ2-2;A0A7P0TBD5;A0A7P0TBI1	2;2;2;2;2;2;2;2;1;1	2;2;2;2;2;2;2;2;1;1	2;2;2;2;2;2;2;2;1;1	Anoctamin-6;Anoctamin	ANO6	sp|Q4KMQ2|ANO6_HUMAN Anoctamin-6 OS=Homo sapiens OX=9606 GN=ANO6 PE=1 SV=2;tr|A0A7P0TAW4|A0A7P0TAW4_HUMAN Isoform of Q4KMQ2, Anoctamin OS=Homo sapiens OX=9606 GN=ANO6 PE=1 SV=1;tr|A0A7P0T8Y2|A0A7P0T8Y2_HUMAN Isoform of Q4KMQ2, Anoctamin OS=Homo sapiens OX=	10	2	2	2	0	0	1	1	1	1	0	0	0	0	0	0	0	0	0	0	0	0	0	1	1	0	0	0	0	0	0	0	1	1	1	1	0	0	0	0	0	0
P25774;A0A7P0T904;A0A7P0TAQ0;P25774-2;A0A7P0T8U1;A0A7P0T844;U3KQE7;A0A7P0T8H4;A0A804DAZ0;U3KPS4;A0A7P0T8A1;A0A7P0TB77;A0A7P0T7Z6	P25774;A0A7P0T904;A0A7P0TAQ0;P25774-2;A0A7P0T8U1;A0A7P0T844;U3KQE7;A0A7P0T8H4;A0A804DAZ0;U3KPS4	7;7;7;7;6;6;6;6;5;4;2;2;2	7;7;7;7;6;6;6;6;5;4;2;2;2	7;7;7;7;6;6;6;6;5;4;2;2;2	Cathepsin S	CTSS	sp|P25774|CATS_HUMAN Cathepsin S OS=Homo sapiens OX=9606 GN=CTSS PE=1 SV=3;tr|A0A7P0T904|A0A7P0T904_HUMAN Isoform of P25774, Cathepsin S OS=Homo sapiens OX=9606 GN=CTSS PE=1 SV=1;tr|A0A7P0TAQ0|A0A7P0TAQ0_HUMAN Isoform of P25774, Cathepsin S OS=Homo sapiens	13	7	7	7	2	3	3	6	4	4	3	3	3	4	4	1	4	4	4	6	6	5	7	6	3	6	5	2	6	5	2	3	3	6	4	4	3	3	3	4	4	1
P43490;A0A7P0T9I9;A0A7P0T973;A0A7P0T931;A0A0C4DFS8;A0A7P0T895;A0A7P0T8L3;A0A7P0TAS5;A0A7P0T862;A0A7P0T8D2;B7Z8W6;A0A7P0TBB7;A0A7P0TA73;A0A7P0T941;A0A7P0Z466;A0A7P0TAI8;A0A7P0Z4N0;A0A7P0T9F0;A0A7P0TB17;A0A7P0T8Z3;A0A7P0T8R4;A0A7P0Z437	P43490;A0A7P0T9I9;A0A7P0T973;A0A7P0T931;A0A0C4DFS8;A0A7P0T895;A0A7P0T8L3;A0A7P0TAS5;A0A7P0T862;A0A7P0T8D2;B7Z8W6	10;10;10;10;9;9;9;9;9;9;7;4;4;4;4;2;2;2;2;2;2;1	10;10;10;10;9;9;9;9;9;9;7;4;4;4;4;2;2;2;2;2;2;1	10;10;10;10;9;9;9;9;9;9;7;4;4;4;4;2;2;2;2;2;2;1	Nicotinamide phosphoribosyltransferase	NAMPT	sp|P43490|NAMPT_HUMAN Nicotinamide phosphoribosyltransferase OS=Homo sapiens OX=9606 GN=NAMPT PE=1 SV=1;tr|A0A7P0T9I9|A0A7P0T9I9_HUMAN Isoform of P43490, Nicotinamide phosphoribosyltransferase OS=Homo sapiens OX=9606 GN=NAMPT PE=1 SV=1;tr|A0A7P0T973|A0A7P0	22	10	10	10	0	2	2	4	5	5	5	3	4	4	3	0	3	3	3	3	2	4	7	2	2	3	0	0	0	1	0	2	2	4	5	5	5	3	4	4	3	0
Q8IW45;A0A7P0T9D8;A0A7P0T9R3;Q8IW45-2;A0A7P0T906;Q8IW45-4;A0A7P0TAU0;Q8IW45-3	Q8IW45;A0A7P0T9D8;A0A7P0T9R3;Q8IW45-2;A0A7P0T906;Q8IW45-4	9;9;9;8;8;5;3;2	9;9;9;8;8;5;3;2	9;9;9;8;8;5;3;2	ATP-dependent (S)-NAD(P)H-hydrate dehydratase	NAXD	sp|Q8IW45|NNRD_HUMAN ATP-dependent (S)-NAD(P)H-hydrate dehydratase OS=Homo sapiens OX=9606 GN=NAXD PE=1 SV=1;tr|A0A7P0T9D8|A0A7P0T9D8_HUMAN Isoform of Q8IW45, ATP-dependent (S)-NAD(P)H-hydrate dehydratase OS=Homo sapiens OX=9606 GN=NAXD PE=1 SV=1;tr|A0A7P0	8	9	9	9	4	3	3	4	7	6	8	7	6	7	6	4	7	3	6	2	4	6	8	6	3	2	2	7	4	4	4	3	3	4	7	6	8	7	6	7	6	4
P43155;A0A7P0T9R9;A0A7P0T9E7;A0A7P0TAR1;P43155-2;P43155-3;A0A7P0TBF3;H0Y4Z7;A0A7P0TAQ4;B7ZBP5;A6PVN3	P43155;A0A7P0T9R9;A0A7P0T9E7;A0A7P0TAR1;P43155-2;P43155-3;A0A7P0TBF3;H0Y4Z7;A0A7P0TAQ4	7;7;7;7;7;6;5;5;4;3;3	7;7;7;7;7;6;5;5;4;3;3	7;7;7;7;7;6;5;5;4;3;3	Carnitine O-acetyltransferase	CRAT	sp|P43155|CACP_HUMAN Carnitine O-acetyltransferase OS=Homo sapiens OX=9606 GN=CRAT PE=1 SV=5;tr|A0A7P0T9R9|A0A7P0T9R9_HUMAN Isoform of P43155, Carnitine O-acetyltransferase OS=Homo sapiens OX=9606 GN=CRAT PE=1 SV=1;tr|A0A7P0T9E7|A0A7P0T9E7_HUMAN Isoform of	11	7	7	7	1	1	2	3	4	2	1	2	4	4	4	0	4	2	4	2	1	2	5	2	3	5	6	4	3	6	1	1	2	3	4	2	1	2	4	4	4	0
P20591;A0A7P0T9R0;A0A7P0T9I6;F8W8T1;A0A7P0Z4E0;H9KVC7;P20591-2;H9KVC9;H9KVD0;P20592-2;C9JEL4;C9JS04;C9JZQ9	P20591;A0A7P0T9R0;A0A7P0T9I6;F8W8T1;A0A7P0Z4E0;H9KVC7;P20591-2	15;15;15;13;12;12;10;6;3;3;2;1;1	15;15;15;13;12;12;10;6;3;3;2;1;1	12;12;12;10;9;9;7;3;2;0;0;0;0	Interferon-induced GTP-binding protein Mx1;Interferon-induced GTP-binding protein Mx1, N-terminally processed	MX1	sp|P20591|MX1_HUMAN Interferon-induced GTP-binding protein Mx1 OS=Homo sapiens OX=9606 GN=MX1 PE=1 SV=4;tr|A0A7P0T9R0|A0A7P0T9R0_HUMAN Isoform of P20591, MX dynamin like GTPase 1 OS=Homo sapiens OX=9606 GN=MX1 PE=1 SV=1;tr|A0A7P0T9I6|A0A7P0T9I6_HUMAN Isofo	13	15	15	12	0	1	0	1	2	0	2	0	1	1	1	0	0	1	0	0	0	1	0	1	15	2	0	1	1	0	0	1	0	1	2	0	2	0	1	1	1	0
Q9Y6K5;A0A7P0TAU8;A0A7P0Z4F1;A0A7P0T9J0;A0A7P0Z4D0;A0A7P0T9W6;A0A7P0TAC0;A0A7P0Z4F5;A0A7P0T8S7;A0A7P0T7V2;A0A7P0TAS0;A0A7P0TB73;A0A7P0TAC8;A0A7P0TAV3;A0A7P0T8J8;A0A7P0TA50;F8VS35;A0A7P0T9Z5;A0A7P0TAT5;F8VWK9;A0A7P0TA44;A0A7P0T884;A0A7P0TB72;A0A7P0Z4Q3	Q9Y6K5;A0A7P0TAU8;A0A7P0Z4F1;A0A7P0T9J0;A0A7P0Z4D0;A0A7P0T9W6;A0A7P0TAC0;A0A7P0Z4F5;A0A7P0T8S7	7;7;7;7;7;7;6;6;4;3;2;2;2;2;2;2;2;2;2;2;2;2;1;1	7;7;7;7;7;7;6;6;4;3;2;2;2;2;2;2;2;2;2;2;2;2;1;1	7;7;7;7;7;7;6;6;4;3;2;2;2;2;2;2;2;2;2;2;2;2;1;1	2-5-oligoadenylate synthase 3;2-5 oligoadenylate synthase	OAS3	sp|Q9Y6K5|OAS3_HUMAN 2-5-oligoadenylate synthase 3 OS=Homo sapiens OX=9606 GN=OAS3 PE=1 SV=3;tr|A0A7P0TAU8|A0A7P0TAU8_HUMAN Isoform of Q9Y6K5, 2-5 oligoadenylate synthase OS=Homo sapiens OX=9606 GN=OAS3 PE=1 SV=1;tr|A0A7P0Z4F1|A0A7P0Z4F1_HUMAN Isoform	24	7	7	7	1	0	0	1	0	0	0	0	0	1	1	0	1	0	1	0	0	0	1	0	7	1	1	0	0	0	1	0	0	1	0	0	0	0	0	1	1	0
O95573;A0A7P0TA76;A0A7P0T8L6;A0A7P0TB52;A0A7P0TBB1;A0A7P0T905;H7BYZ7;A0A7P0TBL9;F5GWH2	O95573;A0A7P0TA76;A0A7P0T8L6;A0A7P0TB52;A0A7P0TBB1;A0A7P0T905;H7BYZ7	7;7;6;6;6;5;4;3;2	7;7;6;6;6;5;4;3;2	7;7;6;6;6;5;4;3;2	Fatty acid CoA ligase Acsl3;long-chain-fatty-acid--CoA ligase	ACSL3	sp|O95573|ACSL3_HUMAN Fatty acid CoA ligase Acsl3 OS=Homo sapiens OX=9606 GN=ACSL3 PE=1 SV=3;tr|A0A7P0TA76|A0A7P0TA76_HUMAN Isoform of O95573, long-chain-fatty-acid--CoA ligase OS=Homo sapiens OX=9606 GN=ACSL3 PE=1 SV=1;tr|A0A7P0T8L6|A0A7P0T8L6_HUMAN Isofo	9	7	7	7	0	0	2	3	2	3	3	1	2	1	1	0	1	1	3	2	2	1	2	1	1	1	0	3	0	3	0	0	2	3	2	3	3	1	2	1	1	0
P10515;A0A7P0TAG1;A0A7P0TAX2;A0A7P0TBE2;H0YDD4;A0A7P0TBK2;A0A7P0Z4G4;A0A7P0T997;A0A7P0TA47;E9PEJ4;A0A7P0Z423;A0A7P0T9N8;A0A7P0Z459	P10515;A0A7P0TAG1;A0A7P0TAX2;A0A7P0TBE2;H0YDD4;A0A7P0TBK2;A0A7P0Z4G4;A0A7P0T997;A0A7P0TA47;E9PEJ4	14;14;14;14;13;13;12;12;11;11;3;3;3	14;14;14;14;13;13;12;12;11;11;3;3;3	14;14;14;14;13;13;12;12;11;11;3;3;3	Dihydrolipoyllysine-residue acetyltransferase component of pyruvate dehydrogenase complex, mitochondrial;Dihydrolipoamide acetyltransferase component of pyruvate dehydrogenase complex;Acetyltransferase component of pyruvate dehydrogenase complex	DLAT	sp|P10515|ODP2_HUMAN Dihydrolipoyllysine-residue acetyltransferase component of pyruvate dehydrogenase complex, mitochondrial OS=Homo sapiens OX=9606 GN=DLAT PE=1 SV=3;tr|A0A7P0TAG1|A0A7P0TAG1_HUMAN Isoform of P10515, Dihydrolipoamide acetyltransferase com	13	14	14	14	3	3	8	7	6	2	6	5	4	5	5	5	4	4	3	5	5	6	6	3	7	6	4	6	2	5	3	3	8	7	6	2	6	5	4	5	5	5
Q16531;A0A7P0TAK7;F5GY55;A0A7P0Z4B9;A0A7P0T870;A0A7P0TB30;A0A7P0T965;A0A7P0Z3Z5;F5GWI0;F5H2L3;F5GZY8;A0A7P0Z4L2;Q16531-2;A0A7P0TAX4;F5H198	Q16531;A0A7P0TAK7;F5GY55;A0A7P0Z4B9;A0A7P0T870;A0A7P0TB30;A0A7P0T965;A0A7P0Z3Z5	19;19;19;19;18;17;17;17;8;4;3;3;3;1;1	19;19;19;19;18;17;17;17;8;4;3;3;3;1;1	19;19;19;19;18;17;17;17;8;4;3;3;3;1;1	DNA damage-binding protein 1	DDB1	sp|Q16531|DDB1_HUMAN DNA damage-binding protein 1 OS=Homo sapiens OX=9606 GN=DDB1 PE=1 SV=1;tr|A0A7P0TAK7|A0A7P0TAK7_HUMAN Isoform of Q16531, DNA damage-binding protein 1 OS=Homo sapiens OX=9606 GN=DDB1 PE=1 SV=1;tr|F5GY55|F5GY55_HUMAN Isoform of Q16531, D	15	19	19	19	5	2	7	7	10	5	11	10	8	11	11	6	8	4	10	4	3	9	7	5	11	12	8	4	6	5	5	2	7	7	10	5	11	10	8	11	11	6
P08195;P08195-3;A0A7P0Z4P5;A0A7P0TAN7;A0A7P0Z4A0;F5GZS6;P08195-4;P08195-2;P08195-5;A0A7P0TBF8;A0A7P0T9F7;A0A7P0TAS6;A0A7P0T8U7;F5H056;A0A7P0T8F1;F5GZI0;H0YH36;H0YFS2;A0A7P0TAT7;A0A7P0T853;F5H0E2;F5H867;H0YFX4	P08195;P08195-3;A0A7P0Z4P5;A0A7P0TAN7;A0A7P0Z4A0;F5GZS6;P08195-4;P08195-2;P08195-5;A0A7P0TBF8;A0A7P0T9F7;A0A7P0TAS6;A0A7P0T8U7;F5H056;A0A7P0T8F1;F5GZI0;H0YH36	13;13;13;13;13;13;13;13;13;12;12;9;9;9;9;9;7;4;4;3;3;3;2	13;13;13;13;13;13;13;13;13;12;12;9;9;9;9;9;7;4;4;3;3;3;2	13;13;13;13;13;13;13;13;13;12;12;9;9;9;9;9;7;4;4;3;3;3;2	Amino acid transporter heavy chain SLC3A2	SLC3A2	sp|P08195|4F2_HUMAN Amino acid transporter heavy chain SLC3A2 OS=Homo sapiens OX=9606 GN=SLC3A2 PE=1 SV=3;sp|P08195-3|4F2_HUMAN Isoform of P08195, Isoform 3 of Amino acid transporter heavy chain SLC3A2 OS=Homo sapiens OX=9606 GN=SLC3A2;tr|A0A7P0Z4P5|A0A7P0	23	13	13	13	2	3	6	7	3	2	3	3	3	3	3	2	4	2	3	0	2	4	6	3	4	8	4	3	3	2	2	3	6	7	3	2	3	3	3	3	3	2
Q8IXB1;A0A7P0TB97;A0A7P0TAQ9;A0A7P0Z431;Q8IXB1-2;A0A7P0TB83;A0A7P0T9B7;A0A7P0TB22;E7EP04;A0A7P0Z4F2;A0A494C1G5;Q8IXB1-3;A0A7P0T8Y3;H7C1G0	Q8IXB1;A0A7P0TB97;A0A7P0TAQ9;A0A7P0Z431;Q8IXB1-2	12;12;12;12;12;5;5;5;5;5;5;5;2;1	12;12;12;12;12;5;5;5;5;5;5;5;2;1	12;12;12;12;12;5;5;5;5;5;5;5;2;1	DnaJ homolog subfamily C member 10	DNAJC10	sp|Q8IXB1|DJC10_HUMAN DnaJ homolog subfamily C member 10 OS=Homo sapiens OX=9606 GN=DNAJC10 PE=1 SV=2;tr|A0A7P0TB97|A0A7P0TB97_HUMAN Isoform of Q8IXB1, DnaJ homolog subfamily C member 10 OS=Homo sapiens OX=9606 GN=DNAJC10 PE=1 SV=1;tr|A0A7P0TAQ9|A0A7P0TAQ9	14	12	12	12	2	2	2	3	3	3	3	3	1	2	2	1	2	3	3	1	1	5	4	3	5	4	1	2	1	2	2	2	2	3	3	3	3	3	1	2	2	1
P07237;A0A7P0TB26;A0A7P0TA35;A0A7P0TA71;I3L4M2;A0A7P0T8X1;A0A7P0TA97;A0A7P0T8J3;I3L3P5;A0A7P0T9U6;A0A7P0T9K9;A0A7P0T8C0;I3L0S0;H7BZ94;A0A7P0T9D6;H0Y3Z3;I3L514;A0A7P0Z4J0;A0A7P0Z4S2;A0A7P0TAX9;B3KTQ9;A0A7P0T9S9;I3L3U6;A0A7P0Z476;A0A7P0TBP8;I3NI03;I3L1Y5;A0A7P0T9E3;A0A7P0T940;A0A7P0Z4B2;A0A7P0TBA3;A0A7P0Z4F8	P07237;A0A7P0TB26;A0A7P0TA35;A0A7P0TA71;I3L4M2;A0A7P0T8X1;A0A7P0TA97;A0A7P0T8J3;I3L3P5;A0A7P0T9U6;A0A7P0T9K9;A0A7P0T8C0;I3L0S0;H7BZ94;A0A7P0T9D6;H0Y3Z3;I3L514	60;60;59;58;55;55;55;54;54;53;52;52;52;52;49;46;42;25;24;21;21;9;9;9;9;9;2;2;2;2;2;2	60;60;59;58;55;55;55;54;54;53;52;52;52;52;49;46;42;25;24;21;21;9;9;9;9;9;2;2;2;2;2;2	60;60;59;58;55;55;55;54;54;53;52;52;52;52;49;46;42;25;24;21;21;9;9;9;9;9;2;2;2;2;2;2	Protein disulfide-isomerase;protein disulfide-isomerase	P4HB	sp|P07237|PDIA1_HUMAN Protein disulfide-isomerase OS=Homo sapiens OX=9606 GN=P4HB PE=1 SV=3;tr|A0A7P0TB26|A0A7P0TB26_HUMAN Isoform of P07237, Protein disulfide-isomerase OS=Homo sapiens OX=9606 GN=P4HB PE=1 SV=1;tr|A0A7P0TA35|A0A7P0TA35_HUMAN Isoform of P0	32	60	60	60	26	35	31	35	36	36	38	39	30	35	34	20	34	33	42	32	34	35	43	35	27	33	22	31	27	32	26	35	31	35	36	36	38	39	30	35	34	20
P27824;A0A7P0TB65;P27824-2;A0A7P0TAE9;A0A7P0T840;A0A7P0T937;A0A7P0T9L0;A0A7P0T8G1;D6RGY2;P27824-3;A0A7P0Z4D6;A0A7P0Z484;A0A7P0TAR9;A0AAG2TDQ3;A0A7P0Z4H2;A0AAG2TF08;A0A7P0T8N1;A0AAG2TDY5;A0AAG2TEA1;A0A7P0TAN9;D6RAU8;D6RFL1;A0AAG2TEU3;D6RAQ8;O14967;D6RD16;A0AAG2TEC6	P27824;A0A7P0TB65;P27824-2;A0A7P0TAE9;A0A7P0T840;A0A7P0T937;A0A7P0T9L0;A0A7P0T8G1;D6RGY2;P27824-3;A0A7P0Z4D6;A0A7P0Z484;A0A7P0TAR9	25;25;25;24;24;24;21;21;21;21;20;19;14;9;9;8;6;6;6;6;5;5;4;3;1;1;1	25;25;25;24;24;24;21;21;21;21;20;19;14;9;9;8;6;6;6;6;5;5;4;3;1;1;1	25;25;25;24;24;24;21;21;21;21;20;19;14;9;9;8;6;6;6;6;5;5;4;3;1;1;1	Calnexin	CANX	sp|P27824|CALX_HUMAN Calnexin OS=Homo sapiens OX=9606 GN=CANX PE=1 SV=2;tr|A0A7P0TB65|A0A7P0TB65_HUMAN Isoform of P27824, Calnexin OS=Homo sapiens OX=9606 GN=CANX PE=1 SV=1;sp|P27824-2|CALX_HUMAN Isoform of P27824, Isoform 2 of Calnexin OS=Homo sapiens OX=	27	25	25	25	10	10	13	13	16	10	14	14	12	15	13	10	14	13	16	10	9	17	16	16	17	18	11	11	11	14	10	10	13	13	16	10	14	14	12	15	13	10
O95786;B3KWW1;A0A7P0TB70;O95786-2;A2A376	O95786;B3KWW1;A0A7P0TB70;O95786-2;A2A376	2;2;2;2;1	2;2;2;2;1	2;2;2;2;1	Antiviral innate immune response receptor RIG-I;RNA helicase	RIGI;DDX58	sp|O95786|RIGI_HUMAN Antiviral innate immune response receptor RIG-I OS=Homo sapiens OX=9606 GN=RIGI PE=1 SV=2;tr|B3KWW1|B3KWW1_HUMAN Isoform of O95786, RNA helicase OS=Homo sapiens OX=9606 GN=RIGI PE=1 SV=1;tr|A0A7P0TB70|A0A7P0TB70_HUMAN readthrough, RNA	5	2	2	2	0	0	0	0	1	1	1	1	1	1	0	0	1	1	0	1	1	1	1	1	1	1	0	0	0	0	0	0	0	0	1	1	1	1	1	1	0	0
P19525;A0A7P0TBA9;P19525-2;A0A7P0TAL9;A0A7P0Z4M0	P19525;A0A7P0TBA9;P19525-2;A0A7P0TAL9;A0A7P0Z4M0	4;4;4;3;2	4;4;4;3;2	4;4;4;3;2	Interferon-induced, double-stranded RNA-activated protein kinase	EIF2AK2	sp|P19525|E2AK2_HUMAN Interferon-induced, double-stranded RNA-activated protein kinase OS=Homo sapiens OX=9606 GN=EIF2AK2 PE=1 SV=2;tr|A0A7P0TBA9|A0A7P0TBA9_HUMAN Isoform of P19525, Eukaryotic translation initiation factor 2 alpha kinase 2 OS=Homo sapiens	5	4	4	4	0	0	0	0	0	0	0	0	0	0	0	0	0	1	0	1	1	0	0	1	2	0	0	0	2	0	0	0	0	0	0	0	0	0	0	0	0	0
P11182;A0A7P0Z494;A0A7P0T9W1;Q5VVL7	P11182;A0A7P0Z494;A0A7P0T9W1;Q5VVL7	4;4;3;3	4;4;3;3	4;4;3;3	Lipoamide acyltransferase component of branched-chain alpha-keto acid dehydrogenase complex, mitochondrial;Dihydrolipoamide acetyltransferase component of pyruvate dehydrogenase complex	DBT	sp|P11182|ODB2_HUMAN Lipoamide acyltransferase component of branched-chain alpha-keto acid dehydrogenase complex, mitochondrial OS=Homo sapiens OX=9606 GN=DBT PE=1 SV=4;tr|A0A7P0Z494|A0A7P0Z494_HUMAN Isoform of P11182, Dihydrolipoamide acetyltransferase co	4	4	4	4	1	0	2	2	0	2	1	2	0	1	0	1	1	3	0	2	3	1	1	1	1	0	0	1	0	0	1	0	2	2	0	2	1	2	0	1	0	1
P23284;A0A7P0Z497;A0A7P0TB45;A0A7P0T7U3	P23284;A0A7P0Z497;A0A7P0TB45	22;22;20;9	22;22;20;9	22;22;20;9	Peptidyl-prolyl cis-trans isomerase B;Peptidyl-prolyl cis-trans isomerase	PPIB	sp|P23284|PPIB_HUMAN Peptidyl-prolyl cis-trans isomerase B OS=Homo sapiens OX=9606 GN=PPIB PE=1 SV=2;tr|A0A7P0Z497|A0A7P0Z497_HUMAN Isoform of P23284, Peptidyl-prolyl cis-trans isomerase OS=Homo sapiens OX=9606 GN=PPIB PE=1 SV=1;tr|A0A7P0TB45|A0A7P0TB45_HU	4	22	22	22	8	9	9	11	11	8	13	9	10	11	9	7	9	14	11	11	11	14	13	13	13	12	12	11	14	10	8	9	9	11	11	8	13	9	10	11	9	7
Q14203-3;A0A7P0Z4C3;E7EX90;Q14203;A0A804CDA6;Q14203-4;Q14203-6;Q14203-2;Q14203-5;Q6AWB1;E7EWF7;C9JJD0;C9JKG6;E9PCY0;C9JTE5;C9JZA4;C9JJN7;C9J1B7;C9JUI8	Q14203-3;A0A7P0Z4C3;E7EX90;Q14203;A0A804CDA6;Q14203-4;Q14203-6;Q14203-2;Q14203-5;Q6AWB1	33;33;33;32;32;32;32;29;29;17;11;4;3;3;3;3;3;2;1	33;33;33;32;32;32;32;29;29;17;11;4;3;3;3;3;3;2;1	33;33;33;32;32;32;32;29;29;17;11;4;3;3;3;3;3;2;1	Dynactin subunit 1	DCTN1	sp|Q14203-3|DCTN1_HUMAN Isoform of Q14203, Isoform 3 of Dynactin subunit 1 OS=Homo sapiens OX=9606 GN=DCTN1;tr|A0A7P0Z4C3|A0A7P0Z4C3_HUMAN Isoform of Q14203, Dynactin subunit 1 OS=Homo sapiens OX=9606 GN=DCTN1 PE=1 SV=1;tr|E7EX90|E7EX90_HUMAN Isoform of Q1	19	33	33	33	7	8	12	13	15	11	14	14	15	15	15	8	16	14	17	8	7	17	17	15	11	14	9	7	11	9	7	8	12	13	15	11	14	14	15	15	15	8
P55265;A0A7P0Z4F9;A0AAG2U823;A0AAG2U5V6;A0AAG2TPY2;P55265-5;P55265-4;A0A3B3ISU1;A0A7P0Z4K3;A0A3B3IRQ9;P55265-3;P55265-2;A0A3B3ISX1;A0A3B3ITG9;A0A7P0TA14	P55265;A0A7P0Z4F9;A0AAG2U823;A0AAG2U5V6;A0AAG2TPY2;P55265-5;P55265-4;A0A3B3ISU1;A0A7P0Z4K3;A0A3B3IRQ9;P55265-3;P55265-2;A0A3B3ISX1;A0A3B3ITG9	11;11;11;11;11;11;11;10;10;9;9;9;7;6;3	11;11;11;11;11;11;11;10;10;9;9;9;7;6;3	11;11;11;11;11;11;11;10;10;9;9;9;7;6;3	Double-stranded RNA-specific adenosine deaminase	ADAR	sp|P55265|DSRAD_HUMAN Double-stranded RNA-specific adenosine deaminase OS=Homo sapiens OX=9606 GN=ADAR PE=1 SV=4;tr|A0A7P0Z4F9|A0A7P0Z4F9_HUMAN Isoform of P55265, Adenosine deaminase RNA specific OS=Homo sapiens OX=9606 GN=ADAR PE=1 SV=1;tr|A0AAG2U823|A0AA	15	11	11	11	1	2	5	7	3	2	3	1	3	4	2	0	3	1	0	2	3	3	4	3	6	5	3	4	4	3	1	2	5	7	3	2	3	1	3	4	2	0
Q01433;Q01433-2;A0A804CCZ3;H0Y360;Q01433-5;A0A590UK85;A0A7P0Z4H6;Q01433-4;E9PIJ1;E9PJF6;A0A7P0T999;A0A7P0TB79;A0A590UJX5;A0A804H2H4;H0YF16	Q01433;Q01433-2;A0A804CCZ3;H0Y360;Q01433-5;A0A590UK85;A0A7P0Z4H6;Q01433-4;E9PIJ1;E9PJF6;A0A7P0T999;A0A7P0TB79;A0A590UJX5	5;5;5;5;5;4;4;4;3;3;3;3;3;2;2	5;5;5;5;5;4;4;4;3;3;3;3;3;2;2	5;5;5;5;5;4;4;4;3;3;3;3;3;2;2	AMP deaminase 2;AMP deaminase	AMPD2	sp|Q01433|AMPD2_HUMAN AMP deaminase 2 OS=Homo sapiens OX=9606 GN=AMPD2 PE=1 SV=3;sp|Q01433-2|AMPD2_HUMAN Isoform of Q01433, Isoform Ex1A-2-3 of AMP deaminase 2 OS=Homo sapiens OX=9606 GN=AMPD2;tr|A0A804CCZ3|A0A804CCZ3_HUMAN Isoform of Q01433, AMP deaminase	15	5	5	5	3	2	2	2	2	1	1	0	2	2	2	0	2	0	2	0	0	1	2	0	1	1	0	1	1	2	3	2	2	2	2	1	1	0	2	2	2	0
A4D1P6;A0A804HHS8;C9J1X0;A4D1P6-2	A4D1P6;A0A804HHS8;C9J1X0;A4D1P6-2	2;2;2;1	2;2;2;1	2;2;2;1	WD repeat-containing protein 91	WDR91	sp|A4D1P6|WDR91_HUMAN WD repeat-containing protein 91 OS=Homo sapiens OX=9606 GN=WDR91 PE=1 SV=2;tr|A0A804HHS8|A0A804HHS8_HUMAN Isoform of A4D1P6, WD repeat-containing protein 91 OS=Homo sapiens OX=9606 GN=WDR91 PE=1 SV=1;tr|C9J1X0|C9J1X0_HUMAN Isoform of	4	2	2	2	1	1	1	1	0	0	1	0	0	0	1	1	0	0	1	0	0	0	0	0	1	2	1	0	1	0	1	1	1	1	0	0	1	0	0	0	1	1
Q99614;A0A804HHT7;A0A804HKI4;A0A804HKC5;A0A804HIB8;A0A804HL30	Q99614;A0A804HHT7;A0A804HKI4;A0A804HKC5;A0A804HIB8	3;3;3;3;2;1	3;3;3;3;2;1	3;3;3;3;2;1	Tetratricopeptide repeat protein 1	TTC1	sp|Q99614|TTC1_HUMAN Tetratricopeptide repeat protein 1 OS=Homo sapiens OX=9606 GN=TTC1 PE=1 SV=1;tr|A0A804HHT7|A0A804HHT7_HUMAN Isoform of Q99614, Tetratricopeptide repeat domain 1 OS=Homo sapiens OX=9606 GN=TTC1 PE=1 SV=1;tr|A0A804HKI4|A0A804HKI4_HUMAN I	6	3	3	3	0	2	1	1	1	0	0	1	2	1	0	0	1	0	1	1	2	2	1	2	0	0	0	1	0	1	0	2	1	1	1	0	0	1	2	1	0	0
Q9BTW9;A0A804HJ57;A0A804HKT8;J3KR97;A0A804HLF8;A0A804HL62;A0A804HHW7;A0A804HLI2;A0A804HIU1;A0A804HJ32;A0A804HI57;A0A804HI02;A0A804HJY5;A0A804HIN6;Q9BTW9-4;I3L0V3;A0A804HIC0;I3L120;A0A804HJU6;A0A804HL21;A0A0J9YVR1;A0A0J9YWI5;A0A0J9YXU4;Q9BTW9-5	Q9BTW9;A0A804HJ57;A0A804HKT8;J3KR97;A0A804HLF8;A0A804HL62;A0A804HHW7;A0A804HLI2;A0A804HIU1;A0A804HJ32;A0A804HI57;A0A804HI02;A0A804HJY5;A0A804HIN6;Q9BTW9-4;I3L0V3;A0A804HIC0;I3L120;A0A804HJU6;A0A804HL21;A0A0J9YVR1;A0A0J9YWI5;A0A0J9YXU4;Q9BTW9-5	2;2;2;2;2;2;2;2;2;2;2;2;2;2;2;1;1;1;1;1;1;1;1;1	2;2;2;2;2;2;2;2;2;2;2;2;2;2;2;1;1;1;1;1;1;1;1;1	2;2;2;2;2;2;2;2;2;2;2;2;2;2;2;1;1;1;1;1;1;1;1;1	Tubulin-specific chaperone D	TBCD	sp|Q9BTW9|TBCD_HUMAN Tubulin-specific chaperone D OS=Homo sapiens OX=9606 GN=TBCD PE=1 SV=2;tr|A0A804HJ57|A0A804HJ57_HUMAN Isoform of Q9BTW9, Tubulin-specific chaperone D OS=Homo sapiens OX=9606 GN=TBCD PE=1 SV=1;tr|A0A804HKT8|A0A804HKT8_HUMAN Isoform of Q	24	2	2	2	0	0	0	1	1	0	0	0	0	0	0	0	0	0	0	0	0	0	1	0	0	1	0	1	1	1	0	0	0	1	1	0	0	0	0	0	0	0
Q9UBM7;H0YE57;B4E1K5;E9PM00;A0A8I5KRR9;A0A804HJQ7;A0A804HI25	Q9UBM7;H0YE57;B4E1K5;E9PM00;A0A8I5KRR9;A0A804HJQ7;A0A804HI25	1;1;1;1;1;1;1	1;1;1;1;1;1;1	1;1;1;1;1;1;1	7-dehydrocholesterol reductase	DHCR7	sp|Q9UBM7|DHCR7_HUMAN 7-dehydrocholesterol reductase OS=Homo sapiens OX=9606 GN=DHCR7 PE=1 SV=1;tr|H0YE57|H0YE57_HUMAN Isoform of Q9UBM7, 7-dehydrocholesterol reductase (Fragment) OS=Homo sapiens OX=9606 GN=DHCR7 PE=1 SV=1;tr|B4E1K5|B4E1K5_HUMAN Isoform of	7	1	1	1	0	0	0	1	0	0	0	0	0	0	0	0	0	0	0	0	0	0	0	0	0	0	0	0	0	0	0	0	0	1	0	0	0	0	0	0	0	0
O60488;D6RDA8;D6RF95;A0A804HI36;O60488-2	O60488;D6RDA8;D6RF95;A0A804HI36;O60488-2	1;1;1;1;1	1;1;1;1;1	1;1;1;1;1	Long-chain-fatty-acid--CoA ligase 4;long-chain-fatty-acid--CoA ligase	ACSL4	sp|O60488|ACSL4_HUMAN Long-chain-fatty-acid--CoA ligase 4 OS=Homo sapiens OX=9606 GN=ACSL4 PE=1 SV=2;tr|D6RDA8|D6RDA8_HUMAN Isoform of O60488, Acyl-CoA synthetase long chain family member 4 (Fragment) OS=Homo sapiens OX=9606 GN=ACSL4 PE=1 SV=1;tr|D6RF95|D6	5	1	1	1	0	0	0	1	0	0	0	0	0	0	0	0	0	0	0	0	0	0	0	0	0	0	0	0	0	0	0	0	0	1	0	0	0	0	0	0	0	0
P42704;A0A804HIG4;A0A804HK30;A0A804HKI2;A0A804HJZ1;A0A804HI14;A0A804HKR3;A0A804HKJ0;A0A804HL40;A0A804HLG8;A0A804HIN4;A0A804HHY9;A0A804HJA1;A0A804HLL8	P42704;A0A804HIG4;A0A804HK30;A0A804HKI2;A0A804HJZ1;A0A804HI14;A0A804HKR3;A0A804HKJ0;A0A804HL40;A0A804HLG8;A0A804HIN4;A0A804HHY9	60;60;60;60;59;59;59;59;59;59;59;53;15;2	60;60;60;60;59;59;59;59;59;59;59;53;15;2	5;5;5;5;5;5;5;5;5;5;5;5;2;2	Leucine-rich PPR motif-containing protein, mitochondrial	LRPPRC	sp|P42704|LPPRC_HUMAN Leucine-rich PPR motif-containing protein, mitochondrial OS=Homo sapiens OX=9606 GN=LRPPRC PE=1 SV=3;tr|A0A804HIG4|A0A804HIG4_HUMAN Isoform of P42704, Leucine rich pentatricopeptide repeat containing OS=Homo sapiens OX=9606 GN=LRPPRC	14	60	60	5	17	20	29	31	29	23	24	23	22	29	28	12	28	19	30	14	16	32	27	21	34	32	19	25	23	30	17	20	29	31	29	23	24	23	22	29	28	12
Q9BT22;A0A804HKJ4;K7EID2;A0A804HJE3;A0A804HKU4;A0A804HKK4;A0A804HIG6;A0A804HJQ1;A0A804HLB7;A0A804HKX7;A0A804HJL6;Q9BT22-2	Q9BT22;A0A804HKJ4;K7EID2;A0A804HJE3;A0A804HKU4;A0A804HKK4;A0A804HIG6;A0A804HJQ1;A0A804HLB7;A0A804HKX7;A0A804HJL6;Q9BT22-2	1;1;1;1;1;1;1;1;1;1;1;1	1;1;1;1;1;1;1;1;1;1;1;1	1;1;1;1;1;1;1;1;1;1;1;1	Chitobiosyldiphosphodolichol beta-mannosyltransferase	ALG1	sp|Q9BT22|ALG1_HUMAN Chitobiosyldiphosphodolichol beta-mannosyltransferase OS=Homo sapiens OX=9606 GN=ALG1 PE=1 SV=2;tr|A0A804HKJ4|A0A804HKJ4_HUMAN Isoform of Q9BT22, ALG1 chitobiosyldiphosphodolichol beta-mannosyltransferase OS=Homo sapiens OX=9606 GN=ALG	12	1	1	1	0	1	0	1	0	1	0	0	0	0	0	0	0	1	0	1	0	0	0	0	0	0	0	0	0	0	0	1	0	1	0	1	0	0	0	0	0	0
P12814-3;A0A804HII9;A0A804HKE2;A0A804HLD0;A0A804HIN7;A0A804HJU8;H7C5W8;H0YJW3;G3V2N5;A0A804HJQ9;H0YJ11;G3V2W4;A0A494C1A0;A0A804HI95;P35609-2;P35609;A0A804HJN7;A0A804HIY0;G3V2X9;G3V5M4;A0A494C033;A0A804HKG0;A0A494C166;A0A494C0Q3;A0A494C060;G3V2E8;G3V380;A0A494C031	P12814-3;A0A804HII9;A0A804HKE2;A0A804HLD0;A0A804HIN7;A0A804HJU8	115;115;113;110;109;108;35;33;28;28;26;25;21;21;21;21;18;14;11;11;10;10;10;7;5;5;3;2	115;115;113;110;109;108;35;33;28;28;26;25;21;21;21;21;18;14;11;11;10;10;10;7;5;5;3;2	0;0;0;0;0;0;0;0;0;0;0;0;0;0;0;0;0;0;0;0;0;0;0;0;0;0;0;0	Alpha-actinin-1	ACTN1	sp|P12814-3|ACTN1_HUMAN Isoform of P12814, Isoform 3 of Alpha-actinin-1 OS=Homo sapiens OX=9606 GN=ACTN1;tr|A0A804HII9|A0A804HII9_HUMAN Isoform of P12814, Alpha-actinin-1 OS=Homo sapiens OX=9606 GN=ACTN1 PE=1 SV=1;tr|A0A804HKE2|A0A804HKE2_HUMAN Isoform of	28	115	115	0	50	61	53	54	80	77	75	83	81	76	72	59	72	82	83	73	73	81	79	80	58	44	59	57	60	62	50	61	53	54	80	77	75	83	81	76	72	59
P50402;A0A804HIV7;A0A804HLA2;Q5HY57	P50402;A0A804HIV7;A0A804HLA2;Q5HY57	10;10;5;5	10;10;5;5	10;10;5;5	Emerin	EMD	sp|P50402|EMD_HUMAN Emerin OS=Homo sapiens OX=9606 GN=EMD PE=1 SV=1;tr|A0A804HIV7|A0A804HIV7_HUMAN Isoform of P50402, Emerin OS=Homo sapiens OX=9606 GN=EMD PE=1 SV=1;tr|A0A804HLA2|A0A804HLA2_HUMAN Isoform of P50402, Emerin OS=Homo sapiens OX=9606 GN=EMD PE	4	10	10	10	0	3	5	3	2	2	3	5	1	3	2	2	1	3	4	2	2	4	6	3	4	5	2	4	3	4	0	3	5	3	2	2	3	5	1	3	2	2
P55196;P55196-3;P55196-2;Q5TIG5;A8MQ02;J3KN01;A0A804HJ20;H0Y8U8;P55196-6;P55196-1;P55196-5;F8W9I4;E9PFY5;H0YA98;H0Y7R8;H0Y948	P55196;P55196-3;P55196-2;Q5TIG5;A8MQ02;J3KN01;A0A804HJ20;H0Y8U8;P55196-6;P55196-1;P55196-5	5;5;5;5;5;5;5;5;5;5;5;2;2;1;1;1	5;5;5;5;5;5;5;5;5;5;5;2;2;1;1;1	5;5;5;5;5;5;5;5;5;5;5;2;2;1;1;1	Afadin	AFDN	sp|P55196|AFAD_HUMAN Afadin OS=Homo sapiens OX=9606 GN=AFDN PE=1 SV=3;sp|P55196-3|AFAD_HUMAN Isoform of P55196, Isoform 3 of Afadin OS=Homo sapiens OX=9606 GN=AFDN;sp|P55196-2|AFAD_HUMAN Isoform of P55196, Isoform 1 of Afadin OS=Homo sapiens OX=9606 GN=AFD	16	5	5	5	0	0	1	3	2	0	0	0	0	1	0	0	1	0	1	1	1	1	1	1	3	3	1	2	1	2	0	0	1	3	2	0	0	0	0	1	0	0
Q9HCC0;Q9HCC0-2;A0A804HLJ9;A0A804HJ24;A0A804HJ84;A0A804HKE8;A0A804HK37;A0A804HJ31;A0A804HL02;A0A804HJL2;A0A0S2Z5R4;A0A804HHS4;D6RDF7;A0A804HIH3;A0A804HJW5;D6R9R1;A0A0D9SFE9;A0A804HJC1;A0A804HJW2;A0A804HKH3;A0A0G2JM88;D6RD67	Q9HCC0;Q9HCC0-2;A0A804HLJ9;A0A804HJ24;A0A804HJ84;A0A804HKE8;A0A804HK37;A0A804HJ31;A0A804HL02;A0A804HJL2	17;17;17;17;16;16;15;15;15;12;8;8;8;8;8;8;8;8;6;5;5;3	17;17;17;17;16;16;15;15;15;12;8;8;8;8;8;8;8;8;6;5;5;3	17;17;17;17;16;16;15;15;15;12;8;8;8;8;8;8;8;8;6;5;5;3	Methylcrotonoyl-CoA carboxylase beta chain, mitochondrial;methylcrotonoyl-CoA carboxylase	MCCC2	sp|Q9HCC0|MCCB_HUMAN Methylcrotonoyl-CoA carboxylase beta chain, mitochondrial OS=Homo sapiens OX=9606 GN=MCCC2 PE=1 SV=1;sp|Q9HCC0-2|MCCB_HUMAN Isoform of Q9HCC0, Isoform 2 of Methylcrotonoyl-CoA carboxylase beta chain, mitochondrial OS=Homo sapiens OX=96	22	17	17	17	4	2	7	7	5	3	6	4	3	6	5	4	5	3	5	0	3	3	3	4	6	5	4	4	5	5	4	2	7	7	5	3	6	4	3	6	5	4
Q9GZZ9;A0A804HJ86;E7EWE1;E7EQ61;Q9GZZ9-2;C9JRV9;D6RJC9;C9J0F6;C9J5W5	Q9GZZ9;A0A804HJ86;E7EWE1;E7EQ61;Q9GZZ9-2	5;5;4;4;3;2;1;1;1	5;5;4;4;3;2;1;1;1	5;5;4;4;3;2;1;1;1	Ubiquitin-like modifier-activating enzyme 5	UBA5	sp|Q9GZZ9|UBA5_HUMAN Ubiquitin-like modifier-activating enzyme 5 OS=Homo sapiens OX=9606 GN=UBA5 PE=1 SV=1;tr|A0A804HJ86|A0A804HJ86_HUMAN Isoform of Q9GZZ9, Ubiquitin-like modifier-activating enzyme 5 OS=Homo sapiens OX=9606 GN=UBA5 PE=1 SV=1;tr|E7EWE1|E7E	9	5	5	5	1	1	2	4	4	2	4	2	1	2	1	0	2	1	1	1	1	3	2	1	1	4	2	2	1	3	1	1	2	4	4	2	4	2	1	2	1	0
Q9H4I0;A0A804HJ87;Q9H4I0-2	Q9H4I0;A0A804HJ87;Q9H4I0-2	2;2;1	1;1;1	1;1;1	Double-strand-break repair protein rad21-like protein 1	RAD21L1	sp|Q9H4I0|RD21L_HUMAN Double-strand-break repair protein rad21-like protein 1 OS=Homo sapiens OX=9606 GN=RAD21L1 PE=1 SV=3;tr|A0A804HJ87|A0A804HJ87_HUMAN Isoform of Q9H4I0, RAD21 cohesin complex component like 1 OS=Homo sapiens OX=9606 GN=RAD21L1 PE=1 SV=1	3	2	1	1	0	0	0	0	0	0	0	0	0	0	0	0	0	0	0	0	0	0	0	0	1	0	1	0	0	0	0	0	0	0	0	0	0	0	0	0	0	0
Q16134;A0A804HJT7;A0A804HK05;A0A804HL84;A0A804HL81;B4DEQ0;A0A804HJK8;Q16134-3;A0A804HI48;A0A804HI73;A0A804HK66;A0A804HI80;A0A804HKB8;A0A804HK08;A0A804HI70	Q16134;A0A804HJT7;A0A804HK05;A0A804HL84;A0A804HL81;B4DEQ0;A0A804HJK8;Q16134-3;A0A804HI48;A0A804HI73;A0A804HK66;A0A804HI80	6;6;6;6;6;5;5;5;4;4;3;3;2;1;1	6;6;6;6;6;5;5;5;4;4;3;3;2;1;1	6;6;6;6;6;5;5;5;4;4;3;3;2;1;1	Electron transfer flavoprotein-ubiquinone oxidoreductase, mitochondrial;Electron transfer flavoprotein-ubiquinone oxidoreductase	ETFDH	sp|Q16134|ETFD_HUMAN Electron transfer flavoprotein-ubiquinone oxidoreductase, mitochondrial OS=Homo sapiens OX=9606 GN=ETFDH PE=1 SV=2;tr|A0A804HJT7|A0A804HJT7_HUMAN Isoform of Q16134, Electron transfer flavoprotein-ubiquinone oxidoreductase OS=Homo sapie	15	6	6	6	1	1	3	5	3	2	2	2	1	1	2	0	3	1	1	1	2	1	3	1	1	1	1	2	1	2	1	1	3	5	3	2	2	2	1	1	2	0
Q9Y4D8;F8VWT9;J3KPF0;A0A804HJX8;Q9Y4D8-2;Q9Y4D8-4;Q9Y4D8-5;Q9Y4D8-3	Q9Y4D8;F8VWT9;J3KPF0;A0A804HJX8;Q9Y4D8-2;Q9Y4D8-4;Q9Y4D8-5;Q9Y4D8-3	2;2;2;2;2;2;1;1	2;2;2;2;2;2;1;1	2;2;2;2;2;2;1;1	Probable E3 ubiquitin-protein ligase HECTD4	HECTD4	sp|Q9Y4D8|HECD4_HUMAN Probable E3 ubiquitin-protein ligase HECTD4 OS=Homo sapiens OX=9606 GN=HECTD4 PE=1 SV=5;tr|F8VWT9|F8VWT9_HUMAN Isoform of Q9Y4D8, HECT domain E3 ubiquitin protein ligase 4 OS=Homo sapiens OX=9606 GN=HECTD4 PE=1 SV=2;tr|J3KPF0|J3KPF0_H	8	2	2	2	0	1	1	0	1	1	1	1	1	1	1	0	1	1	1	2	1	1	1	1	1	0	0	1	2	1	0	1	1	0	1	1	1	1	1	1	1	0
A0A804HK61;P12814-2;A0A7I2V4Y4;P12814-4;A0A804HLF4;H9KV75	A0A804HK61;P12814-2;A0A7I2V4Y4;P12814-4;A0A804HLF4;H9KV75	114;114;112;111;105;104	1;1;1;1;1;1	1;1;1;1;1;1	Alpha-actinin-1	ACTN1	tr|A0A804HK61|A0A804HK61_HUMAN Isoform of P12814, Alpha-actinin-1 OS=Homo sapiens OX=9606 GN=ACTN1 PE=1 SV=1;sp|P12814-2|ACTN1_HUMAN Isoform of P12814, Isoform 2 of Alpha-actinin-1 OS=Homo sapiens OX=9606 GN=ACTN1;tr|A0A7I2V4Y4|A0A7I2V4Y4_HUMAN Isoform of	6	114	1	1	49	61	52	53	79	76	74	82	80	75	71	59	71	80	82	73	73	80	78	79	58	43	58	56	60	61	0	1	0	0	0	0	0	0	0	0	0	0
O00170;A0A804HKH9;E9PMH2;A0A804HKK3;A0A804HKL7;A0A804HKP8;A0A804HJ46;A0A804HIX8;A0A804HJ38;V9GYQ3	O00170;A0A804HKH9;E9PMH2;A0A804HKK3;A0A804HKL7;A0A804HKP8;A0A804HJ46;A0A804HIX8;A0A804HJ38;V9GYQ3	4;4;3;3;3;2;2;2;2;2	4;4;3;3;3;2;2;2;2;2	4;4;3;3;3;2;2;2;2;2	AH receptor-interacting protein;peptidylprolyl isomerase	AIP	sp|O00170|AIP_HUMAN AH receptor-interacting protein OS=Homo sapiens OX=9606 GN=AIP PE=1 SV=3;tr|A0A804HKH9|A0A804HKH9_HUMAN Isoform of O00170, peptidylprolyl isomerase (Fragment) OS=Homo sapiens OX=9606 GN=AIP PE=1 SV=1;tr|E9PMH2|E9PMH2_HUMAN Isoform of O0	10	4	4	4	1	1	0	1	0	0	0	0	0	0	0	2	0	1	1	1	1	1	1	1	3	2	1	2	1	1	1	1	0	1	0	0	0	0	0	0	0	2
P41252;A0A804HL54;A0A804HJN6;A0A0A0MSX9;A0A804HHW9;A0A804HIV9;A0A804HJ36;J3KR24;A0A804HKU1;A0A804HK69;A0A804HIG2;A0A804HKW6	P41252;A0A804HL54;A0A804HJN6;A0A0A0MSX9;A0A804HHW9;A0A804HIV9;A0A804HJ36;J3KR24;A0A804HKU1;A0A804HK69	29;29;28;28;27;26;26;26;17;17;10;3	29;29;28;28;27;26;26;26;17;17;10;3	29;29;28;28;27;26;26;26;17;17;10;3	Isoleucine--tRNA ligase, cytoplasmic;isoleucine--tRNA ligase	IARS1	sp|P41252|SYIC_HUMAN Isoleucine--tRNA ligase, cytoplasmic OS=Homo sapiens OX=9606 GN=IARS1 PE=1 SV=2;tr|A0A804HL54|A0A804HL54_HUMAN Isoform of P41252, isoleucine--tRNA ligase OS=Homo sapiens OX=9606 GN=IARS1 PE=1 SV=1;tr|A0A804HJN6|A0A804HJN6_HUMAN Isoform	12	29	29	29	4	8	10	15	9	9	11	9	10	12	12	3	10	5	12	5	8	11	10	7	17	13	8	9	9	9	4	8	10	15	9	9	11	9	10	12	12	3
P23229;P23229-2;A0A8C8KBL6;P23229-4;P23229-5;P23229-3;P23229-9;P23229-6;P23229-7;H7BZ97;C9JXX7	P23229;P23229-2;A0A8C8KBL6;P23229-4;P23229-5;P23229-3;P23229-9;P23229-6;P23229-7	26;26;26;26;26;26;26;26;22;5;4	26;26;26;26;26;26;26;26;22;5;4	26;26;26;26;26;26;26;26;22;5;4	Integrin alpha-6;Integrin alpha-6 heavy chain;Integrin alpha-6 light chain;Processed integrin alpha-6	ITGA6	sp|P23229|ITA6_HUMAN Integrin alpha-6 OS=Homo sapiens OX=9606 GN=ITGA6 PE=1 SV=5;sp|P23229-2|ITA6_HUMAN Isoform of P23229, Isoform Alpha-6X1A of Integrin alpha-6 OS=Homo sapiens OX=9606 GN=ITGA6;tr|A0A8C8KBL6|A0A8C8KBL6_HUMAN Isoform of P23229, Integrin su	11	26	26	26	8	8	8	10	11	8	10	5	7	8	11	2	11	5	11	5	6	10	10	7	14	14	7	8	10	9	8	8	8	10	11	8	10	5	7	8	11	2
Q14005;A0A8C8KBU6;Q14005-3;Q14005-2;H0YLH9;Q14005-4	Q14005;A0A8C8KBU6;Q14005-3;Q14005-2;H0YLH9;Q14005-4	5;5;5;5;4;4	5;5;5;5;4;4	5;5;5;5;4;4	Pro-interleukin-16;Interleukin-16	IL16	sp|Q14005|IL16_HUMAN Pro-interleukin-16 OS=Homo sapiens OX=9606 GN=IL16 PE=1 SV=4;tr|A0A8C8KBU6|A0A8C8KBU6_HUMAN Isoform of Q14005, Pro-interleukin-16 OS=Homo sapiens OX=9606 GN=IL16 PE=1 SV=1;sp|Q14005-3|IL16_HUMAN Isoform of Q14005, Isoform 3 of Pro-inte	6	5	5	5	2	0	2	5	3	0	3	2	1	2	1	0	1	2	1	2	1	0	0	0	4	3	1	0	1	0	2	0	2	5	3	0	3	2	1	2	1	0
O00330;O00330-3;H0YD97;A0A8C8MSB2;O00330-2	O00330;O00330-3;H0YD97;A0A8C8MSB2;O00330-2	3;3;3;3;2	3;3;3;3;2	3;3;3;3;2	Pyruvate dehydrogenase protein X component, mitochondrial;Dihydrolipoamide acetyltransferase component of pyruvate dehydrogenase complex	PDHX	sp|O00330|ODPX_HUMAN Pyruvate dehydrogenase protein X component, mitochondrial OS=Homo sapiens OX=9606 GN=PDHX PE=1 SV=3;sp|O00330-3|ODPX_HUMAN Isoform of O00330, Isoform 3 of Pyruvate dehydrogenase protein X component, mitochondrial OS=Homo sapiens OX=960	5	3	3	3	1	1	1	1	0	0	0	1	1	1	0	0	1	0	1	0	1	0	1	1	1	2	1	2	2	0	1	1	1	1	0	0	0	1	1	1	0	0
O94901;O94901-9;E9PHI4;O94901-6;A0A8I5G938;O94901-5;H0Y6N5;H0Y742;O94901-3;C9K051;H7C019;C9JK55;H7C2K3;O94901-2;O94901-7	O94901;O94901-9;E9PHI4;O94901-6;A0A8I5G938;O94901-5;H0Y6N5;H0Y742	4;4;4;4;4;4;3;3;1;1;1;1;1;1;1	4;4;4;4;4;4;3;3;1;1;1;1;1;1;1	4;4;4;4;4;4;3;3;1;1;1;1;1;1;1	SUN domain-containing protein 1	SUN1	sp|O94901|SUN1_HUMAN SUN domain-containing protein 1 OS=Homo sapiens OX=9606 GN=SUN1 PE=1 SV=4;sp|O94901-9|SUN1_HUMAN Isoform of O94901, Isoform 8 of SUN domain-containing protein 1 OS=Homo sapiens OX=9606 GN=SUN1;tr|E9PHI4|E9PHI4_HUMAN Isoform of O94901,	15	4	4	4	1	1	1	2	0	0	0	1	0	2	2	1	1	1	0	1	1	0	0	0	1	1	1	1	1	1	1	1	1	2	0	0	0	1	0	2	2	1
Q9NS71;A0A8I5KHR1;Q53YU7	Q9NS71;A0A8I5KHR1;Q53YU7	4;4;4	4;4;4	4;4;4	Gastrokine-1	GKN1	sp|Q9NS71|GKN1_HUMAN Gastrokine-1 OS=Homo sapiens OX=9606 GN=GKN1 PE=1 SV=4;tr|A0A8I5KHR1|A0A8I5KHR1_HUMAN Isoform of Q9NS71, Gastrokine 1 OS=Homo sapiens OX=9606 GN=GKN1 PE=1 SV=1;tr|Q53YU7|Q53YU7_HUMAN Isoform of Q9NS71, Foveolin OS=Homo sapiens OX=9606	3	4	4	4	0	3	0	0	0	0	0	0	0	0	0	0	0	0	0	3	0	0	0	0	2	0	0	2	4	0	0	3	0	0	0	0	0	0	0	0	0	0
Q9NR30;A0A8I5KND9;A0A8I5KYZ4;A0A8I5KNP3;A0A8I5KNN2;Q9NR30-2;Q9BQ39	Q9NR30;A0A8I5KND9;A0A8I5KYZ4;A0A8I5KNP3;A0A8I5KNN2;Q9NR30-2	3;3;3;3;3;3;1	3;3;3;3;3;3;1	3;3;3;3;3;3;1	Nucleolar RNA helicase 2;RNA helicase	DDX21	sp|Q9NR30|DDX21_HUMAN Nucleolar RNA helicase 2 OS=Homo sapiens OX=9606 GN=DDX21 PE=1 SV=5;tr|A0A8I5KND9|A0A8I5KND9_HUMAN Isoform of Q9NR30, RNA helicase OS=Homo sapiens OX=9606 GN=DDX21 PE=1 SV=1;tr|A0A8I5KYZ4|A0A8I5KYZ4_HUMAN Isoform of Q9NR30, RNA helica	7	3	3	3	0	1	1	2	0	0	1	0	1	0	0	0	0	1	0	0	0	0	0	0	2	2	1	0	1	1	0	1	1	2	0	0	1	0	1	0	0	0
Q7Z2K6;A0A8I5KNY4;A0A8I5KXJ0;E7ER77;A0A8I5KWW9;A0A8I5QL16;A0A8I5QJH1;A0A8I5KYJ3;A0A8I5KUT1;A0A8I5QJM6;A0A0C4DGF0;A0A8I5QJT4;Q7Z2K6-2	Q7Z2K6;A0A8I5KNY4;A0A8I5KXJ0;E7ER77;A0A8I5KWW9;A0A8I5QL16;A0A8I5QJH1;A0A8I5KYJ3;A0A8I5KUT1;A0A8I5QJM6;A0A0C4DGF0;A0A8I5QJT4;Q7Z2K6-2	2;2;2;2;2;2;2;2;2;1;1;1;1	2;2;2;2;2;2;2;2;2;1;1;1;1	2;2;2;2;2;2;2;2;2;1;1;1;1	Endoplasmic reticulum metallopeptidase 1	ERMP1	sp|Q7Z2K6|ERMP1_HUMAN Endoplasmic reticulum metallopeptidase 1 OS=Homo sapiens OX=9606 GN=ERMP1 PE=1 SV=2;tr|A0A8I5KNY4|A0A8I5KNY4_HUMAN Isoform of Q7Z2K6, Endoplasmic reticulum metallopeptidase 1 OS=Homo sapiens OX=9606 GN=ERMP1 PE=1 SV=1;tr|A0A8I5KXJ0|A0	13	2	2	2	0	0	0	1	0	0	1	0	0	1	1	0	1	0	1	0	0	1	0	0	0	1	1	1	1	1	0	0	0	1	0	0	1	0	0	1	1	0
O75534;A0A8I5KXH5;A0A8I5QKX0;A0A8I5KV85;A0A8I5KPJ6;O75534-4;O75534-3;O75534-2;A0A8I5KW72;A0A8I5QJA6;A0A8I5KPC0;E9PLT0;E9PNG3;A0A8I5KXL1;A0A8I5KYL8;A0A8I5KTQ3;A0A8I5KWW0;A0A8I5KW29;A0A8I5KS07;A0A8I5KPQ8;A0A8I5KYL4;A0A8I5KNL1;E9PLD4;A0A8I5KYY8;E9PJK7;E9PKN4	O75534;A0A8I5KXH5;A0A8I5QKX0;A0A8I5KV85;A0A8I5KPJ6;O75534-4;O75534-3;O75534-2;A0A8I5KW72;A0A8I5QJA6;A0A8I5KPC0;E9PLT0;E9PNG3;A0A8I5KXL1;A0A8I5KYL8;A0A8I5KTQ3;A0A8I5KWW0	16;16;16;16;16;16;16;16;15;15;15;14;14;12;12;12;9;7;7;7;5;5;2;1;1;1	16;16;16;16;16;16;16;16;15;15;15;14;14;12;12;12;9;7;7;7;5;5;2;1;1;1	16;16;16;16;16;16;16;16;15;15;15;14;14;12;12;12;9;7;7;7;5;5;2;1;1;1	Cold shock domain-containing protein E1	CSDE1	sp|O75534|CSDE1_HUMAN Cold shock domain-containing protein E1 OS=Homo sapiens OX=9606 GN=CSDE1 PE=1 SV=2;tr|A0A8I5KXH5|A0A8I5KXH5_HUMAN Isoform of O75534, Cold shock domain containing E1 OS=Homo sapiens OX=9606 GN=CSDE1 PE=1 SV=1;tr|A0A8I5QKX0|A0A8I5QKX0_H	26	16	16	16	2	5	4	5	7	4	6	4	4	5	4	4	4	3	5	3	2	4	5	4	2	9	7	3	5	3	2	5	4	5	7	4	6	4	4	5	4	4
Q7Z7A1;Q5JVD1;A0A8I5KY43;A0A8I5KQ52;Q7Z7A1-2;Q7Z7A1-5;A0A8I5KPW8;Q7Z7A1-3	Q7Z7A1;Q5JVD1;A0A8I5KY43;A0A8I5KQ52;Q7Z7A1-2;Q7Z7A1-5;A0A8I5KPW8;Q7Z7A1-3	2;2;2;2;2;2;1;1	2;2;2;2;2;2;1;1	2;2;2;2;2;2;1;1	Centriolin	CNTRL	sp|Q7Z7A1|CNTRL_HUMAN Centriolin OS=Homo sapiens OX=9606 GN=CNTRL PE=1 SV=2;tr|Q5JVD1|Q5JVD1_HUMAN Isoform of Q7Z7A1, Centriolin OS=Homo sapiens OX=9606 GN=CNTRL PE=1 SV=2;tr|A0A8I5KY43|A0A8I5KY43_HUMAN Isoform of Q7Z7A1, Centriolin (Fragment) OS=Homo sapi	8	2	2	2	1	1	0	0	1	1	1	1	1	1	1	0	1	1	2	1	1	1	1	1	1	0	1	0	0	0	1	1	0	0	1	1	1	1	1	1	1	0
Q08378;A0A8I5KTE5;Q08378-2;Q08378-4;A0A8I5KWY9;A0A8I5KSF0;A0A8I5KQH9;A0A8I5KXF8;A0A8I5KSV3;A0A8I5KVX9;A0A8I5QKX6;A0A8I5KYV8;A0A8I5KQ98;A0A8I5QJ69;A0A8I5QKK4;A0A8I5KU25;A0A8I5KW20;A0A8I5KQN2;A0A8I5KSX1;A0A8I5KU99	Q08378;A0A8I5KTE5;Q08378-2;Q08378-4;A0A8I5KWY9;A0A8I5KSF0;A0A8I5KQH9;A0A8I5KXF8;A0A8I5KSV3;A0A8I5KVX9;A0A8I5QKX6;A0A8I5KYV8;A0A8I5KQ98;A0A8I5QJ69;A0A8I5QKK4;A0A8I5KU25;A0A8I5KW20;A0A8I5KQN2	10;10;10;10;10;10;10;10;10;10;10;10;10;9;8;8;7;7;3;2	10;10;10;10;10;10;10;10;10;10;10;10;10;9;8;8;7;7;3;2	10;10;10;10;10;10;10;10;10;10;10;10;10;9;8;8;7;7;3;2	Golgin subfamily A member 3	GOLGA3	sp|Q08378|GOGA3_HUMAN Golgin subfamily A member 3 OS=Homo sapiens OX=9606 GN=GOLGA3 PE=1 SV=2;tr|A0A8I5KTE5|A0A8I5KTE5_HUMAN Isoform of Q08378, Golgin A3 (Fragment) OS=Homo sapiens OX=9606 GN=GOLGA3 PE=1 SV=1;sp|Q08378-2|GOGA3_HUMAN Isoform of Q08378, Isof	20	10	10	10	1	1	2	5	2	2	3	2	2	1	2	1	3	2	5	0	0	4	3	1	4	5	2	3	2	2	1	1	2	5	2	2	3	2	2	1	2	1
Q8NCA5;A0A8I5KR56;A0A8I5QKV5;A0A8I5KZA5;E9PH82;B4DT23;A0A8I5KX90;A0A8I5KXK5	Q8NCA5;A0A8I5KR56;A0A8I5QKV5;A0A8I5KZA5;E9PH82;B4DT23	8;8;8;8;7;6;1;1	5;5;5;5;5;3;1;1	5;5;5;5;5;3;1;1	Protein FAM98A	FAM98A	sp|Q8NCA5|FA98A_HUMAN Protein FAM98A OS=Homo sapiens OX=9606 GN=FAM98A PE=1 SV=2;tr|A0A8I5KR56|A0A8I5KR56_HUMAN Isoform of Q8NCA5, Family with sequence similarity 98 member A OS=Homo sapiens OX=9606 GN=FAM98A PE=1 SV=1;tr|A0A8I5QKV5|A0A8I5QKV5_HUMAN Isofor	8	8	5	5	1	0	2	4	1	0	1	0	0	0	2	0	1	0	0	0	0	3	1	1	2	3	0	2	2	2	0	0	2	3	1	0	1	0	0	0	1	0
P00387;A0A8J8YWN6;A0A8I5KR71;P00387-3;P00387-2;A0A8I5QKX1;A0A8I5KW26;A0A8J8Z3C6;A0A8I5KYU1;A0A8I5QKT9;A0A8I5KPU0;A0A8I5KVD2;B1AHF3;A0A8I5QKL2;A0A087WZB1;A0A8I5KNV1;A0A8I5KXI5;A0A8I5KTF9;A0A8I5KUA5	P00387;A0A8J8YWN6;A0A8I5KR71;P00387-3;P00387-2;A0A8I5QKX1;A0A8I5KW26;A0A8J8Z3C6;A0A8I5KYU1;A0A8I5QKT9;A0A8I5KPU0;A0A8I5KVD2;B1AHF3	13;13;13;13;13;12;12;11;9;9;9;8;8;6;5;1;1;1;1	13;13;13;13;13;12;12;11;9;9;9;8;8;6;5;1;1;1;1	13;13;13;13;13;12;12;11;9;9;9;8;8;6;5;1;1;1;1	NADH-cytochrome b5 reductase 3;cytochrome-b5 reductase;NADH-cytochrome b5 reductase	CYB5R3	sp|P00387|NB5R3_HUMAN NADH-cytochrome b5 reductase 3 OS=Homo sapiens OX=9606 GN=CYB5R3 PE=1 SV=3;tr|A0A8J8YWN6|A0A8J8YWN6_HUMAN Isoform of P00387, cytochrome-b5 reductase OS=Homo sapiens OX=9606 GN=CYB5R3 PE=1 SV=1;tr|A0A8I5KR71|A0A8I5KR71_HUMAN Isoform of	19	13	13	13	8	5	11	11	12	8	11	12	10	9	9	10	9	7	11	6	6	11	10	10	9	10	10	12	9	12	8	5	11	11	12	8	11	12	10	9	9	10
Q8IYT4;K7EM02;A0A8I5KR90;K7EPQ6;K7EIJ8;A0A8I5QL41;Q8IYT4-2	Q8IYT4;K7EM02;A0A8I5KR90;K7EPQ6;K7EIJ8;A0A8I5QL41;Q8IYT4-2	1;1;1;1;1;1;1	1;1;1;1;1;1;1	1;1;1;1;1;1;1	Katanin p60 ATPase-containing subunit A-like 2	KATNAL2	sp|Q8IYT4|KATL2_HUMAN Katanin p60 ATPase-containing subunit A-like 2 OS=Homo sapiens OX=9606 GN=KATNAL2 PE=1 SV=3;tr|K7EM02|K7EM02_HUMAN Isoform of Q8IYT4, Katanin catalytic subunit A1 like 2 (Fragment) OS=Homo sapiens OX=9606 GN=KATNAL2 PE=1 SV=1;tr|A0A8I	7	1	1	1	1	1	1	1	1	1	1	1	1	1	1	1	1	1	1	1	1	1	1	1	1	1	1	1	1	1	1	1	1	1	1	1	1	1	1	1	1	1
O60341;A0A8I5QJR3;R4GMQ1;A0A8I5KV76;A0A8I5KVZ4;A0A8I5KSH0;A0A8I5QKM3;A0A8I5QJJ5;A0A8I5KRB8;O60341-2;A0A8I5KXU4;A0A8I5KSI8;A0A8I5KQU6;R4GMP9;A0A8I5KRF4;A0A8I5KPV0;A0A8I5KTR5;A0A8I5KRC9;A0A8I5KT29;A0A8I5KRX9	O60341;A0A8I5QJR3;R4GMQ1;A0A8I5KV76;A0A8I5KVZ4;A0A8I5KSH0;A0A8I5QKM3;A0A8I5QJJ5;A0A8I5KRB8;O60341-2;A0A8I5KXU4;A0A8I5KSI8;A0A8I5KQU6;R4GMP9;A0A8I5KRF4;A0A8I5KPV0;A0A8I5KTR5;A0A8I5KRC9;A0A8I5KT29;A0A8I5KRX9	2;2;2;2;2;2;2;2;2;2;2;1;1;1;1;1;1;1;1;1	2;2;2;2;2;2;2;2;2;2;2;1;1;1;1;1;1;1;1;1	2;2;2;2;2;2;2;2;2;2;2;1;1;1;1;1;1;1;1;1	Lysine-specific histone demethylase 1A;Lysine-specific histone demethylase	KDM1A	sp|O60341|KDM1A_HUMAN Lysine-specific histone demethylase 1A OS=Homo sapiens OX=9606 GN=KDM1A PE=1 SV=2;tr|A0A8I5QJR3|A0A8I5QJR3_HUMAN Isoform of O60341, Lysine demethylase 1A OS=Homo sapiens OX=9606 GN=KDM1A PE=1 SV=1;tr|R4GMQ1|R4GMQ1_HUMAN Isoform of O60	20	2	2	2	0	0	1	0	0	0	1	0	0	1	1	0	1	0	1	0	0	1	0	0	1	0	0	0	0	0	0	0	1	0	0	0	1	0	0	1	1	0
Q8N766;A0A8I5KRL9;A0A8I5KW55;H7C5A2;Q8N766-3;Q8N766-2;A0A8I5KQA0;A0A8I5KTE8;Q8N766-4;A0A8I5KXE1;H7C4E3;A0A8I5KWE3	Q8N766;A0A8I5KRL9;A0A8I5KW55;H7C5A2;Q8N766-3;Q8N766-2;A0A8I5KQA0;A0A8I5KTE8;Q8N766-4;A0A8I5KXE1	6;6;6;6;6;6;5;5;5;4;1;1	6;6;6;6;6;6;5;5;5;4;1;1	6;6;6;6;6;6;5;5;5;4;1;1	ER membrane protein complex subunit 1	EMC1	sp|Q8N766|EMC1_HUMAN ER membrane protein complex subunit 1 OS=Homo sapiens OX=9606 GN=EMC1 PE=1 SV=1;tr|A0A8I5KRL9|A0A8I5KRL9_HUMAN Isoform of Q8N766, ER membrane protein complex subunit 1 OS=Homo sapiens OX=9606 GN=EMC1 PE=1 SV=1;tr|A0A8I5KW55|A0A8I5KW55_	12	6	6	6	1	2	2	3	2	2	2	1	0	1	0	0	1	0	1	0	0	1	0	0	2	2	0	2	0	2	1	2	2	3	2	2	2	1	0	1	0	0
A6NHR9;A0A8I5KRS9;A6NHR9-2;A0A2R8YE92;A0A8I5KW02;J3KTL8;A6NHR9-3	A6NHR9;A0A8I5KRS9;A6NHR9-2;A0A2R8YE92;A0A8I5KW02;J3KTL8;A6NHR9-3	2;2;2;1;1;1;1	2;2;2;1;1;1;1	2;2;2;1;1;1;1	Structural maintenance of chromosomes flexible hinge domain-containing protein 1	SMCHD1	sp|A6NHR9|SMHD1_HUMAN Structural maintenance of chromosomes flexible hinge domain-containing protein 1 OS=Homo sapiens OX=9606 GN=SMCHD1 PE=1 SV=2;tr|A0A8I5KRS9|A0A8I5KRS9_HUMAN Isoform of A6NHR9, Structural maintenance of chromosomes flexible hinge domain	7	2	2	2	0	0	0	0	0	0	0	0	0	0	0	0	0	0	0	0	0	0	0	0	1	1	0	1	1	0	0	0	0	0	0	0	0	0	0	0	0	0
Q02750;A0A8I5QJ96;A0A8I5KXN4;A0A8I5KYS7;A0A8I5QJP8;B4DFY5;A0A8I5KRX5;A0A8I5KYB4;Q02750-2;A0A8I5KVF6;A0A8I5QJL9;A0A8I5QJC1;H3BRW9	Q02750;A0A8I5QJ96;A0A8I5KXN4;A0A8I5KYS7;A0A8I5QJP8;B4DFY5;A0A8I5KRX5;A0A8I5KYB4;Q02750-2;A0A8I5KVF6;A0A8I5QJL9;A0A8I5QJC1	5;5;5;5;5;5;5;5;5;4;4;4;1	5;5;5;5;5;5;5;5;5;4;4;4;1	4;4;4;4;4;4;4;4;4;3;3;3;1	Dual specificity mitogen-activated protein kinase kinase 1	MAP2K1	sp|Q02750|MP2K1_HUMAN Dual specificity mitogen-activated protein kinase kinase 1 OS=Homo sapiens OX=9606 GN=MAP2K1 PE=1 SV=2;tr|A0A8I5QJ96|A0A8I5QJ96_HUMAN Isoform of Q02750, Dual specificity mitogen-activated protein kinase kinase 1 OS=Homo sapiens OX=960	13	5	5	4	0	2	0	0	2	3	3	3	1	2	2	0	1	2	3	1	0	3	1	1	0	1	1	2	1	2	0	2	0	0	2	3	3	3	1	2	2	0
Q8N490;Q8N490-3;A0A8I5KVK5;A0A8I5KXZ5;A0A8I5KSD7;A0A8I5QKK6;A0A8I5KV27;A0A8J8ZTU4;A0A8I5KXK0;Q8N490-4	Q8N490;Q8N490-3;A0A8I5KVK5;A0A8I5KXZ5;A0A8I5KSD7;A0A8I5QKK6;A0A8I5KV27;A0A8J8ZTU4;A0A8I5KXK0;Q8N490-4	2;2;2;2;2;2;2;2;2;2	2;2;2;2;2;2;2;2;2;2	2;2;2;2;2;2;2;2;2;2	Probable hydrolase PNKD	PNKD	sp|Q8N490|PNKD_HUMAN Probable hydrolase PNKD OS=Homo sapiens OX=9606 GN=PNKD PE=1 SV=2;sp|Q8N490-3|PNKD_HUMAN Isoform of Q8N490, Isoform 3 of Probable hydrolase PNKD OS=Homo sapiens OX=9606 GN=PNKD;tr|A0A8I5KVK5|A0A8I5KVK5_HUMAN Isoform of Q8N490, PNKD met	10	2	2	2	0	0	0	0	0	1	1	1	0	0	0	0	1	0	1	0	0	0	0	0	1	0	0	0	0	0	0	0	0	0	0	1	1	1	0	0	0	0
Q6PKG0;Q6PKG0-3;A0A8I5KSP1;A0A8I5KWU3;E5RH50;A0A0B4J210;H0YC33;Q659C4;Q659C4-2;A0A994J4H9;A0A994J4X5;A0A3B3ISF0;Q659C4-7;Q659C4-6;Q659C4-5;Q659C4-9	Q6PKG0;Q6PKG0-3;A0A8I5KSP1;A0A8I5KWU3;E5RH50;A0A0B4J210	5;5;5;5;3;3;2;1;1;1;1;1;1;1;1;1	5;5;5;5;3;3;2;1;1;1;1;1;1;1;1;1	5;5;5;5;3;3;2;1;1;1;1;1;1;1;1;1	La-related protein 1	LARP1	sp|Q6PKG0|LARP1_HUMAN La-related protein 1 OS=Homo sapiens OX=9606 GN=LARP1 PE=1 SV=2;sp|Q6PKG0-3|LARP1_HUMAN Isoform of Q6PKG0, Isoform 2 of La-related protein 1 OS=Homo sapiens OX=9606 GN=LARP1;tr|A0A8I5KSP1|A0A8I5KSP1_HUMAN Isoform of Q6PKG0, La ribonuc	16	5	5	5	1	1	1	1	0	0	1	0	0	0	0	0	0	1	2	2	1	1	1	1	1	1	1	1	0	0	1	1	1	1	0	0	1	0	0	0	0	0
A0A8I5KSX0;Q13683-3;Q13683;H0YJ98;Q13683-13;Q13683-9;J3KNV4;Q13683-7;Q13683-10;G3V2C6;A0A8I5KXI3;H0YJ26;G3V2I4;A0A8I5QJA5	A0A8I5KSX0;Q13683-3;Q13683;H0YJ98;Q13683-13;Q13683-9;J3KNV4;Q13683-7;Q13683-10;G3V2C6	22;22;20;20;20;20;19;19;18;16;9;6;4;1	22;22;20;20;20;20;19;19;18;16;9;6;4;1	22;22;20;20;20;20;19;19;18;16;9;6;4;1	Integrin alpha-7;Integrin alpha-7 heavy chain;Integrin alpha-7 light chain;Integrin alpha-7 70 kDa form	ITGA7	tr|A0A8I5KSX0|A0A8I5KSX0_HUMAN Isoform of Q13683, Integrin subunit alpha 7 OS=Homo sapiens OX=9606 GN=ITGA7 PE=1 SV=1;sp|Q13683-3|ITA7_HUMAN Isoform of Q13683, Isoform Alpha-7X1B of Integrin alpha-7 OS=Homo sapiens OX=9606 GN=ITGA7;sp|Q13683|ITA7_HUMAN Int	14	22	22	22	6	8	9	8	10	10	11	12	13	11	9	11	9	7	11	10	8	15	9	14	9	4	9	8	9	7	6	8	9	8	10	10	11	12	13	11	9	11
Q8NFP9;A0A8I5QKR1;Q5T321;A0A8I5KSX3;A0A0D9SF28;A0A8I5QJB2;A0A8I5QKR6;A0A8I5KZ13;A0A8I5KTY1;A0A8I5KRX1;A0A8I5KXL4;A0A8I5KS18;A0A8I5KWL1;A0A8I5KTV6;A0A8I5KXY8;Q8NFP9-3;A0A8I5KX92	Q8NFP9;A0A8I5QKR1;Q5T321;A0A8I5KSX3;A0A0D9SF28	3;3;3;3;2;1;1;1;1;1;1;1;1;1;1;1;1	2;2;2;2;1;1;1;1;1;1;1;1;1;1;1;1;1	2;2;2;2;1;1;1;1;1;1;1;1;1;1;1;1;1	Neurobeachin	NBEA	sp|Q8NFP9|NBEA_HUMAN Neurobeachin OS=Homo sapiens OX=9606 GN=NBEA PE=1 SV=3;tr|A0A8I5QKR1|A0A8I5QKR1_HUMAN Isoform of Q8NFP9, Neurobeachin (Fragment) OS=Homo sapiens OX=9606 GN=NBEA PE=1 SV=1;tr|Q5T321|Q5T321_HUMAN Isoform of Q8NFP9, Neurobeachin OS=Homo s	17	3	2	2	0	2	1	0	0	0	1	2	0	1	1	0	0	1	0	1	1	2	1	1	0	1	1	2	0	0	0	2	1	0	0	0	0	1	0	0	0	0
O43169;A0A8I5KSY3;D6RFH4;A0A8I5QKN7;A0A8I5KYK4;A0A8I5KSY8;A0A8I5KP74;H3BUX2;J3QR91;A0A8I5KX20;A0A8I5QJ67;A0A8I5KVH4	O43169;A0A8I5KSY3;D6RFH4;A0A8I5QKN7;A0A8I5KYK4;A0A8I5KSY8;A0A8I5KP74;H3BUX2;J3QR91;A0A8I5KX20;A0A8I5QJ67	7;7;7;7;7;7;6;6;5;4;4;1	7;7;7;7;7;7;6;6;5;4;4;1	7;7;7;7;7;7;6;6;5;4;4;1	Cytochrome b5 type B	CYB5B	sp|O43169|CYB5B_HUMAN Cytochrome b5 type B OS=Homo sapiens OX=9606 GN=CYB5B PE=1 SV=3;tr|A0A8I5KSY3|A0A8I5KSY3_HUMAN Isoform of O43169, Cytochrome b5 type B OS=Homo sapiens OX=9606 GN=CYB5B PE=1 SV=1;tr|D6RFH4|D6RFH4_HUMAN Isoform of O43169, Cytochrome b5	12	7	7	7	2	3	3	4	3	4	4	2	4	4	3	4	3	4	2	2	3	3	3	2	2	4	3	3	4	3	2	3	3	4	3	4	4	2	4	4	3	4
Q9UQ13;A0A8I5KUD9;Q9UQ13-2;X6RI37;A0A8I5KUQ6;A0A8I5QJS4	Q9UQ13;A0A8I5KUD9;Q9UQ13-2;X6RI37;A0A8I5KUQ6;A0A8I5QJS4	2;2;2;1;1;1	2;2;2;1;1;1	2;2;2;1;1;1	Leucine-rich repeat protein SHOC-2	SHOC2	sp|Q9UQ13|SHOC2_HUMAN Leucine-rich repeat protein SHOC-2 OS=Homo sapiens OX=9606 GN=SHOC2 PE=1 SV=2;tr|A0A8I5KUD9|A0A8I5KUD9_HUMAN Isoform of Q9UQ13, SHOC2 leucine rich repeat scaffold protein OS=Homo sapiens OX=9606 GN=SHOC2 PE=1 SV=1;sp|Q9UQ13-2|SHOC2_HU	6	2	2	2	0	0	0	0	1	1	0	1	1	1	1	0	1	1	2	2	2	2	2	1	1	1	1	0	1	0	0	0	0	0	1	1	0	1	1	1	1	0
Q96A26;E9PH05;F8W7Q4;A0A8I5KUL7;A0A8I5KW67;A0A8I5KUT6	Q96A26;E9PH05;F8W7Q4;A0A8I5KUL7;A0A8I5KW67;A0A8I5KUT6	2;2;2;2;1;1	2;2;2;2;1;1	2;2;2;2;1;1	Protein FAM162A	FAM162A	sp|Q96A26|F162A_HUMAN Protein FAM162A OS=Homo sapiens OX=9606 GN=FAM162A PE=1 SV=2;tr|E9PH05|E9PH05_HUMAN Isoform of Q96A26, Protein FAM162A OS=Homo sapiens OX=9606 GN=FAM162A PE=1 SV=1;tr|F8W7Q4|F8W7Q4_HUMAN Isoform of Q96A26, Protein FAM162A OS=Homo sapi	6	2	2	2	0	0	0	0	1	1	0	0	1	1	0	0	1	0	0	0	0	1	1	0	0	2	0	0	0	0	0	0	0	0	1	1	0	0	1	1	0	0
O75363;A0A8I5KUN3;O75363-2;H0Y542;A0A8I5KRZ2;G3XAF7;A0A8I5KSK1;A0A8I5KX57;B4DHY3;H7C1E7;B4DFL4	O75363;A0A8I5KUN3;O75363-2;H0Y542;A0A8I5KRZ2;G3XAF7;A0A8I5KSK1;A0A8I5KX57;B4DHY3	8;8;8;6;6;6;6;5;5;3;3	8;8;8;6;6;6;6;5;5;3;3	8;8;8;6;6;6;6;5;5;3;3	Breast carcinoma-amplified sequence 1	BCAS1	sp|O75363|BCAS1_HUMAN Breast carcinoma-amplified sequence 1 OS=Homo sapiens OX=9606 GN=BCAS1 PE=1 SV=2;tr|A0A8I5KUN3|A0A8I5KUN3_HUMAN Isoform of O75363, Brain enriched myelin associated protein 1 OS=Homo sapiens OX=9606 GN=BCAS1 PE=1 SV=1;sp|O75363-2|BCAS1	11	8	8	8	3	5	4	4	1	0	2	1	0	1	0	0	1	0	1	0	1	1	1	1	3	6	2	4	5	4	3	5	4	4	1	0	2	1	0	1	0	0
Q15370;Q15370-2;A0A8I5KUS5;B8ZZU8;A0A0B4J296;I3L0M9	Q15370;Q15370-2;A0A8I5KUS5;B8ZZU8;A0A0B4J296;I3L0M9	4;4;4;3;2;2	4;4;4;3;2;2	4;4;4;3;2;2	Elongin-B	ELOB	sp|Q15370|ELOB_HUMAN Elongin-B OS=Homo sapiens OX=9606 GN=ELOB PE=1 SV=1;sp|Q15370-2|ELOB_HUMAN Isoform of Q15370, Isoform 2 of Elongin-B OS=Homo sapiens OX=9606 GN=ELOB;tr|A0A8I5KUS5|A0A8I5KUS5_HUMAN Isoform of Q15370, Elongin B OS=Homo sapiens OX=9606 GN	6	4	4	4	1	0	1	2	1	2	1	1	1	1	0	1	1	0	1	2	2	1	1	1	1	2	2	2	3	2	1	0	1	2	1	2	1	1	1	1	0	1
Q8IWJ2;A0A8I5QJB7;A0A8I5KW38;A0A8I5KVA2;B8ZZA5;B8ZZW2	Q8IWJ2;A0A8I5QJB7;A0A8I5KW38;A0A8I5KVA2	5;5;5;5;1;1	5;5;5;5;1;1	5;5;5;5;1;1	GRIP and coiled-coil domain-containing protein 2	GCC2	sp|Q8IWJ2|GCC2_HUMAN GRIP and coiled-coil domain-containing protein 2 OS=Homo sapiens OX=9606 GN=GCC2 PE=1 SV=4;tr|A0A8I5QJB7|A0A8I5QJB7_HUMAN Isoform of Q8IWJ2, GRIP and coiled-coil domain containing 2 OS=Homo sapiens OX=9606 GN=GCC2 PE=1 SV=1;tr|A0A8I5KW	6	5	5	5	1	0	1	1	1	1	0	1	1	1	1	0	1	1	1	1	1	3	2	2	2	1	0	0	1	0	1	0	1	1	1	1	0	1	1	1	1	0
P13804;H0YLU7;A0A8I5KVL5;A0A8I5KYH4;A0A0S2Z3M4;P13804-2;A0A8I5KYP7;A0A8I5KUF3;H3BV91;A0A8I5KT03;A0A8I5KUR2;H0YKF0;A0A8I5KVC9;H0YK49;H0YL83;J3KN60;A0A8I5KU27;H0YM12	P13804;H0YLU7;A0A8I5KVL5;A0A8I5KYH4;A0A0S2Z3M4;P13804-2;A0A8I5KYP7;A0A8I5KUF3;H3BV91;A0A8I5KT03;A0A8I5KUR2;H0YKF0;A0A8I5KVC9;H0YK49	16;16;16;16;15;15;15;14;14;14;14;13;12;12;3;1;1;1	16;16;16;16;15;15;15;14;14;14;14;13;12;12;3;1;1;1	16;16;16;16;15;15;15;14;14;14;14;13;12;12;3;1;1;1	Electron transfer flavoprotein subunit alpha, mitochondrial;Electron transfer flavoprotein subunit alpha	ETFA	sp|P13804|ETFA_HUMAN Electron transfer flavoprotein subunit alpha, mitochondrial OS=Homo sapiens OX=9606 GN=ETFA PE=1 SV=1;tr|H0YLU7|H0YLU7_HUMAN Isoform of P13804, Electron transfer flavoprotein subunit alpha OS=Homo sapiens OX=9606 GN=ETFA PE=1 SV=2;tr|A	18	16	16	16	8	8	7	6	10	8	8	7	10	8	6	8	9	7	7	7	7	8	9	6	10	10	9	5	9	6	8	8	7	6	10	8	8	7	10	8	6	8
Q9Y4W6;A0A8I5KVV1;A0A8I5QJR7;A0A8I5KYF5	Q9Y4W6;A0A8I5KVV1;A0A8I5QJR7	13;13;12;3	12;12;11;3	12;12;11;3	AFG3-like protein 2	AFG3L2	sp|Q9Y4W6|AFG32_HUMAN Mitochondrial inner membrane m-AAA protease component AFG3L2 OS=Homo sapiens OX=9606 GN=AFG3L2 PE=1 SV=2;tr|A0A8I5KVV1|A0A8I5KVV1_HUMAN Isoform of Q9Y4W6, AFG3 like matrix AAA peptidase subunit 2 OS=Homo sapiens OX=9606 GN=AFG3L2 PE=1	4	13	12	12	2	4	6	3	7	4	7	5	6	7	3	3	4	4	7	5	4	7	6	5	4	5	4	3	3	4	2	3	5	3	6	4	6	4	5	6	2	2
Q16850;A0A8I5KWQ7;Q16850-2;H7C0D0;A0A8I5KRT9	Q16850;A0A8I5KWQ7;Q16850-2;H7C0D0;A0A8I5KRT9	2;2;2;1;1	2;2;2;1;1	2;2;2;1;1	Lanosterol 14-alpha demethylase;FERM domain-containing protein	CYP51A1	sp|Q16850|CP51A_HUMAN Lanosterol 14-alpha demethylase OS=Homo sapiens OX=9606 GN=CYP51A1 PE=1 SV=4;tr|A0A8I5KWQ7|A0A8I5KWQ7_HUMAN readthrough, FERM domain-containing protein OS=Homo sapiens OX=9606 PE=3 SV=1;sp|Q16850-2|CP51A_HUMAN Isoform of Q16850, Isofo	5	2	2	2	1	0	0	1	1	1	1	1	1	1	1	0	1	1	1	0	0	1	1	1	1	0	1	0	0	0	1	0	0	1	1	1	1	1	1	1	1	0
Q5T1M5;A0A8I5KX71;A0A8I5QJ94;A0A8I5QJL3;Q5T1M5-2	Q5T1M5;A0A8I5KX71;A0A8I5QJ94;A0A8I5QJL3;Q5T1M5-2	2;2;1;1;1	2;2;1;1;1	2;2;1;1;1	FK506-binding protein 15;peptidylprolyl isomerase	FKBP15	sp|Q5T1M5|FKB15_HUMAN FK506-binding protein 15 OS=Homo sapiens OX=9606 GN=FKBP15 PE=1 SV=2;tr|A0A8I5KX71|A0A8I5KX71_HUMAN Isoform of Q5T1M5, peptidylprolyl isomerase OS=Homo sapiens OX=9606 GN=FKBP15 PE=1 SV=1;tr|A0A8I5QJ94|A0A8I5QJ94_HUMAN Isoform of Q5T1	5	2	2	2	0	0	0	0	0	0	0	0	0	0	0	0	0	0	0	0	0	0	0	0	2	2	0	1	1	0	0	0	0	0	0	0	0	0	0	0	0	0
Q9HCE1;A0A8I5KZ07;Q5JR04;A0A8I5KXC3;Q9HCE1-2	Q9HCE1;A0A8I5KZ07;Q5JR04;A0A8I5KXC3;Q9HCE1-2	2;2;2;2;2	2;2;2;2;2	2;2;2;2;2	Helicase MOV-10;RNA helicase	MOV10	sp|Q9HCE1|MOV10_HUMAN Helicase MOV-10 OS=Homo sapiens OX=9606 GN=MOV10 PE=1 SV=2;tr|A0A8I5KZ07|A0A8I5KZ07_HUMAN Isoform of Q9HCE1, RNA helicase OS=Homo sapiens OX=9606 GN=MOV10 PE=1 SV=1;tr|Q5JR04|Q5JR04_HUMAN Isoform of Q9HCE1, RNA helicase OS=Homo sapien	5	2	2	2	0	0	0	1	1	0	1	0	1	1	0	0	1	1	1	0	0	0	0	0	0	0	0	0	1	0	0	0	0	1	1	0	1	0	1	1	0	0
P35580;P35580-2;A0A8I5KZ38;P35580-5;P35580-3;P35580-4;A0A8I5KSC2;A0A8I5KTT7	P35580;P35580-2;A0A8I5KZ38;P35580-5;P35580-3;P35580-4	77;77;77;77;76;76;5;5	27;27;27;27;26;26;3;3	27;27;27;27;26;26;3;3	Myosin-10	MYH10	sp|P35580|MYH10_HUMAN Myosin-10 OS=Homo sapiens OX=9606 GN=MYH10 PE=1 SV=3;sp|P35580-2|MYH10_HUMAN Isoform of P35580, Isoform 2 of Myosin-10 OS=Homo sapiens OX=9606 GN=MYH10;tr|A0A8I5KZ38|A0A8I5KZ38_HUMAN Isoform of P35580, Myosin heavy chain 10 OS=Homo sa	8	77	27	27	30	20	29	28	36	38	37	36	38	34	37	31	34	35	36	30	27	39	38	36	37	23	35	41	34	40	8	3	7	7	6	6	5	5	3	4	4	7
O15269;A0A8I5QKQ8;A0A8I5KUM4	O15269;A0A8I5QKQ8;A0A8I5KUM4	2;2;1	2;2;1	2;2;1	Serine palmitoyltransferase 1	SPTLC1	sp|O15269|SPTC1_HUMAN Serine palmitoyltransferase 1 OS=Homo sapiens OX=9606 GN=SPTLC1 PE=1 SV=1;tr|A0A8I5QKQ8|A0A8I5QKQ8_HUMAN Isoform of O15269, Serine palmitoyltransferase 1 OS=Homo sapiens OX=9606 GN=SPTLC1 PE=1 SV=1;tr|A0A8I5KUM4|A0A8I5KUM4_HUMAN Isofo	3	2	2	2	0	0	1	1	0	0	0	0	0	0	0	0	0	0	0	1	1	0	0	0	1	1	0	1	1	1	0	0	1	1	0	0	0	0	0	0	0	0
A0A8J8Z1C3;A0A8J8YVX4;Q5BJF6-7;Q5BJF6;Q5BJF6-3;Q5BJF6-9;Q5BJF6-8;Q5BJF6-5;Q5BJF6-6;Q5BJF6-10;Q5BJF6-2;Q5BJF6-4;A0A8I5KWC9;A0A8J8ZBD8;Q5T4C3	A0A8J8Z1C3;A0A8J8YVX4;Q5BJF6-7;Q5BJF6;Q5BJF6-3;Q5BJF6-9;Q5BJF6-8;Q5BJF6-5;Q5BJF6-6;Q5BJF6-10;Q5BJF6-2;Q5BJF6-4	3;3;3;2;2;2;2;2;2;2;2;2;1;1;1	3;3;3;2;2;2;2;2;2;2;2;2;1;1;1	3;3;3;2;2;2;2;2;2;2;2;2;1;1;1	Outer dense fiber protein 2	ODF2	tr|A0A8J8Z1C3|A0A8J8Z1C3_HUMAN Isoform of Q5BJF6, Outer dense fiber protein 2 OS=Homo sapiens OX=9606 GN=ODF2 PE=1 SV=1;tr|A0A8J8YVX4|A0A8J8YVX4_HUMAN Isoform of Q5BJF6, Outer dense fiber protein 2 OS=Homo sapiens OX=9606 GN=ODF2 PE=1 SV=1;sp|Q5BJF6-7|ODFP	15	3	3	3	0	0	0	0	1	1	1	1	3	1	2	0	2	2	1	1	1	1	1	1	0	0	0	0	0	0	0	0	0	0	1	1	1	1	3	1	2	0
Q14789;A0A8Q3SHI9;A0A8J9C4H3;Q14789-3;Q14789-4;E7EU81;A0A8Q3SHP0;Q14789-2;C9J8Q0;A0A8Q3SHH2;A0A8Q3WK92;A0A8Q3WKA7;H0Y867;A0A8Q3SHQ5;H7C5I7;A0A8Q3SHM0;A0A8Q3SHH5;A0A8Q3SHQ9;A0A8Q3WLC9;A0A8Q3WKE2;A0A8Q3SHQ4;A0A8Q3WKV5;A0A8Q3SHI6;A0A8Q3WK91;A0A8Q3WLR7	Q14789;A0A8Q3SHI9;A0A8J9C4H3;Q14789-3;Q14789-4;E7EU81;A0A8Q3SHP0;Q14789-2;C9J8Q0;A0A8Q3SHH2;A0A8Q3WK92;A0A8Q3WKA7;H0Y867;A0A8Q3SHQ5;H7C5I7;A0A8Q3SHM0;A0A8Q3SHH5;A0A8Q3SHQ9;A0A8Q3WLC9;A0A8Q3WKE2;A0A8Q3SHQ4	23;23;23;23;23;23;23;23;22;22;22;22;22;22;22;22;22;22;22;21;20;4;1;1;1	23;23;23;23;23;23;23;23;22;22;22;22;22;22;22;22;22;22;22;21;20;4;1;1;1	23;23;23;23;23;23;23;23;22;22;22;22;22;22;22;22;22;22;22;21;20;4;1;1;1	Golgin subfamily B member 1	GOLGB1	sp|Q14789|GOGB1_HUMAN Golgin subfamily B member 1 OS=Homo sapiens OX=9606 GN=GOLGB1 PE=1 SV=2;tr|A0A8Q3SHI9|A0A8Q3SHI9_HUMAN Isoform of Q14789, Golgin B1 (Fragment) OS=Homo sapiens OX=9606 GN=GOLGB1 PE=1 SV=1;tr|A0A8J9C4H3|A0A8J9C4H3_HUMAN Isoform of Q1478	25	23	23	23	1	4	7	5	0	0	2	4	0	2	3	0	1	1	2	1	1	5	6	5	9	6	4	2	2	3	1	4	7	5	0	0	2	4	0	2	3	0
Q92552;D6RH20;G5EA06;A0A8Q3WL16;A0A8Q3SHR4;A0A8Q3WKI2;A0A8Q3WKZ8;A0A8Q3WK88;A0A8Q3WKF1;Q92552-2	Q92552;D6RH20;G5EA06;A0A8Q3WL16;A0A8Q3SHR4;A0A8Q3WKI2;A0A8Q3WKZ8;A0A8Q3WK88;A0A8Q3WKF1;Q92552-2	1;1;1;1;1;1;1;1;1;1	1;1;1;1;1;1;1;1;1;1	1;1;1;1;1;1;1;1;1;1	Small ribosomal subunit protein mS27	MRPS27	sp|Q92552|RT27_HUMAN Small ribosomal subunit protein mS27 OS=Homo sapiens OX=9606 GN=MRPS27 PE=1 SV=3;tr|D6RH20|D6RH20_HUMAN Isoform of Q92552, Mitochondrial ribosomal protein S27 (Fragment) OS=Homo sapiens OX=9606 GN=MRPS27 PE=1 SV=1;tr|G5EA06|G5EA06_HUMA	10	1	1	1	0	1	1	1	1	1	1	0	1	1	1	0	0	1	0	0	0	0	0	0	1	1	1	1	1	1	0	1	1	1	1	1	1	0	1	1	1	0
P82663;A0A8Q3WKJ5;A0A8Q3WKE1;E7EPW2;A0A8Q3WKH6;A0A8Q3SHU8;P82663-3;P82663-2	P82663;A0A8Q3WKJ5;A0A8Q3WKE1;E7EPW2;A0A8Q3WKH6;A0A8Q3SHU8;P82663-3;P82663-2	1;1;1;1;1;1;1;1	1;1;1;1;1;1;1;1	1;1;1;1;1;1;1;1	Small ribosomal subunit protein mS25	MRPS25	sp|P82663|RT25_HUMAN Small ribosomal subunit protein mS25 OS=Homo sapiens OX=9606 GN=MRPS25 PE=1 SV=1;tr|A0A8Q3WKJ5|A0A8Q3WKJ5_HUMAN Isoform of P82663, Small ribosomal subunit protein mS25 OS=Homo sapiens OX=9606 GN=MRPS25 PE=1 SV=1;tr|A0A8Q3WKE1|A0A8Q3WKE	8	1	1	1	0	0	1	1	1	1	1	0	1	1	1	0	1	1	1	0	0	1	1	1	0	0	0	0	0	0	0	0	1	1	1	1	1	0	1	1	1	0
Q7Z3B4;A0A8Z5F6C8;A0A8Q3SHX2;A0A8Q3WLP2;A0A8Q3WL42;A0A8Q3WKK2;A0A8Q3WKJ4;Q7Z3B4-2;Q7Z3B4-3;A0A8Q3WKP8;A0A8Q3WLY5	Q7Z3B4;A0A8Z5F6C8;A0A8Q3SHX2;A0A8Q3WLP2;A0A8Q3WL42;A0A8Q3WKK2;A0A8Q3WKJ4;Q7Z3B4-2;Q7Z3B4-3;A0A8Q3WKP8;A0A8Q3WLY5	2;2;2;2;2;2;2;2;2;1;1	2;2;2;2;2;2;2;2;2;1;1	2;2;2;2;2;2;2;2;2;1;1	Nucleoporin p54	NUP54	sp|Q7Z3B4|NUP54_HUMAN Nucleoporin p54 OS=Homo sapiens OX=9606 GN=NUP54 PE=1 SV=2;tr|A0A8Z5F6C8|A0A8Z5F6C8_HUMAN Isoform of Q7Z3B4, Nucleoporin 54 OS=Homo sapiens OX=9606 GN=NUP54 PE=1 SV=1;tr|A0A8Q3SHX2|A0A8Q3SHX2_HUMAN Isoform of Q7Z3B4, Nucleoporin 54 OS	11	2	2	2	0	0	0	0	0	0	0	0	0	0	0	0	0	1	0	1	0	0	1	1	1	1	0	0	0	0	0	0	0	0	0	0	0	0	0	0	0	0
P29466;A0A8Q3SI00;A0A8Q3SIY2;G3V169;A0A8Q3SI67;P29466-2;P29466-3;H0YEC7;B4DVD8;P29466-4;A0A8I5KS59;Q5FBZ0;B4DKN4;P29466-5;Q5EG05-2;Q5EG05	P29466;A0A8Q3SI00;A0A8Q3SIY2;G3V169;A0A8Q3SI67;P29466-2;P29466-3;H0YEC7;B4DVD8;P29466-4	10;10;10;10;10;10;9;8;8;6;1;1;1;1;1;1	10;10;10;10;10;10;9;8;8;6;1;1;1;1;1;1	10;10;10;10;10;10;9;8;8;6;1;1;1;1;1;1	Caspase-1;Caspase-1 subunit p20;Caspase-1 subunit p10	CASP1	sp|P29466|CASP1_HUMAN Caspase-1 OS=Homo sapiens OX=9606 GN=CASP1 PE=1 SV=1;tr|A0A8Q3SI00|A0A8Q3SI00_HUMAN Isoform of P29466, Caspase 1 OS=Homo sapiens OX=9606 GN=CASP1 PE=1 SV=1;tr|A0A8Q3SIY2|A0A8Q3SIY2_HUMAN Isoform of P29466, Caspase 1 OS=Homo sapiens OX	16	10	10	10	0	1	2	4	4	4	3	1	3	4	4	0	6	3	5	1	2	2	3	2	5	9	2	0	0	4	0	1	2	4	4	4	3	1	3	4	4	0
Q9BQQ3;B4E1H8;A0A8Q3WLK9;A0A8Q3SIN9;A0A8Q3SI07;C9J9V9;A0A8Q3WKF9;A0A8Q3WKH3;C9J0V5;Q9BQQ3-3	Q9BQQ3;B4E1H8;A0A8Q3WLK9;A0A8Q3SIN9;A0A8Q3SI07;C9J9V9;A0A8Q3WKF9;A0A8Q3WKH3;C9J0V5;Q9BQQ3-3	1;1;1;1;1;1;1;1;1;1	1;1;1;1;1;1;1;1;1;1	1;1;1;1;1;1;1;1;1;1	Golgi reassembly-stacking protein 1	GORASP1	sp|Q9BQQ3|GORS1_HUMAN Golgi reassembly-stacking protein 1 OS=Homo sapiens OX=9606 GN=GORASP1 PE=1 SV=3;tr|B4E1H8|B4E1H8_HUMAN Isoform of Q9BQQ3, Golgi reassembly stacking protein 1 OS=Homo sapiens OX=9606 GN=GORASP1 PE=1 SV=1;tr|A0A8Q3WLK9|A0A8Q3WLK9_HUMAN	10	1	1	1	0	0	1	0	0	1	0	0	0	0	0	0	0	0	0	0	0	0	1	0	0	1	0	1	0	1	0	0	1	0	0	1	0	0	0	0	0	0
P02748;A0A8Q3SI37;A0A8Q3SI95;A0A8Q3SI39;Q96BY6;Q96BY6-3;REV__Q4AC99;A0A8V8TLG2;A0A8V8TLW2;A0A2R8YD85;Q96BY6-2	P02748;A0A8Q3SI37;A0A8Q3SI95;A0A8Q3SI39	14;14;14;11;1;1;1;1;1;1;1	14;14;14;11;1;1;1;1;1;1;1	11;11;11;10;1;1;1;1;1;1;1	Complement component C9;Complement component C9a;Complement component C9b;Complement component C9	C9	sp|P02748|CO9_HUMAN Complement component C9 OS=Homo sapiens OX=9606 GN=C9 PE=1 SV=2;tr|A0A8Q3SI37|A0A8Q3SI37_HUMAN Isoform of P02748, Complement component C9 OS=Homo sapiens OX=9606 GN=C9 PE=1 SV=1;tr|A0A8Q3SI95|A0A8Q3SI95_HUMAN Isoform of P02748, Compleme	11	14	14	11	4	1	4	7	3	9	5	3	4	3	3	4	3	8	5	6	3	5	2	4	5	4	1	4	3	5	4	1	4	7	3	9	5	3	4	3	3	4
P00813;A0A8Q3WKY2;A0A8Q3SIG8;A0A8Q3SIC7;A0A8Q3SJ63;A0A8Q3WL01;A0A8Q3WKZ1;A0A8Q3WM09;A0A8Q3SIA9;A0A8Q3WKZ4;A0A8Q3WM84;A0A8Q3SIH0;A0A8Q3WKZ6;A0A8Q3WKZ9;A0A8Q3SI46;A0A8Q3WKZ5;A0A8Q3SIC0;F5GWI4;A0A8Q3SI64;F5GXW0;A0A0S2Z3B9;A0A8Q3SI69;A0A8Q3WKX8;A0A0S2Z3T6;A0A8Q3SJ50;A0A8Q3WLK2;A0A8Q3WLJ0;A0A8Q3WL06;A0A8Q3WM58;A0A8Q3WKW4;A0A8Q3WKX5;A0A8Q3SJ25;A0A8Q3SJ57;F5GYD4;A0A8Q3SIE4;A0A8Q3WL32	P00813;A0A8Q3WKY2;A0A8Q3SIG8;A0A8Q3SIC7;A0A8Q3SJ63;A0A8Q3WL01;A0A8Q3WKZ1;A0A8Q3WM09;A0A8Q3SIA9;A0A8Q3WKZ4;A0A8Q3WM84;A0A8Q3SIH0;A0A8Q3WKZ6;A0A8Q3WKZ9;A0A8Q3SI46;A0A8Q3WKZ5;A0A8Q3SIC0;F5GWI4;A0A8Q3SI64;F5GXW0;A0A0S2Z3B9;A0A8Q3SI69	19;19;19;19;19;18;18;18;18;18;18;18;17;17;17;16;16;16;13;12;11;10;9;9;8;8;7;6;6;6;5;3;3;3;1;1	19;19;19;19;19;18;18;18;18;18;18;18;17;17;17;16;16;16;13;12;11;10;9;9;8;8;7;6;6;6;5;3;3;3;1;1	19;19;19;19;19;18;18;18;18;18;18;18;17;17;17;16;16;16;13;12;11;10;9;9;8;8;7;6;6;6;5;3;3;3;1;1	Adenosine deaminase;adenosine deaminase	ADA	sp|P00813|ADA_HUMAN Adenosine deaminase OS=Homo sapiens OX=9606 GN=ADA PE=1 SV=3;tr|A0A8Q3WKY2|A0A8Q3WKY2_HUMAN Isoform of P00813, Adenosine deaminase OS=Homo sapiens OX=9606 GN=ADA PE=1 SV=1;tr|A0A8Q3SIG8|A0A8Q3SIG8_HUMAN Isoform of P00813, Adenosine deam	36	19	19	19	0	3	4	4	11	2	6	0	4	11	4	0	7	5	7	1	2	2	8	1	8	13	2	1	3	13	0	3	4	4	11	2	6	0	4	11	4	0
P01031;A0A8Q3SID6;A0A8V8TMU5	P01031;A0A8Q3SID6	9;9;4	9;9;4	7;7;4	Complement C5;Complement C5 beta chain;Complement C5 alpha chain;C5a anaphylatoxin;Complement C5 alpha chain	C5	sp|P01031|CO5_HUMAN Complement C5 OS=Homo sapiens OX=9606 GN=C5 PE=1 SV=4;tr|A0A8Q3SID6|A0A8Q3SID6_HUMAN Isoform of P01031, Complement C5 OS=Homo sapiens OX=9606 GN=C5 PE=4 SV=1	3	9	9	7	1	0	2	3	3	2	2	1	1	3	3	1	1	1	2	1	1	3	2	4	7	4	3	2	4	4	1	0	2	3	3	2	2	1	1	3	3	1
Q9ULJ1;Q9ULJ1-3;A0A8Q3WMC5;A0A8Q3SIE2;H0YD68;A0A8Q3WL67;Q9ULJ1-5;Q9ULJ1-6;Q9ULJ1-2;Q9ULJ1-4	Q9ULJ1;Q9ULJ1-3;A0A8Q3WMC5;A0A8Q3SIE2;H0YD68;A0A8Q3WL67;Q9ULJ1-5;Q9ULJ1-6;Q9ULJ1-2;Q9ULJ1-4	1;1;1;1;1;1;1;1;1;1	1;1;1;1;1;1;1;1;1;1	1;1;1;1;1;1;1;1;1;1	Protein BCAP	ODF2L	sp|Q9ULJ1|ODF2L_HUMAN Protein BCAP OS=Homo sapiens OX=9606 GN=ODF2L PE=1 SV=2;sp|Q9ULJ1-3|ODF2L_HUMAN Isoform of Q9ULJ1, Isoform 3 of Protein BCAP OS=Homo sapiens OX=9606 GN=ODF2L;tr|A0A8Q3WMC5|A0A8Q3WMC5_HUMAN Isoform of Q9ULJ1, Outer dense fiber of sperm	10	1	1	1	0	0	0	0	0	0	0	0	0	0	0	0	0	0	0	0	0	0	0	0	1	0	0	0	0	0	0	0	0	0	0	0	0	0	0	0	0	0
P04839;A0A8Q3WMA3;A0A8Q3SIF1	P04839;A0A8Q3WMA3;A0A8Q3SIF1	1;1;1	1;1;1	1;1;1	Cytochrome b-245 heavy chain	CYBB	sp|P04839|CY24B_HUMAN Cytochrome b-245 heavy chain OS=Homo sapiens OX=9606 GN=CYBB PE=1 SV=2;tr|A0A8Q3WMA3|A0A8Q3WMA3_HUMAN Isoform of P04839, Cytochrome b-245 beta chain OS=Homo sapiens OX=9606 GN=CYBB PE=1 SV=1;tr|A0A8Q3SIF1|A0A8Q3SIF1_HUMAN Isoform of P	3	1	1	1	0	0	1	1	0	0	1	0	1	1	0	1	0	0	1	0	1	1	1	1	0	1	1	0	0	0	0	0	1	1	0	0	1	0	1	1	0	1
M0QZD8;A0A8Q3SIG1;Q6ZTK2	M0QZD8;A0A8Q3SIG1;Q6ZTK2	2;2;1	2;2;1	2;2;1	Vitellogenin domain-containing protein;Putative uncharacterized protein LOC400499	LOC400499	tr|M0QZD8|M0QZD8_HUMAN Vitellogenin domain-containing protein OS=Homo sapiens OX=9606 GN=LOC400499 PE=4 SV=3;tr|A0A8Q3SIG1|A0A8Q3SIG1_HUMAN Isoform of M0QZD8, Vitellogenin domain-containing protein OS=Homo sapiens OX=9606 GN=LOC400499 PE=4 SV=1;sp|Q6ZTK2|Y	3	2	2	2	0	0	0	1	1	0	2	1	1	1	2	0	2	1	2	1	0	1	1	1	1	2	1	1	2	1	0	0	0	1	1	0	2	1	1	1	2	0
O60832;A0A8Q3WLD1;A0A8Q3SIY6;A0A8Q3WLC8;A0A8Q3SJE8;A0A8Q3SIS9;A0A8Q3SIX2;A0A8Q3WLG7;O60832-2;C9IYT0;A0A8Q3WLE4;A0A8Q3WLW8;A0A8V8TKY9;H7C2Q2	O60832;A0A8Q3WLD1;A0A8Q3SIY6;A0A8Q3WLC8;A0A8Q3SJE8;A0A8Q3SIS9;A0A8Q3SIX2;A0A8Q3WLG7;O60832-2;C9IYT0;A0A8Q3WLE4;A0A8Q3WLW8	11;11;11;10;10;10;9;9;9;8;7;6;5;4	11;11;11;10;10;10;9;9;9;8;7;6;5;4	11;11;11;10;10;10;9;9;9;8;7;6;5;4	H/ACA ribonucleoprotein complex subunit DKC1	DKC1	sp|O60832|DKC1_HUMAN H/ACA ribonucleoprotein complex subunit DKC1 OS=Homo sapiens OX=9606 GN=DKC1 PE=1 SV=3;tr|A0A8Q3WLD1|A0A8Q3WLD1_HUMAN Isoform of O60832, H/ACA ribonucleoprotein complex subunit DKC1 OS=Homo sapiens OX=9606 GN=DKC1 PE=1 SV=1;tr|A0A8Q3SI	14	11	11	11	2	3	3	3	4	3	5	4	2	5	6	0	5	2	4	3	0	1	1	0	4	6	3	3	1	4	2	3	3	3	4	3	5	4	2	5	6	0
Q8N4X5;A0A8Q3SIY9;Q8N4X5-3;Q8N4X5-2;Q8N4X5-4	Q8N4X5;A0A8Q3SIY9;Q8N4X5-3;Q8N4X5-2;Q8N4X5-4	1;1;1;1;1	1;1;1;1;1	1;1;1;1;1	Actin filament-associated protein 1-like 2	AFAP1L2	sp|Q8N4X5|AF1L2_HUMAN Actin filament-associated protein 1-like 2 OS=Homo sapiens OX=9606 GN=AFAP1L2 PE=1 SV=1;tr|A0A8Q3SIY9|A0A8Q3SIY9_HUMAN Isoform of Q8N4X5, Actin filament associated protein 1 like 2 OS=Homo sapiens OX=9606 GN=AFAP1L2 PE=1 SV=1;sp|Q8N4X	5	1	1	1	0	1	0	0	0	0	0	0	0	0	0	0	0	0	0	0	0	0	0	0	0	0	0	0	0	0	0	1	0	0	0	0	0	0	0	0	0	0
A0A8Q3SIZ0;P02747	A0A8Q3SIZ0;P02747	4;4	4;4	4;4	Complement C1q subcomponent subunit C	C1QC	tr|A0A8Q3SIZ0|A0A8Q3SIZ0_HUMAN Isoform of P02747, Complement C1q C chain OS=Homo sapiens OX=9606 GN=C1QC PE=1 SV=1;sp|P02747|C1QC_HUMAN Complement C1q subcomponent subunit C OS=Homo sapiens OX=9606 GN=C1QC PE=1 SV=3	2	4	4	4	2	1	2	2	3	2	3	3	2	3	3	1	3	2	3	1	0	3	3	2	3	3	2	1	1	2	2	1	2	2	3	2	3	3	2	3	3	1
Q9NZL9;A0A8Q3WK80;A0A8Q3WK74;Q9NZL9-2;H7C0X7;Q9NZL9-3;Q9NZL9-4;A0A8Q3WK84;A0A8Q3WLC0;A0A8Q3WKR9;A0A8Q3WLP1;E5RJR3;A0A8Q3SIE5;A0A8Q3WK93;Q9NZL9-5	Q9NZL9;A0A8Q3WK80;A0A8Q3WK74;Q9NZL9-2;H7C0X7;Q9NZL9-3;Q9NZL9-4;A0A8Q3WK84	8;8;7;7;6;6;6;5;3;3;2;2;2;2;1	8;8;7;7;6;6;6;5;3;3;2;2;2;2;1	8;8;7;7;6;6;6;5;3;3;2;2;2;2;1	Methionine adenosyltransferase 2 subunit beta	MAT2B	sp|Q9NZL9|MAT2B_HUMAN Methionine adenosyltransferase 2 subunit beta OS=Homo sapiens OX=9606 GN=MAT2B PE=1 SV=1;tr|A0A8Q3WK80|A0A8Q3WK80_HUMAN Isoform of Q9NZL9, Methionine adenosyltransferase 2 subunit beta OS=Homo sapiens OX=9606 GN=MAT2B PE=1 SV=1;tr|A0A	15	8	8	8	1	2	4	4	4	2	3	3	3	3	3	2	4	2	4	2	2	5	5	5	5	4	3	3	5	2	1	2	4	4	4	2	3	3	3	3	3	2
A0A8Q3WKF2;O94875-7;A0A8V8TMD6;A0A8V8TNC1;A0A3B3ITL8;A0A8V8TNN1;O94875-6	A0A8Q3WKF2;O94875-7;A0A8V8TMD6;A0A8V8TNC1	21;21;12;12;9;3;3	2;2;0;0;0;1;1	0;0;0;0;0;0;0		SORBS2	tr|A0A8Q3WKF2|A0A8Q3WKF2_HUMAN Isoform of O94875, Sorbin and SH3 domain containing 2 OS=Homo sapiens OX=9606 GN=SORBS2 PE=1 SV=1;sp|O94875-7|SRBS2_HUMAN Isoform of O94875, Isoform 7 of Sorbin and SH3 domain-containing protein 2 OS=Homo sapiens OX=9606 GN=S	7	21	2	0	6	10	10	10	11	12	10	13	13	8	14	7	11	11	12	10	11	13	8	8	6	5	5	9	5	8	0	2	1	0	2	2	1	2	2	1	1	0
O94875-12;O94875-4;A0A8Q3WKH1;O94875-3;A0A8Q3WKK4;O94875-10;O94875-8;O94875-2;A0A8V8TMC7;H7BXR3;O94875-5;A0A8Q3SHW0;H7C1R7;H7BZX1;A0A8V8TLU4;C9IZ89;C9J3W4;C9JL62	O94875-12;O94875-4;A0A8Q3WKH1;O94875-3;A0A8Q3WKK4;O94875-10;O94875-8;O94875-2;A0A8V8TMC7;H7BXR3;O94875-5	22;22;22;22;22;22;21;21;21;16;16;10;10;8;3;1;1;1	19;19;19;19;19;19;18;18;18;16;16;10;10;8;3;1;1;1	0;0;0;0;0;0;0;0;0;0;0;0;0;0;0;0;0;0		SORBS2	sp|O94875-12|SRBS2_HUMAN Isoform of O94875, Isoform 12 of Sorbin and SH3 domain-containing protein 2 OS=Homo sapiens OX=9606 GN=SORBS2;sp|O94875-4|SRBS2_HUMAN Isoform of O94875, Isoform 4 of Sorbin and SH3 domain-containing protein 2 OS=Homo sapiens OX=960	18	22	19	0	6	9	10	11	10	11	10	12	11	7	13	8	10	10	11	9	10	12	7	6	7	6	5	10	5	9	5	7	9	9	8	9	9	10	9	5	12	7
O00203;O00203-3;A0A8Q3WKK0;A0A8Q3WL34;A0A8Q3WKJ9;A0A8Q3SIS1;A0A8Q3SHS3;A0A8Q3SHR2;A0A8Q3SHW6;A0A8Q3SI03;A0A8Q3WKN2;A0A8Q3SIM7;A0A8Q3WKF8;A0A8Q3SHU2;A0A8Q3SHS6;A0A8Q3WKI5;A0A8Q3SHP3;A0A0S2Z4Z4;H0YBD0;A0A2R8Y2A8;A0A5F9UJV3;A0A590UJU0;A0A590UJU7;A0A590UK04;A0A590UJ60;Q13367;A0A590UJE5;A0A590UKC4;Q13367-3;Q13367-4	O00203;O00203-3;A0A8Q3WKK0;A0A8Q3WL34;A0A8Q3WKJ9;A0A8Q3SIS1;A0A8Q3SHS3;A0A8Q3SHR2;A0A8Q3SHW6;A0A8Q3SI03;A0A8Q3WKN2;A0A8Q3SIM7;A0A8Q3WKF8;A0A8Q3SHU2;A0A8Q3SHS6;A0A8Q3WKI5;A0A8Q3SHP3;A0A0S2Z4Z4	13;13;13;12;12;11;11;11;10;10;10;7;7;7;7;7;7;7;2;1;1;1;1;1;1;1;1;1;1;1	13;13;13;12;12;11;11;11;10;10;10;7;7;7;7;7;7;7;2;1;1;1;1;1;1;1;1;1;1;1	13;13;13;12;12;11;11;11;10;10;10;7;7;7;7;7;7;7;2;1;1;1;1;1;1;1;1;1;1;1	AP-3 complex subunit beta-1;AP-3 complex subunit beta;AP complex subunit beta	AP3B1	sp|O00203|AP3B1_HUMAN AP-3 complex subunit beta-1 OS=Homo sapiens OX=9606 GN=AP3B1 PE=1 SV=3;sp|O00203-3|AP3B1_HUMAN Isoform of O00203, Isoform 2 of AP-3 complex subunit beta-1 OS=Homo sapiens OX=9606 GN=AP3B1;tr|A0A8Q3WKK0|A0A8Q3WKK0_HUMAN Isoform of O002	30	13	13	13	3	2	4	4	4	4	8	6	3	5	6	1	2	2	4	2	2	6	4	3	3	8	4	2	5	4	3	2	4	4	4	4	8	6	3	5	6	1
P07357;A0A8Q3WKT7;A0A8Q3WL79;A0A8Q3WKN4;A0A8Q3WKN0;A0A8Q3WKQ2	P07357;A0A8Q3WKT7;A0A8Q3WL79;A0A8Q3WKN4	5;5;5;4;1;1	5;5;5;4;1;1	5;5;5;4;1;1	Complement component C8 alpha chain	C8A	sp|P07357|CO8A_HUMAN Complement component C8 alpha chain OS=Homo sapiens OX=9606 GN=C8A PE=1 SV=2;tr|A0A8Q3WKT7|A0A8Q3WKT7_HUMAN Isoform of P07357, Complement C8 alpha chain OS=Homo sapiens OX=9606 GN=C8A PE=1 SV=1;tr|A0A8Q3WL79|A0A8Q3WL79_HUMAN Isoform of	6	5	5	5	1	0	2	1	1	1	0	1	0	0	0	2	1	0	1	2	1	1	1	0	2	3	2	2	2	2	1	0	2	1	1	1	0	1	0	0	0	2
P00746;A0A8Q3WKW0;K7ERG9;A0A8Q3WKV6;A0A8Q3WLE6	P00746;A0A8Q3WKW0;K7ERG9;A0A8Q3WKV6	7;7;7;5;3	7;7;7;5;3	7;7;7;5;3	Complement factor D	CFD	sp|P00746|CFAD_HUMAN Complement factor D OS=Homo sapiens OX=9606 GN=CFD PE=1 SV=5;tr|A0A8Q3WKW0|A0A8Q3WKW0_HUMAN Isoform of P00746, Complement factor D OS=Homo sapiens OX=9606 GN=CFD PE=1 SV=1;tr|K7ERG9|K7ERG9_HUMAN Isoform of P00746, Complement factor D O	5	7	7	7	0	1	3	2	3	5	4	3	4	3	4	3	4	2	5	3	2	5	6	5	0	2	1	5	3	5	0	1	3	2	3	5	4	3	4	3	4	3
P00748;A0A8Q3WL25;A0A8Q3WL35	P00748;A0A8Q3WL25	7;7;1	7;7;1	7;7;1	Coagulation factor XII;Coagulation factor XIIa heavy chain;Beta-factor XIIa part 1;Coagulation factor XIIa light chain;Coagulation factor XII	F12	sp|P00748|FA12_HUMAN Coagulation factor XII OS=Homo sapiens OX=9606 GN=F12 PE=1 SV=3;tr|A0A8Q3WL25|A0A8Q3WL25_HUMAN Isoform of P00748, Coagulation factor XII OS=Homo sapiens OX=9606 GN=F12 PE=1 SV=1	3	7	7	7	1	1	4	4	4	2	4	3	2	3	3	0	4	0	4	0	0	5	1	2	4	2	2	2	2	1	1	1	4	4	4	2	4	3	2	3	3	0
P07358;A0A8Q3WL56;A0A8Q3SI88;A0A8Q3WM97	P07358;A0A8Q3WL56;A0A8Q3SI88;A0A8Q3WM97	8;8;7;5	8;8;7;5	8;8;7;5	Complement component C8 beta chain	C8B	sp|P07358|CO8B_HUMAN Complement component C8 beta chain OS=Homo sapiens OX=9606 GN=C8B PE=1 SV=4;tr|A0A8Q3WL56|A0A8Q3WL56_HUMAN Isoform of P07358, Complement component C8 beta chain OS=Homo sapiens OX=9606 GN=C8B PE=1 SV=1;tr|A0A8Q3SI88|A0A8Q3SI88_HUMAN Is	4	8	8	8	1	1	0	1	1	1	1	3	2	2	0	0	2	1	1	1	1	3	2	0	1	3	4	0	1	0	1	1	0	1	1	1	1	3	2	2	0	0
Q05397;Q05397-2;Q05397-5;E9PEI4;H0YB16;H0YBZ1;H0YBP1;E7ESA6;A0A8Q3WLM4;Q05397-7;E5RHD8;E5RI03;B4DWJ1;Q05397-6	Q05397;Q05397-2;Q05397-5;E9PEI4;H0YB16;H0YBZ1;H0YBP1;E7ESA6;A0A8Q3WLM4;Q05397-7;E5RHD8;E5RI03;B4DWJ1;Q05397-6	2;2;2;2;2;2;2;2;2;2;1;1;1;1	2;2;2;2;2;2;2;2;2;2;1;1;1;1	2;2;2;2;2;2;2;2;2;2;1;1;1;1	Focal adhesion kinase 1	PTK2	sp|Q05397|FAK1_HUMAN Focal adhesion kinase 1 OS=Homo sapiens OX=9606 GN=PTK2 PE=1 SV=2;sp|Q05397-2|FAK1_HUMAN Isoform of Q05397, Isoform 2 of Focal adhesion kinase 1 OS=Homo sapiens OX=9606 GN=PTK2;sp|Q05397-5|FAK1_HUMAN Isoform of Q05397, Isoform 5 of Foc	14	2	2	2	1	0	0	1	0	1	0	0	0	0	1	1	1	0	0	0	0	1	0	0	1	1	1	1	1	1	1	0	0	1	0	1	0	0	0	0	1	1
P23246;A0A8Q3WMA7;P23246-2;H0Y9K7;H0Y9U2	P23246;A0A8Q3WMA7;P23246-2	33;33;29;10;2	33;33;29;10;2	31;31;27;10;2	Splicing factor, proline- and glutamine-rich	SFPQ	sp|P23246|SFPQ_HUMAN Splicing factor, proline- and glutamine-rich OS=Homo sapiens OX=9606 GN=SFPQ PE=1 SV=2;tr|A0A8Q3WMA7|A0A8Q3WMA7_HUMAN Isoform of P23246, Splicing factor proline and glutamine rich OS=Homo sapiens OX=9606 GN=SFPQ PE=1 SV=1;sp|P23246-2|S	5	33	33	31	17	14	16	15	15	16	15	13	14	14	13	12	13	15	13	10	10	10	13	11	21	21	18	15	14	13	17	14	16	15	15	16	15	13	14	14	13	12
A0A8V8NBT1;Q12769;E9PR16;A0A8Q3WK58;G3V198	A0A8V8NBT1;Q12769;E9PR16	3;2;2;1;1	3;2;2;1;1	3;2;2;1;1	Nuclear pore complex protein Nup160	NUP160	tr|A0A8V8NBT1|A0A8V8NBT1_HUMAN Isoform of Q12769, Nucleoporin 160 OS=Homo sapiens OX=9606 GN=NUP160 PE=1 SV=1;sp|Q12769|NU160_HUMAN Nuclear pore complex protein Nup160 OS=Homo sapiens OX=9606 GN=NUP160 PE=1 SV=3;tr|E9PR16|E9PR16_HUMAN Isoform of Q12769, Nu	5	3	3	3	0	2	1	0	3	1	1	2	2	2	2	2	1	1	0	0	0	0	1	0	0	1	0	1	1	1	0	2	1	0	3	1	1	2	2	2	2	2
Q9UEW8;A0A8V8TKT5;Q9UEW8-2;F8WBK9	Q9UEW8;A0A8V8TKT5;Q9UEW8-2	5;5;5;1	3;3;3;0	3;3;3;0	STE20/SPS1-related proline-alanine-rich protein kinase;non-specific serine/threonine protein kinase	STK39	sp|Q9UEW8|STK39_HUMAN STE20/SPS1-related proline-alanine-rich protein kinase OS=Homo sapiens OX=9606 GN=STK39 PE=1 SV=3;tr|A0A8V8TKT5|A0A8V8TKT5_HUMAN Isoform of Q9UEW8, non-specific serine/threonine protein kinase OS=Homo sapiens OX=9606 GN=STK39 PE=1 SV=	4	5	3	3	1	2	1	2	3	1	5	3	2	3	3	1	3	2	2	2	2	4	5	2	0	2	1	0	2	0	1	2	1	1	2	1	3	1	1	2	2	1
P17612;P17612-2;A0A8V8TL59;A0A7I2V5J4;A0A087WVC4;Q15136;K7ERP6;B7Z708;P22612;A0A7I2YQ82	P17612;P17612-2;A0A8V8TL59;A0A7I2V5J4;A0A087WVC4	11;11;11;8;8;5;5;3;2;1	11;11;11;8;8;5;5;3;2;1	3;3;3;1;0;3;1;1;0;1	cAMP-dependent protein kinase catalytic subunit alpha;cAMP-dependent protein kinase	PRKACA;PRKACB	sp|P17612|KAPCA_HUMAN cAMP-dependent protein kinase catalytic subunit alpha OS=Homo sapiens OX=9606 GN=PRKACA PE=1 SV=2;sp|P17612-2|KAPCA_HUMAN Isoform of P17612, Isoform 2 of cAMP-dependent protein kinase catalytic subunit alpha OS=Homo sapiens OX=9606 GN	10	11	11	3	2	1	2	2	3	8	5	5	3	5	4	2	3	4	4	5	3	4	5	5	3	4	2	2	3	4	2	1	2	2	3	8	5	5	3	5	4	2
Q15477;H7C5N0;A0A8V8TLC0;H7C4L3;A0A8V8TN04;A0A8V8TL97;A0A8V8TLA2;A0A8V8TLR3	Q15477;H7C5N0;A0A8V8TLC0;H7C4L3;A0A8V8TN04;A0A8V8TL97;A0A8V8TLA2;A0A8V8TLR3	2;2;2;2;2;2;2;1	2;2;2;2;2;2;2;1	2;2;2;2;2;2;2;1	Superkiller complex protein 2	SKIC2	sp|Q15477|SKI2_HUMAN Superkiller complex protein 2 OS=Homo sapiens OX=9606 GN=SKIC2 PE=1 SV=3;tr|H7C5N0|H7C5N0_HUMAN Isoform of Q15477, SKI2 subunit of superkiller complex OS=Homo sapiens OX=9606 GN=SKIC2 PE=1 SV=2;tr|A0A8V8TLC0|A0A8V8TLC0_HUMAN Isoform of	8	2	2	2	0	0	0	0	0	0	0	0	0	0	0	0	0	0	0	0	0	0	0	0	1	1	0	0	0	0	0	0	0	0	0	0	0	0	0	0	0	0
P08865;C9J9K3;A0A8V8TMX1;A0A8V8TLA4;A0A0C4DG17;A0A8I5KQE6;F8WD59;A0A8V8TMP3;A0A8V8TMZ8	P08865;C9J9K3;A0A8V8TMX1;A0A8V8TLA4;A0A0C4DG17;A0A8I5KQE6	21;21;21;21;19;16;10;10;4	21;21;21;21;19;16;10;10;4	21;21;21;21;19;16;10;10;4	Small ribosomal subunit protein uS2;40S ribosomal protein SA;Small ribosomal subunit protein uS2B	RPSA;RPSA2	sp|P08865|RSSA_HUMAN Small ribosomal subunit protein uS2 OS=Homo sapiens OX=9606 GN=RPSA PE=1 SV=4;tr|C9J9K3|C9J9K3_HUMAN Isoform of P08865, 40S ribosomal protein SA (Fragment) OS=Homo sapiens OX=9606 GN=RPSA PE=1 SV=8;tr|A0A8V8TMX1|A0A8V8TMX1_HUMAN Isofor	9	21	21	21	10	13	16	16	15	13	13	13	11	12	11	10	13	12	14	12	12	15	15	14	15	14	13	14	13	13	10	13	16	16	15	13	13	13	11	12	11	10
O95470;H7BXL7;A0A8V8TLU8;A0A8V8TLB6;A0A8V8TN35;A0A8V8TN38	O95470;H7BXL7;A0A8V8TLU8;A0A8V8TLB6;A0A8V8TN35;A0A8V8TN38	2;2;2;2;2;1	2;2;2;2;2;1	2;2;2;2;2;1	Sphingosine-1-phosphate lyase 1;sphinganine-1-phosphate aldolase	SGPL1	sp|O95470|SGPL1_HUMAN Sphingosine-1-phosphate lyase 1 OS=Homo sapiens OX=9606 GN=SGPL1 PE=1 SV=3;tr|H7BXL7|H7BXL7_HUMAN Isoform of O95470, Sphingosine-1-phosphate lyase 1 (Fragment) OS=Homo sapiens OX=9606 GN=SGPL1 PE=1 SV=1;tr|A0A8V8TLU8|A0A8V8TLU8_HUMAN	6	2	2	2	0	1	0	1	0	0	0	0	0	0	0	0	0	0	0	0	0	0	0	0	1	2	0	0	0	0	0	1	0	1	0	0	0	0	0	0	0	0
Q92925;J3KMX2;A0A8V8TLC9;A0A8V8TLV3;Q92925-3;Q92925-2;J3QWB6;A0A8V8TLF4	Q92925;J3KMX2;A0A8V8TLC9;A0A8V8TLV3;Q92925-3;Q92925-2;J3QWB6;A0A8V8TLF4	2;2;2;2;2;2;1;1	2;2;2;2;2;2;1;1	2;2;2;2;2;2;1;1	SWI/SNF-related matrix-associated actin-dependent regulator of chromatin subfamily D member 2	SMARCD2	sp|Q92925|SMRD2_HUMAN SWI/SNF-related matrix-associated actin-dependent regulator of chromatin subfamily D member 2 OS=Homo sapiens OX=9606 GN=SMARCD2 PE=1 SV=3;tr|J3KMX2|J3KMX2_HUMAN Isoform of Q92925, SWI/SNF related, matrix associated, actin dependent r	8	2	2	2	0	1	2	1	0	1	0	2	1	1	0	0	0	0	1	0	1	1	0	1	1	2	1	0	2	2	0	1	2	1	0	1	0	2	1	1	0	0
P08575;A0A8V8TLH9;P08575-4;P08575-9;P08575-10;P08575-8;P08575-7;P08575-5;P08575-6;E9PKH0;M3ZCP1;A0A075B788;A0A140TA77;A0A140TA68;A0A0G2JNW2;A0A8V8TMR5	P08575;A0A8V8TLH9;P08575-4;P08575-9;P08575-10;P08575-8;P08575-7;P08575-5;P08575-6	9;9;9;9;9;9;9;9;9;4;4;4;3;3;3;1	9;9;9;9;9;9;9;9;9;4;4;4;3;3;3;1	9;9;9;9;9;9;9;9;9;4;4;4;3;3;3;1	Receptor-type tyrosine-protein phosphatase C;protein-tyrosine-phosphatase	PTPRC	sp|P08575|PTPRC_HUMAN Receptor-type tyrosine-protein phosphatase C OS=Homo sapiens OX=9606 GN=PTPRC PE=1 SV=3;tr|A0A8V8TLH9|A0A8V8TLH9_HUMAN Isoform of P08575, protein-tyrosine-phosphatase OS=Homo sapiens OX=9606 GN=PTPRC PE=1 SV=1;sp|P08575-4|PTPRC_HUMAN	16	9	9	9	1	1	0	2	1	1	1	0	0	0	0	0	0	0	0	0	1	0	0	0	5	7	0	1	0	1	1	1	0	2	1	1	1	0	0	0	0	0
P48995;A0A8V8TLK5;P48995-2	P48995;A0A8V8TLK5;P48995-2	1;1;1	1;1;1	1;1;1	Short transient receptor potential channel 1	TRPC1	sp|P48995|TRPC1_HUMAN Short transient receptor potential channel 1 OS=Homo sapiens OX=9606 GN=TRPC1 PE=1 SV=1;tr|A0A8V8TLK5|A0A8V8TLK5_HUMAN Isoform of P48995, Short transient receptor potential channel 1 OS=Homo sapiens OX=9606 GN=TRPC1 PE=1 SV=1;sp|P4899	3	1	1	1	0	0	0	0	0	0	0	0	0	0	0	0	0	0	0	0	0	0	0	0	0	0	1	0	0	0	0	0	0	0	0	0	0	0	0	0	0	0
P02786;A0A8V8TLK7;A0A8V8TLM6;A0A8V8TM41;G3V0E5;A0A8V8TM46;A0A8V8TLN0;A0A8V8TLK4;A0A8V8TND0;A0A8V8TN37;F8WBE5	P02786;A0A8V8TLK7;A0A8V8TLM6;A0A8V8TM41;G3V0E5;A0A8V8TM46;A0A8V8TLN0	7;7;7;6;5;4;4;3;3;3;2	7;7;7;6;5;4;4;3;3;3;2	7;7;7;6;5;4;4;3;3;3;2	Transferrin receptor protein 1;Transferrin receptor protein 1, serum form;Transferrin receptor protein 1	TFRC	sp|P02786|TFR1_HUMAN Transferrin receptor protein 1 OS=Homo sapiens OX=9606 GN=TFRC PE=1 SV=2;tr|A0A8V8TLK7|A0A8V8TLK7_HUMAN Isoform of P02786, Transferrin receptor protein 1 OS=Homo sapiens OX=9606 GN=TFRC PE=1 SV=1;tr|A0A8V8TLM6|A0A8V8TLM6_HUMAN Isoform	11	7	7	7	2	3	2	4	3	1	1	1	1	0	0	1	0	0	1	0	1	0	0	0	2	3	2	1	2	2	2	3	2	4	3	1	1	1	1	0	0	1
Q6PGP7;A0A8V8TLT2;A0A8V8TLS3;A0A8V8TMB2;A0A8V8TMA8;A0A8V8TLU2;A0A8V8TNJ4;A0A8V8TN92;A0A8V8TLR0;A0A8V8TNK4;A0A8V8TLT7;A0A8V8TLU5	Q6PGP7;A0A8V8TLT2;A0A8V8TLS3;A0A8V8TMB2;A0A8V8TMA8;A0A8V8TLU2;A0A8V8TNJ4	3;3;3;3;3;2;2;1;1;1;1;1	3;3;3;3;3;2;2;1;1;1;1;1	3;3;3;3;3;2;2;1;1;1;1;1	Superkiller complex protein 3	SKIC3	sp|Q6PGP7|SKI3_HUMAN Superkiller complex protein 3 OS=Homo sapiens OX=9606 GN=SKIC3 PE=1 SV=1;tr|A0A8V8TLT2|A0A8V8TLT2_HUMAN Isoform of Q6PGP7, SKI3 subunit of superkiller complex OS=Homo sapiens OX=9606 GN=SKIC3 PE=1 SV=1;tr|A0A8V8TLS3|A0A8V8TLS3_HUMAN Is	12	3	3	3	0	0	0	0	1	0	0	0	0	0	1	0	0	1	0	0	0	1	0	0	1	0	0	0	0	0	0	0	0	0	1	0	0	0	0	0	1	0
A0A8V8TLW4;P06756;A0A8V8TLW9;A0A8V8TKG0;A0A8V8TKI2;P06756-3;P06756-2;A0A8V8TKT8;A0A8V8TKU8;A0A8V8TKF7;A0A8V8TLN8;A0A8V8TKH9;A0A8V8TLP3;H7BZG1	A0A8V8TLW4;P06756;A0A8V8TLW9;A0A8V8TKG0;A0A8V8TKI2;P06756-3;P06756-2;A0A8V8TKT8;A0A8V8TKU8;A0A8V8TKF7;A0A8V8TLN8	11;10;10;10;10;10;10;9;8;8;8;4;3;1	11;10;10;10;10;10;10;9;8;8;8;4;3;1	11;10;10;10;10;10;10;9;8;8;8;4;3;1	Integrin alpha-V;Integrin alpha-V heavy chain;Integrin alpha-V light chain	ITGAV	tr|A0A8V8TLW4|A0A8V8TLW4_HUMAN Isoform of P06756, Integrin subunit alpha V OS=Homo sapiens OX=9606 GN=ITGAV PE=1 SV=1;sp|P06756|ITAV_HUMAN Integrin alpha-V OS=Homo sapiens OX=9606 GN=ITGAV PE=1 SV=2;tr|A0A8V8TLW9|A0A8V8TLW9_HUMAN Isoform of P06756, Integri	14	11	11	11	1	4	3	3	1	4	4	5	4	2	4	4	4	4	3	3	1	3	5	2	1	3	3	3	4	3	1	4	3	3	1	4	4	5	4	2	4	4
Q92504;A0A8V8TNV9;A0A8V8TM21;A2AAT0	Q92504;A0A8V8TNV9;A0A8V8TM21	3;3;3;1	3;3;3;1	3;3;3;1	Zinc transporter SLC39A7	SLC39A7	sp|Q92504|S39A7_HUMAN Zinc transporter SLC39A7 OS=Homo sapiens OX=9606 GN=SLC39A7 PE=1 SV=2;tr|A0A8V8TNV9|A0A8V8TNV9_HUMAN Isoform of Q92504, Zinc transporter SLC39A7 OS=Homo sapiens OX=9606 GN=SLC39A7 PE=1 SV=1;tr|A0A8V8TM21|A0A8V8TM21_HUMAN Isoform of Q9	4	3	3	3	1	1	1	2	2	1	1	0	0	1	1	1	1	0	0	1	0	1	1	0	1	1	1	1	1	1	1	1	1	2	2	1	1	0	0	1	1	1
P42768;A0A8V8TM35;A0A8V8TNH9	P42768;A0A8V8TM35;A0A8V8TNH9	2;2;2	2;2;2	2;2;2	Actin nucleation-promoting factor WAS	WAS	sp|P42768|WASP_HUMAN Actin nucleation-promoting factor WAS OS=Homo sapiens OX=9606 GN=WAS PE=1 SV=4;tr|A0A8V8TM35|A0A8V8TM35_HUMAN Isoform of P42768, WASP actin nucleation promoting factor OS=Homo sapiens OX=9606 GN=WAS PE=1 SV=1;tr|A0A8V8TNH9|A0A8V8TNH9_H	3	2	2	2	1	2	0	0	0	1	0	0	1	1	1	0	1	1	0	0	0	0	0	0	1	0	0	0	0	0	1	2	0	0	0	1	0	0	1	1	1	0
Q8IXI1;A0A8V8TM48;H3BMP9;H3BVI5;H3BUX4;H3BU27;H3BST5;I3L2C6	Q8IXI1;A0A8V8TM48	3;3;1;1;1;1;1;1	3;3;1;1;1;1;1;1	3;3;1;1;1;1;1;1	Mitochondrial Rho GTPase 2;Mitochondrial Rho GTPase	RHOT2	sp|Q8IXI1|MIRO2_HUMAN Mitochondrial Rho GTPase 2 OS=Homo sapiens OX=9606 GN=RHOT2 PE=1 SV=2;tr|A0A8V8TM48|A0A8V8TM48_HUMAN Isoform of Q8IXI1, Mitochondrial Rho GTPase OS=Homo sapiens OX=9606 GN=RHOT2 PE=1 SV=1	8	3	3	3	1	0	1	1	1	0	1	0	0	1	0	1	1	1	1	0	0	1	1	1	2	2	1	1	0	1	1	0	1	1	1	0	1	0	0	1	0	1
Q9BWM7;A0A8V8TM72;A0A8V8TP06;S4R3N9	Q9BWM7;A0A8V8TM72;A0A8V8TP06;S4R3N9	7;7;7;4	7;7;7;4	7;7;7;4	Sideroflexin-3;Sidoreflexin	SFXN3	sp|Q9BWM7|SFXN3_HUMAN Sideroflexin-3 OS=Homo sapiens OX=9606 GN=SFXN3 PE=1 SV=3;tr|A0A8V8TM72|A0A8V8TM72_HUMAN Isoform of Q9BWM7, Sideroflexin-3 OS=Homo sapiens OX=9606 GN=SFXN3 PE=1 SV=1;tr|A0A8V8TP06|A0A8V8TP06_HUMAN Isoform of Q9BWM7, Sidoreflexin OS=Ho	4	7	7	7	0	0	0	1	1	0	1	0	0	1	1	1	0	1	1	0	1	1	1	1	4	3	0	3	2	3	0	0	0	1	1	0	1	0	0	1	1	1
Q86UX7;Q86UX7-2;A0A8V8TMD7;A0A8V8TME2;A0A8V8TP41;A0A8V8TNT4;F5H1C6;A0A8V8TMU1;A0A8V8TMT4;A0A8V8TMB3;F5H3I6;A0A8V8TMS8;A0A8V8TNT9;A0A8V8TMT7;A0A8V8TP46;H0YFT5	Q86UX7;Q86UX7-2;A0A8V8TMD7;A0A8V8TME2;A0A8V8TP41;A0A8V8TNT4;F5H1C6;A0A8V8TMU1;A0A8V8TMT4;A0A8V8TMB3;F5H3I6	18;18;18;18;18;17;12;12;11;11;9;7;6;3;2;1	18;18;18;18;18;17;12;12;11;11;9;7;6;3;2;1	18;18;18;18;18;17;12;12;11;11;9;7;6;3;2;1	Fermitin family homolog 3	FERMT3	sp|Q86UX7|URP2_HUMAN Fermitin family homolog 3 OS=Homo sapiens OX=9606 GN=FERMT3 PE=1 SV=1;sp|Q86UX7-2|URP2_HUMAN Isoform of Q86UX7, Isoform 2 of Fermitin family homolog 3 OS=Homo sapiens OX=9606 GN=FERMT3;tr|A0A8V8TMD7|A0A8V8TMD7_HUMAN Isoform of Q86UX7,	16	18	18	18	6	2	5	5	5	2	7	5	3	5	6	3	6	2	6	2	1	3	3	1	10	13	4	3	4	4	6	2	5	5	5	2	7	5	3	5	6	3
Q9UK59;A0A8V8TMX5;A0A8V8TMF7;A0A8V8TNX0;A0A8V8TP85;F8WAY1;A0A8V8TMH0;Q9UK59-2	Q9UK59;A0A8V8TMX5;A0A8V8TMF7;A0A8V8TNX0;A0A8V8TP85;F8WAY1;A0A8V8TMH0;Q9UK59-2	2;2;2;2;1;1;1;1	2;2;2;2;1;1;1;1	2;2;2;2;1;1;1;1	Lariat debranching enzyme	DBR1	sp|Q9UK59|DBR1_HUMAN Lariat debranching enzyme OS=Homo sapiens OX=9606 GN=DBR1 PE=1 SV=2;tr|A0A8V8TMX5|A0A8V8TMX5_HUMAN Isoform of Q9UK59, Debranching RNA lariats 1 OS=Homo sapiens OX=9606 GN=DBR1 PE=1 SV=1;tr|A0A8V8TMF7|A0A8V8TMF7_HUMAN Isoform of Q9UK59,	8	2	2	2	1	0	0	0	0	0	0	0	0	0	0	0	0	0	0	0	0	0	0	0	1	1	0	0	1	1	1	0	0	0	0	0	0	0	0	0	0	0
P16885;A0A8V8TMG4;A0A8V8TMQ0;A0A8V8TL51;A0A8V8TMP2;H3BPZ3;A0A8V8TLG6;A0A8V8TL55;A0A8V8TLH5	P16885;A0A8V8TMG4;A0A8V8TMQ0;A0A8V8TL51	6;6;5;5;2;2;1;1;1	6;6;5;5;2;2;1;1;1	6;6;5;5;2;2;1;1;1	1-phosphatidylinositol 4,5-bisphosphate phosphodiesterase gamma-2;1-phosphatidylinositol 4,5-bisphosphate phosphodiesterase gamma;Phosphoinositide phospholipase C	PLCG2	sp|P16885|PLCG2_HUMAN 1-phosphatidylinositol 4,5-bisphosphate phosphodiesterase gamma-2 OS=Homo sapiens OX=9606 GN=PLCG2 PE=1 SV=4;tr|A0A8V8TMG4|A0A8V8TMG4_HUMAN Isoform of P16885, 1-phosphatidylinositol 4,5-bisphosphate phosphodiesterase gamma OS=Homo sap	9	6	6	6	0	1	1	2	1	1	0	1	1	1	0	0	0	1	0	1	1	0	0	0	3	5	1	0	0	0	0	1	1	2	1	1	0	1	1	1	0	0
Q13586;A0A8V8TNW5;A0A8V8TMG5;H0YDB2;G0XQ39;E9PNJ4;A0A8V8TMG1;A0A8V8TP73;A0A8V8TNW0;Q13586-2;A0A8V8TP78;A0A8V8TMF0;E9PRZ7	Q13586;A0A8V8TNW5;A0A8V8TMG5;H0YDB2;G0XQ39;E9PNJ4;A0A8V8TMG1;A0A8V8TP73;A0A8V8TNW0;Q13586-2	4;4;4;4;4;3;3;3;3;2;1;1;1	4;4;4;4;4;3;3;3;3;2;1;1;1	4;4;4;4;4;3;3;3;3;2;1;1;1	Stromal interaction molecule 1	STIM1	sp|Q13586|STIM1_HUMAN Stromal interaction molecule 1 OS=Homo sapiens OX=9606 GN=STIM1 PE=1 SV=3;tr|A0A8V8TNW5|A0A8V8TNW5_HUMAN Isoform of Q13586, Stromal interaction molecule 1 OS=Homo sapiens OX=9606 GN=STIM1 PE=1 SV=1;tr|A0A8V8TMG5|A0A8V8TMG5_HUMAN Isofo	13	4	4	4	0	1	2	1	0	0	1	0	0	0	0	1	0	1	0	0	0	1	2	1	1	1	1	2	0	1	0	1	2	1	0	0	1	0	0	0	0	1
Q92888;Q92888-3;M0QZR4;A0A9L9PYI1;A0A8V8TMH9;Q92888-2;A0A8V8TP90;Q92888-4;A0A8V8TMG9;M0QYC1;M0QZH8;M0QYS3;M0R3H5	Q92888;Q92888-3;M0QZR4;A0A9L9PYI1;A0A8V8TMH9;Q92888-2;A0A8V8TP90;Q92888-4	10;10;10;10;10;9;7;6;4;3;2;2;1	10;10;10;10;10;9;7;6;4;3;2;2;1	10;10;10;10;10;9;7;6;4;3;2;2;1	Rho guanine nucleotide exchange factor 1	ARHGEF1	sp|Q92888|ARHG1_HUMAN Rho guanine nucleotide exchange factor 1 OS=Homo sapiens OX=9606 GN=ARHGEF1 PE=1 SV=2;sp|Q92888-3|ARHG1_HUMAN Isoform of Q92888, Isoform 3 of Rho guanine nucleotide exchange factor 1 OS=Homo sapiens OX=9606 GN=ARHGEF1;tr|M0QZR4|M0QZR4	13	10	10	10	0	1	2	5	0	1	0	1	2	3	1	0	2	1	1	1	1	2	2	1	3	4	1	1	1	2	0	1	2	5	0	1	0	1	2	3	1	0
Q9NUQ9;A0A8V8TMP7;E5RI16;Q9NUQ9-2;E5RJE1;E5RIR8;E5RJL8;E5RK61;E5RFS4;E5RHU5;E5RGI7;E5RK81;E5RH75	Q9NUQ9;A0A8V8TMP7;E5RI16;Q9NUQ9-2	10;10;5;5;3;3;3;2;2;2;2;1;1	10;10;5;5;3;3;3;2;2;2;2;1;1	8;8;5;3;3;3;3;2;2;2;2;1;1	CYFIP-related Rac1 interactor B	CYRIB	sp|Q9NUQ9|CYRIB_HUMAN CYFIP-related Rac1 interactor B OS=Homo sapiens OX=9606 GN=CYRIB PE=1 SV=1;tr|A0A8V8TMP7|A0A8V8TMP7_HUMAN Isoform of Q9NUQ9, CYFIP related Rac1 interactor B OS=Homo sapiens OX=9606 GN=CYRIB PE=1 SV=1;tr|E5RI16|E5RI16_HUMAN Isoform of	13	10	10	8	4	4	4	5	3	2	4	5	6	5	5	1	5	3	3	1	3	3	2	2	5	7	1	4	2	5	4	4	4	5	3	2	4	5	6	5	5	1
[truncated: 3,325 more rows]
[truncated: 224 more columns]
