# Supplementary material for: Proteomics of human duodenum in pre-diabetes and type 2 diabetes reveals potential novel therapeutic targets for aetiology and therapeutics
Source: Clin Proteomics. 2026 Mar 16;23:24. doi: 10.1186/s12014-026-09595-3 (PMC13104399; doi:10.1186/s12014-026-09595-3)
Supplement: Supplementary file 3 — Supplementary Material 3 [file 12014_2026_9595_MOESM3_ESM.txt]

Sequence	N-term cleavage window	C-term cleavage window	Amino acid before	First amino acid	Second amino acid	Second last amino acid	Last amino acid	Amino acid after	A Count	R Count	N Count	D Count	C Count	Q Count	E Count	G Count	H Count	I Count	L Count	K Count	M Count	F Count	P Count	S Count	T Count	W Count	Y Count	V Count	U Count	O Count	Length	Missed cleavages	Mass	Proteins	Leading razor protein	Start position	End position	Gene names	Protein names	Unique (Groups)	Unique (Proteins)	Charges	PEP	Score	Identification type x2_R1	Identification type x2_R10	Identification type x2_R11	Identification type x2_R12	Identification type x2_R13
AAAAAAAAAAAAAAAGAGAGAK	QSRFQVDLVSENAGRAAAAAAAAAAAAAAA	AAAAAAAAGAGAGAKQTPADGEASGESEPA	R	A	A	A	K	Q	18	0	0	0	0	0	0	3	0	0	0	1	0	0	0	0	0	0	0	0	0	0	22	0	1595.838	P55011;P55011-3;G3XAL9	P55011	93	114	SLC12A2	Solute carrier family 12 member 2	yes	no	2;3	1.6815E-41	201	By MS/MS	None	By MS/MS	By MS/MS	By MS/MS
AAAAAAAAAAGAAGGR	______________________________	AAAAAAAAAGAAGGRGSGPGRRRHLVPGAG	M	A	A	G	R	G	12	1	0	0	0	0	0	3	0	0	0	0	0	0	0	0	0	0	0	0	0	0	16	0	1197.6214	Q86U42;Q86U42-2	Q86U42	2	17	PABPN1	Polyadenylate-binding protein 2	yes	no	2	6.1831000000000005E-31	188.87	By MS/MS	By MS/MS	By MS/MS	By matching	By MS/MS
AAAAAAAAAAGAAGGRGSGPGR	______________________________	AAAGAAGGRGSGPGRRRHLVPGAGGEAGEG	M	A	A	G	R	R	12	2	0	0	0	0	0	6	0	0	0	0	0	0	1	1	0	0	0	0	0	0	22	1	1708.8717	Q86U42;Q86U42-2	Q86U42	2	23	PABPN1	Polyadenylate-binding protein 2	yes	no	2	1.684E-10	119.25	None	By matching	None	None	None
AAAAAAAAAPAAAATAPTTAATTAATAAQ	GLKKRDKKNKTKKTKAAAAAAAAAPAAAAT	TAPTTAATTAATAAQ_______________	K	A	A	A	Q	-	20	0	0	0	0	1	0	0	0	0	0	0	0	0	2	0	6	0	0	0	0	0	29	0	2367.203	P37108;H0YLW0	P37108	108	136	SRP14	Signal recognition particle 14 kDa protein	yes	no	3	0.0065877	49.25	None	None	None	None	By MS/MS
AAAAAAAAEQQSSNGPVK	______________________________	AAAAAEQQSSNGPVKKSMREKAVERRSVNK	M	A	A	V	K	K	8	0	1	0	0	2	1	1	0	0	0	1	0	0	1	2	0	0	0	1	0	0	18	0	1640.8118	Q16585	Q16585	2	19	SGCB	Beta-sarcoglycan	yes	yes	2	1.4272999999999998E-46	282.94	None	None	None	None	None
AAAAAAAAEQQSSNGPVKK	______________________________	AAAAEQQSSNGPVKKSMREKAVERRSVNKE	M	A	A	K	K	S	8	0	1	0	0	2	1	1	0	0	0	2	0	0	1	2	0	0	0	1	0	0	19	1	1768.9068	Q16585	Q16585	2	20	SGCB	Beta-sarcoglycan	yes	yes	2	0.053423	48.741	None	By MS/MS	None	None	None
AAAAAAAGDSDSWDADAFSVEDPVRK	______________________________	SWDADAFSVEDPVRKVGGGGTAGGDRWEGE	M	A	A	R	K	V	9	1	0	5	0	0	1	1	0	0	0	1	0	1	1	3	0	1	0	2	0	0	26	1	2592.1728	O75822;O75822-2;O75822-3	O75822	2	27	EIF3J	Eukaryotic translation initiation factor 3 subunit J	yes	no	3	1.0866E-09	158.69	None	None	By MS/MS	By matching	None
AAAAAAALQAK	TILRQARNHKLRVDKAAAAAAALQAKSDEK	RVDKAAAAAAALQAKSDEKAAVAGKKPVVG	K	A	A	A	K	S	8	0	0	0	0	1	0	0	0	0	1	1	0	0	0	0	0	0	0	0	0	0	11	0	955.54508	P36578;H3BM89;H3BU31	P36578	354	364	RPL4	Large ribosomal subunit protein uL4	yes	no	2	1.565E-07	184.89	By MS/MS	By MS/MS	By MS/MS	By MS/MS	By MS/MS
AAAAAAALQAKSDEK	TILRQARNHKLRVDKAAAAAAALQAKSDEK	AAAAAAALQAKSDEKAAVAGKKPVVGKKGK	K	A	A	E	K	A	8	0	0	1	0	1	1	0	0	0	1	2	0	0	0	1	0	0	0	0	0	0	15	1	1414.7416	P36578;H3BM89;H3BU31	P36578	354	368	RPL4	Large ribosomal subunit protein uL4	yes	no	2	0.00075744	137.4	None	By MS/MS	By matching	None	None
AAAAAAAPSGGGGGGEEERLEEK	______________________________	SGGGGGGEEERLEEKSEDQDLQGLKDKPLK	M	A	A	E	K	S	7	1	0	0	0	0	5	6	0	0	1	1	0	0	1	1	0	0	0	0	0	0	23	1	2083.977	P51608-2;B5MCB4	P51608-2	2	24	MECP2	Methyl-CpG-binding protein 2	yes	no	2;3	2.1946E-30	274.17	By MS/MS	By MS/MS	By MS/MS	By MS/MS	None
AAAAAAAPSGGGGGGEEERLEEKSEDQDLQGLK	______________________________	RLEEKSEDQDLQGLKDKPLKFKKVKKDKKE	M	A	A	L	K	D	7	1	0	2	0	2	6	7	0	0	3	2	0	0	1	2	0	0	0	0	0	0	33	2	3197.5073	P51608-2;B5MCB4	P51608-2	2	34	MECP2	Methyl-CpG-binding protein 2	yes	no	3	1.2553E-05	132.76	None	None	None	None	None
AAAAAAGAASGLPGPVAQGLK	______________________________	GAASGLPGPVAQGLKEALVDTLTGILSPVQ	M	A	A	L	K	E	9	0	0	0	0	1	0	4	0	0	2	1	0	0	2	1	0	0	0	1	0	0	21	0	1747.9581	Q96P70	Q96P70	2	22	IPO9	Importin-9	yes	yes	2	0.14079	65.563	None	By matching	By MS/MS	By matching	None
AAAAAAGAGPEMVR	______________________________	MAAAAAAGAGPEMVRGQVFDVGPRYTNLSY	M	A	A	V	R	G	7	1	0	0	0	0	1	2	0	0	0	0	1	0	1	0	0	0	0	1	0	0	14	0	1241.6187	P28482;P28482-2	P28482	2	15	MAPK1	Mitogen-activated protein kinase 1	yes	no	2	4.2337E-05	167.09	By MS/MS	None	By MS/MS	None	By MS/MS
AAAAAAGAGPEMVRGQVFDVGPR	______________________________	GPEMVRGQVFDVGPRYTNLSYIGEGAYGMV	M	A	A	P	R	Y	7	2	0	1	0	1	1	4	0	0	0	0	1	1	2	0	0	0	0	3	0	0	23	1	2197.1062	P28482;P28482-2	P28482	2	24	MAPK1	Mitogen-activated protein kinase 1	yes	no	2;3	7.9628E-48	260.18	None	By MS/MS	None	None	None
AAAAAAGEAR	______________________________	______________________________	M	A	A	A	R	R	7	1	0	0	0	0	1	1	0	0	0	0	0	0	0	0	0	0	0	0	0	0	10	0	857.43553	P09417;P09417-2;B7Z415;D6RGG7;D6RHJ7	P09417	2	11	QDPR	Dihydropteridine reductase	yes	no	1;2	0.0035554	83.948	By matching	By matching	By matching	By matching	By matching
AAAAAAGEARR	______________________________	______________________________	M	A	A	R	R	V	7	2	0	0	0	0	1	1	0	0	0	0	0	0	0	0	0	0	0	0	0	0	11	1	1013.5366	P09417;P09417-2;B7Z415;D6RGG7;D6RHJ7	P09417	2	12	QDPR	Dihydropteridine reductase	yes	no	2	0.088903	45.68	None	None	None	None	By matching
AAAAAATAAAAASIR	______________________________	AAAAAATAAAAASIRERQTVALKRMLNFNV	M	A	A	I	R	E	11	1	0	0	0	0	0	0	0	1	0	0	0	0	0	1	1	0	0	0	0	0	15	0	1256.6837	Q8WVM8;A0A7I2V4B8;A0A7I2V3B4;A0A7I2V3G4;A0A7I2V4U2;A0A7I2V5Z4;A0A7I2V5I2;A0A7I2V590;A0A7I2V362;A0A7I2V3C9;A0A7I2YQR2;G3V2M8;A0A7I2V534;H0YJY1;A0A7I2V3Y3;G3V4I1;A0A7I2V4B9;J3KNG4;A0A7I2V5R9;A0A7I2V414;G3V5F3;G3V3K9	Q8WVM8	2	16	SCFD1	Sec1 family domain-containing protein 1	yes	no	2	2.4846E-10	215.08	By MS/MS	None	By MS/MS	By MS/MS	None
AAAAAATAAAAASIRER	______________________________	AAAATAAAAASIRERQTVALKRMLNFNVPH	M	A	A	E	R	Q	11	2	0	0	0	0	1	0	0	1	0	0	0	0	0	1	1	0	0	0	0	0	17	1	1541.8274	Q8WVM8;A0A7I2V4B8;A0A7I2V3B4;A0A7I2V3G4;A0A7I2V4U2;A0A7I2V5Z4;A0A7I2V5I2;A0A7I2V590;A0A7I2V362;A0A7I2V3C9;A0A7I2YQR2;G3V2M8;A0A7I2V534;H0YJY1;A0A7I2V3Y3;G3V4I1;A0A7I2V4B9;J3KNG4;A0A7I2V5R9;A0A7I2V414;G3V5F3;G3V3K9	Q8WVM8	2	18	SCFD1	Sec1 family domain-containing protein 1	yes	no	2	3.604E-24	255.15	None	By MS/MS	None	None	By matching
AAAAAATAAAAASIRERQTVALK	______________________________	AAAASIRERQTVALKRMLNFNVPHIKNSTG	M	A	A	L	K	R	12	2	0	0	0	1	1	0	0	1	1	1	0	0	0	1	2	0	0	1	0	0	23	2	2182.2182	Q8WVM8;A0A7I2V4B8;A0A7I2V3B4;A0A7I2V3G4;A0A7I2V4U2;A0A7I2V5Z4;A0A7I2V5I2;A0A7I2V590;A0A7I2V362;A0A7I2V3C9;A0A7I2YQR2;G3V2M8;A0A7I2V534;H0YJY1;A0A7I2V3Y3;G3V4I1;A0A7I2V4B9;J3KNG4;A0A7I2V5R9;A0A7I2V414;G3V5F3;G3V3K9	Q8WVM8	2	24	SCFD1	Sec1 family domain-containing protein 1	yes	no	3	0.00142	72.568	None	None	None	None	None
AAAAAAVGPGAGGAGSAVPGGAGPCATVSVFPGAR	______________________________	GAGPCATVSVFPGARLLTIGDANGEIQRHA	M	A	A	A	R	L	12	1	0	0	1	0	0	9	0	0	0	0	0	1	4	2	1	0	0	4	0	0	35	0	2906.4457	Q86X55;Q86X55-2;Q86X55-1;K7EK20;K7EPK1	Q86X55	2	36	CARM1	Histone-arginine methyltransferase CARM1;type I protein arginine methyltransferase	yes	no	3	5.3427E-05	98.883	By MS/MS	By MS/MS	None	None	None
AAAAAEQQQFYLLLGNLLSPDNVVR	______________________________	YLLLGNLLSPDNVVRKQAEETYENIPGQSK	M	A	A	V	R	K	5	1	2	1	0	3	1	1	0	0	5	0	0	1	1	1	0	0	1	2	0	0	25	0	2700.4235	O00410;E7ETV3;E7EQT5;E7EV12;E7ETV8;E7EWK4;E7EX05;E7ESZ1;C9JZD8;C9JQT6;C9J875;C9JXE0;C9J583;F8WF30;C9JZ53	O00410	2	26	IPO5	Importin-5	yes	no	3	1.362E-14	169.42	None	None	None	None	By MS/MS
AAAAAEQQQFYLLLGNLLSPDNVVRK	______________________________	LLLGNLLSPDNVVRKQAEETYENIPGQSKI	M	A	A	R	K	Q	5	1	2	1	0	3	1	1	0	0	5	1	0	1	1	1	0	0	1	2	0	0	26	1	2828.5185	O00410;E7ETV3;E7EQT5;E7EV12;E7ETV8;E7EWK4;E7EX05;E7ESZ1;C9JZD8;C9JQT6;C9J875;C9JXE0;C9J583;F8WF30;C9JZ53	O00410	2	27	IPO5	Importin-5	yes	no	3;4	2.1737E-30	218.87	None	None	None	None	By matching
AAAAAGAGSGPWAAQEK	______________________________	AAAGAGSGPWAAQEKQFPPALLSFFIYNPR	M	A	A	E	K	Q	8	0	0	0	0	1	1	3	0	0	0	1	0	0	1	1	0	1	0	0	0	0	17	0	1512.7321	P86791;P86790;F8WD66	P86791	2	18	CCZ1;CCZ1B	Vacuolar fusion protein CCZ1 homolog;Vacuolar fusion protein CCZ1 homolog B	yes	no	2	3.3408E-05	127.17	None	None	None	None	None
AAAAAGTATSQR	______________________________	______________________________	M	A	A	Q	R	F	6	1	0	0	0	1	0	1	0	0	0	0	0	0	0	1	2	0	0	0	0	0	12	0	1074.5418	Q9Y2Z0;Q9Y2Z0-2	Q9Y2Z0	2	13	SUGT1	Protein SGT1 homolog	yes	no	2	4.3816E-07	189.38	None	By MS/MS	By matching	By matching	By matching
AAAAAGTATSQRFFQSFSDALIDEDPQAALEELTK	______________________________	LIDEDPQAALEELTKALEQKPDDAQYYCQR	M	A	A	T	K	A	9	1	0	3	0	3	3	1	0	1	3	1	0	3	1	3	3	0	0	0	0	0	35	1	3669.7798	Q9Y2Z0;Q9Y2Z0-2	Q9Y2Z0	2	36	SUGT1	Protein SGT1 homolog	yes	no	3	4.3215E-17	181.13	None	None	None	None	None
AAAAAMAEQESAR	______________________________	______________________________	M	A	A	A	R	N	7	1	0	0	0	1	2	0	0	0	0	0	1	0	0	1	0	0	0	0	0	0	13	0	1275.5877	Q7L5D6	Q7L5D6	2	14	GET4	Golgi to ER traffic protein 4 homolog	yes	yes	2	0.0026349	100.88	None	By MS/MS	None	By matching	None
AAAAAMAEQESARNGGR	______________________________	AAAMAEQESARNGGRNRGGVQRVEGKLRAS	M	A	A	G	R	N	7	2	1	0	0	1	2	2	0	0	0	0	1	0	0	1	0	0	0	0	0	0	17	1	1659.7747	Q7L5D6	Q7L5D6	2	18	GET4	Golgi to ER traffic protein 4 homolog	yes	yes	2	0.13866	41.704	By MS/MS	None	None	None	None
AAAAAQGGGGGEPR	______________________________	MAAAAAQGGGGGEPRRTEGVGPGVPGEVEM	M	A	A	P	R	R	5	1	0	0	0	1	1	5	0	0	0	0	0	0	1	0	0	0	0	0	0	0	14	0	1168.5585	P27361;P27361-3;E9PQW4;P27361-2;E9PJF0	P27361	2	15	MAPK3	Mitogen-activated protein kinase 3;Mitogen-activated protein kinase	yes	no	2	0.00025622	147.37	None	None	None	None	By MS/MS
AAAAAQGGGGGEPRRTEGVGPGVPGEVEMVK	______________________________	EGVGPGVPGEVEMVKGQPFDVGPRYTQLQY	M	A	A	V	K	G	5	2	0	0	0	1	4	9	0	0	0	1	1	0	3	0	1	0	0	4	0	0	31	2	2890.4356	P27361;P27361-3;E9PQW4;P27361-2;E9PJF0	P27361	2	32	MAPK3	Mitogen-activated protein kinase 3;Mitogen-activated protein kinase	yes	no	3	3.2228E-07	149.84	None	By MS/MS	None	None	None
AAAAASASQDELNQLER	______________________________	AAASASQDELNQLERVFLRLGHAETDEQLQ	M	A	A	E	R	V	6	1	1	1	0	2	2	0	0	0	2	0	0	0	0	2	0	0	0	0	0	0	17	0	1743.8388	Q5VYK3;R4GMY1	Q5VYK3	2	18	ECPAS	Proteasome adapter and scaffold protein ECM29	yes	no	2	1.6502E-16	221.8	None	None	None	None	None
AAAAASGAGGAAGAGTGGAGPAGR	______________________________	GAAGAGTGGAGPAGRLLPPPAPGSPAAPAA	M	A	A	G	R	L	11	1	0	0	0	0	0	9	0	0	0	0	0	0	1	1	1	0	0	0	0	0	24	0	1753.8456	Q9Y2K2;H0Y4E8;Q9Y2K2-7;Q9Y2K2-8	Q9Y2K2	2	25	SIK3	Serine/threonine-protein kinase SIK3;non-specific serine/threonine protein kinase	yes	no	2	8.236699999999999E-50	271.2	None	By MS/MS	None	None	None
AAAAAVEAAAPMGALWGLVHDFVVGQQEGPADQVAADVK	______________________________	GQQEGPADQVAADVKSGNYTVLQVVEALGS	M	A	A	V	K	S	12	0	0	3	0	3	2	4	1	0	2	1	1	1	2	0	0	1	0	6	0	0	39	0	3829.9098	Q96T76;F8WCH8;B0QZ77;Q5T454;Q96T76-7;Q96T76-5;Q96T76-9	Q96T76	2	40	MMS19	MMS19 nucleotide excision repair protein homolog;MMS19 nucleotide excision repair protein	yes	no	4	0.00022301	52.577	None	None	None	None	By MS/MS
AAAAAWEEPSSGNGTAR	______________________________	AAAWEEPSSGNGTARAGPRKRGGPAGRKRE	K	A	A	A	R	A	6	1	1	0	0	0	2	2	0	0	0	0	0	0	1	2	1	1	0	0	0	0	17	0	1644.7492	Q9P258	Q9P258	6	22	RCC2	Protein RCC2	yes	yes	2	0.00069925	88.187	None	None	None	None	None
AAAAELSLLEK	______________________________	______________________________	M	A	A	E	K	S	4	0	0	0	0	0	2	0	0	0	3	1	0	0	0	1	0	0	0	0	0	0	11	0	1114.6234	O43324;D6RBD7;C9J1V9;O43324-2	O43324	2	12	EEF1E1;EEF1E1-BLOC1S5	Eukaryotic translation elongation factor 1 epsilon-1	yes	no	2	2.0354E-06	152.97	By MS/MS	None	None	None	None
AAAAMAAAAGGGAGAAR	______________________________	AAMAAAAGGGAGAARSLSRFRGCLAGALLG	M	A	A	A	R	S	11	1	0	0	0	0	0	4	0	0	0	0	1	0	0	0	0	0	0	0	0	0	17	0	1314.6463	Q9NX46	Q9NX46	2	18	ADPRS	ADP-ribosylhydrolase ARH3	yes	yes	2	0.00010201	110.53	None	None	None	None	By matching
AAAANLCPGDVILAIDGFGTESMTHADAQDR	FNQPLVITRITPGSKAAAANLCPGDVILAI	GFGTESMTHADAQDRIKAAAHQLCLKIDRG	K	A	A	D	R	I	7	1	1	4	1	1	1	3	1	2	2	0	1	1	1	1	2	0	0	1	0	0	31	0	3186.471	Q53GG5-2;Q53GG5;Q53GG5-3;A0A087WYF8;A0A2R8Y6L7	Q53GG5-2	38	68	PDLIM3	PDZ and LIM domain protein 3	yes	no	3	2.2581000000000003E-41	229.2	None	None	By matching	By matching	By matching
AAAANLCPGDVILAIDGFGTESMTHADAQDRIK	FNQPLVITRITPGSKAAAANLCPGDVILAI	GTESMTHADAQDRIKAAAHQLCLKIDRGET	K	A	A	I	K	A	7	1	1	4	1	1	1	3	1	3	2	1	1	1	1	1	2	0	0	1	0	0	33	1	3427.65	Q53GG5-2;Q53GG5;Q53GG5-3;A0A087WYF8;A0A2R8Y6L7	Q53GG5-2	38	70	PDLIM3	PDZ and LIM domain protein 3	yes	no	3;4	1.3876E-82	274.79	None	By MS/MS	By MS/MS	None	By matching
AAAAPVAADDDERR	______________________________	MAAAAPVAADDDERRRRPGAALEDSRSQEG	M	A	A	R	R	R	6	2	0	3	0	0	1	0	0	0	0	0	0	0	1	0	0	0	0	1	0	0	14	1	1426.6801	Q9H5N1;Q9H5N1-2;B4DHR0	Q9H5N1	2	15	RABEP2	Rab GTPase-binding effector protein 2	yes	no	2	3.4821E-05	158.41	None	None	By matching	None	By MS/MS
AAAAQFQVPWLESVLIVVSNNIDEEALAR	GDLLQQAQEIRKVFRAAAAQFQVPWLESVL	LIVVSNNIDEEALARLAQEGSEVNVIGIGT	R	A	A	A	R	L	6	1	2	1	0	2	3	0	0	2	3	0	0	1	1	2	0	1	0	4	0	0	29	0	3152.6506	Q6XQN6;G5E977;Q6XQN6-2;Q6XQN6-3;C9J8U2	Q6XQN6	337	365	NAPRT	Nicotinate phosphoribosyltransferase	yes	no	3	4.9855E-07	149.04	None	None	None	None	None
AAAAQLSLTQLSSGNPVYEK	______________________________	LSLTQLSSGNPVYEKYYRQVDTGNTGRVLA	M	A	A	E	K	Y	4	0	1	0	0	2	1	1	0	0	3	1	0	0	1	3	1	0	1	1	0	0	20	0	2047.0586	P42566;A0A994J5J3;A0A994J5A3;A0A994J7R8;A0A994J841;B1AUU8	P42566	2	21	EPS15	Epidermal growth factor receptor substrate 15	yes	no	2	1.4694E-10	193.16	None	None	None	None	None
AAAASAAEAGIATTGTEDSDDALLK	SMEEQRQRQEEEARRAAAASAAEAGIATTG	IATTGTEDSDDALLKMTISQQEFGRTGLPD	R	A	A	L	K	M	9	0	0	3	0	0	2	2	0	1	2	1	0	0	0	2	3	0	0	0	0	0	25	0	2319.1078	P55036;H0Y3Y9	P55036	238	262	PSMD4	26S proteasome non-ATPase regulatory subunit 4	yes	no	2;3	1.0958E-10	220.6	None	None	By matching	By matching	None
AAAAVGAGHGAGGPGAASSSGGAR	______________________________	GAGGPGAASSSGGAREGARVAALCLLWYAL	M	A	A	A	R	E	9	1	0	0	0	0	0	8	1	0	0	0	0	0	1	3	0	0	0	1	0	0	24	0	1863.8936	Q96K37	Q96K37	2	25	SLC35E1	Solute carrier family 35 member E1	yes	yes	2;3	2.0904E-21	254.84	None	By MS/MS	By MS/MS	By matching	By matching
AAAAVQGGR	______________________________	______________________________	M	A	A	G	R	S	4	1	0	0	0	1	0	2	0	0	0	0	0	0	0	0	0	0	0	1	0	0	9	0	799.43005	Q15005;E9PL01;E9PI68	Q15005	2	10	SPCS2	Signal peptidase complex subunit 2	yes	no	1;2	0.00038521	119.57	By MS/MS	None	None	None	By matching
AAAAVSESWPELELAERER	______________________________	VSESWPELELAERERRRELLLTGPGLEERV	M	A	A	E	R	R	5	2	0	0	0	0	5	0	0	0	2	0	0	0	1	2	0	1	0	1	0	0	19	1	2113.044	Q8N1G4	Q8N1G4	2	20	LRRC47	Leucine-rich repeat-containing protein 47	yes	yes	2;3	4.1212E-06	174.68	None	None	By MS/MS	By MS/MS	By MS/MS
AAAAVSSAK	______________________________	______________________________	M	A	A	A	K	R	5	0	0	0	0	0	0	0	0	0	0	1	0	0	0	2	0	0	0	1	0	0	9	0	774.42357	P49914;H3BN04	P49914	2	10	MTHFS	5-formyltetrahydrofolate cyclo-ligase	yes	no	1	0.003702	113.71	None	None	None	None	By MS/MS
AAAAVVEFQR	______________________________	______________________________	M	A	A	Q	R	A	4	1	0	0	0	1	1	0	0	0	0	0	0	1	0	0	0	0	0	2	0	0	10	0	1060.5665	O00231;O00231-2;J3QRY4	O00231	2	11	PSMD11	26S proteasome non-ATPase regulatory subunit 11	yes	no	2	4.9066E-06	163.99	None	None	By MS/MS	By MS/MS	By MS/MS
AAAAVVEFQRAQSLLSTDREASIDILHSIVK	______________________________	TDREASIDILHSIVKRDIQENDEEAVQVKE	M	A	A	V	K	R	6	2	0	2	0	2	2	0	1	3	3	1	0	1	0	4	1	0	0	3	0	0	31	2	3337.7994	O00231;O00231-2;J3QRY4	O00231	2	32	PSMD11	26S proteasome non-ATPase regulatory subunit 11	yes	no	4	0.0017523	70.451	None	None	None	None	None
AAADGDDSLYPIAVLIDELR	______________________________	DDSLYPIAVLIDELRNEDVQLRLNSIKKLS	M	A	A	L	R	N	4	1	0	4	0	0	1	1	0	2	3	0	0	0	1	1	0	0	1	1	0	0	20	0	2116.0688	P30153;A0A994J3N8;A0A994J3H1;C9J9C1;M0QXG4;M0R0K6	P30153	2	21	PPP2R1A	Serine/threonine-protein phosphatase 2A 65 kDa regulatory subunit A alpha isoform	yes	no	3	0.0021671	76.061	None	None	None	None	By matching
AAADGDDSLYPIAVLIDELRNEDVQLR	______________________________	AVLIDELRNEDVQLRLNSIKKLSTIALALG	M	A	A	L	R	L	4	2	1	5	0	1	2	1	0	2	4	0	0	0	1	1	0	0	1	2	0	0	27	1	2970.4934	P30153;A0A994J3N8;A0A994J3H1	P30153	2	28	PPP2R1A	Serine/threonine-protein phosphatase 2A 65 kDa regulatory subunit A alpha isoform	yes	no	3	1.2651E-09	162.82	None	None	None	None	None
AAADGDDSLYPIAVLIDELRNEDVQLRLNSIK	______________________________	ELRNEDVQLRLNSIKKLSTIALALGVERTR	M	A	A	I	K	K	4	2	2	5	0	1	2	1	0	3	5	1	0	0	1	2	0	0	1	2	0	0	32	2	3525.8315	P30153;A0A994J3N8;A0A994J3H1	P30153	2	33	PPP2R1A	Serine/threonine-protein phosphatase 2A 65 kDa regulatory subunit A alpha isoform	yes	no	3	1.5122E-06	141.12	None	None	None	None	By matching
AAADLMAYCEAHAK	QLKMEANIDRIKVSKAAADLMAYCEAHAKE	KAAADLMAYCEAHAKEDPLLTPVPASENPF	K	A	A	A	K	E	6	0	0	1	1	0	1	0	1	0	1	1	1	0	0	0	0	0	1	0	0	0	14	0	1520.6752	P59768;G3V3J9;G3V2N0	P59768	33	46	GNG2	Guanine nucleotide-binding protein G(I)/G(S)/G(O) subunit gamma-2;Guanine nucleotide-binding protein subunit gamma	yes	no	3	0.039942	45.864	None	None	None	None	None
AAADTLQGPMQAAYR	SKLLKSKNLTDAIARAAADTLQGPMQAAYR	AAADTLQGPMQAAYREAFQSVVLPAFEKSC	R	A	A	Y	R	E	5	1	0	1	0	2	0	1	0	0	1	0	1	0	1	0	1	0	1	0	0	0	15	0	1562.7511	Q6P2E9;Q6P2E9-2;I3L2F4	Q6P2E9	1101	1115	EDC4	Enhancer of mRNA-decapping protein 4	yes	no	2	0.13612	43.308	None	None	None	None	None
AAAEAANCIMEVSCGQAESSEKPNAEDMTSK	______________________________	AESSEKPNAEDMTSKDYYFDSYAHFGIHEE	M	A	A	S	K	D	7	0	2	1	2	1	5	1	0	1	0	2	2	0	1	4	1	0	0	1	0	0	31	1	3285.3894	Q99873-3;Q99873-5	Q99873-3	2	32	PRMT1	Protein arginine N-methyltransferase 1	yes	no	3	0.00013926	124.9	None	None	None	By MS/MS	None
AAAEAGGDDARCVR	______________________________	MAAAEAGGDDARCVRLSAERAQALLADVDT	M	A	A	V	R	L	5	2	0	2	1	0	1	2	0	0	0	0	0	0	0	0	0	0	0	1	0	0	14	1	1417.6368	A6NDG6	A6NDG6	2	15	PGP	Glycerol-3-phosphate phosphatase	yes	yes	2	0.0021174	103.08	None	None	None	None	None
AAAEDVNVTFEDQQK	______________________________	AAAEDVNVTFEDQQKINKFARNTSRITELK	K	A	A	Q	K	I	3	0	1	2	0	2	2	0	0	0	0	1	0	1	0	0	1	0	0	2	0	0	15	0	1663.7689	Q9NQP4;E9PQY2	Q9NQP4	8	22	PFDN4	Prefoldin subunit 4	yes	no	2	1.2103E-43	245.58	None	By MS/MS	By MS/MS	By MS/MS	By MS/MS
AAAEEEDGGPEGPNRER	______________________________	AEEEDGGPEGPNRERGGAGATFECNICLET	M	A	A	E	R	G	3	2	1	1	0	0	5	3	0	0	0	0	0	0	2	0	0	0	0	0	0	0	17	1	1782.7769	Q99942;A0A140TA09	Q99942	2	18	RNF5	E3 ubiquitin-protein ligase RNF5;E3 ubiquitin-protein ligase RNF	yes	no	2	0.0036762	88.441	None	By MS/MS	None	None	None
AAAEVNQDYGLDPK	RMPTPVIKAFGILKRAAAEVNQDYGLDPKI	RAAAEVNQDYGLDPKIANAIMKAADEVAEG	R	A	A	P	K	I	3	0	1	2	0	1	1	1	0	0	1	1	0	0	1	0	0	0	1	1	0	0	14	0	1489.7049	P07954;P07954-2;A0A804HI24;A0A804HKE6	P07954	102	115	FH	Fumarate hydratase, mitochondrial	yes	no	2	7.1643E-05	147.24	None	By matching	By MS/MS	By MS/MS	By MS/MS
AAAFEEQENETVVVK	AVKRASDNLVKAAQKAAAFEEQENETVVVK	AAAFEEQENETVVVKEKMVGGIAQIIAAQE	K	A	A	V	K	E	3	0	1	0	0	1	4	0	0	0	0	1	0	1	0	0	1	0	0	3	0	0	15	0	1662.8101	Q9Y490;Q9Y490-2	Q9Y490	2477	2491	TLN1	Talin-1	yes	no	2	9.7105E-14	205.46	By MS/MS	By MS/MS	By MS/MS	None	By MS/MS
AAAFEQLQK	PTEKNVDLSTFYQNRAAAFEQLQKWKEVAQ	TFYQNRAAAFEQLQKWKEVAQDCTKAVELN	R	A	A	Q	K	W	3	0	0	0	0	2	1	0	0	0	1	1	0	1	0	0	0	0	0	0	0	0	9	0	1004.5291	O94826	O94826	160	168	TOMM70	Mitochondrial import receptor subunit TOM70	yes	yes	2	0.002529	89.752	None	None	By matching	None	By MS/MS
AAAFVTSPPLSPDPTTPDFLNSLLSCGDLQVTGSAHCTFNTAQK	LGTDGSHYWSKNWAKAAAFVTSPPLSPDPT	QVTGSAHCTFNTAQKAVGKDNFTLIPEGTN	K	A	A	Q	K	A	5	0	2	3	2	2	0	2	1	0	5	1	0	3	5	5	6	0	0	2	0	0	44	0	4633.2105	A0A1C7CYX9;Q16555-2;Q16555	Q16555	298	341	DPYSL2	Dihydropyrimidinase-related protein 2	no	no	3;4	2.4375E-18	164.2	By MS/MS	None	By MS/MS	By MS/MS	By MS/MS
AAAFVTSPPLSPDPTTPDYINSLLASGDLQLSGSAHCTFSTAQK	LGIDGTHYWSKNWAKAAAFVTSPPLSPDPT	QLSGSAHCTFSTAQKAIGKDNFTAIPEGTN	K	A	A	Q	K	A	6	0	1	3	1	2	0	2	1	1	5	1	0	2	5	7	5	0	1	1	0	0	44	0	4533.201	Q14195;Q14195-2	Q14195-2	412	455	DPYSL3	Dihydropyrimidinase-related protein 3	no	no	3;4	2.1665E-52	225.61	None	None	None	None	By MS/MS
AAAGALER	______________________________	______________________________	M	A	A	E	R	S	4	1	0	0	0	0	1	1	0	0	1	0	0	0	0	0	0	0	0	0	0	0	8	0	757.40825	A0A8V8NBT1;E9PR16;A0A8Q3WK58	A0A8V8NBT1	2	9	NUP160		yes	no	2	0.049332	54.157	None	By MS/MS	By matching	None	By MS/MS
AAAGDLGGDHLAFSCDVAK	GYRLAVIARNLEGAKAAAGDLGGDHLAFSC	DLGGDHLAFSCDVAKEHDVQNTFEELEKHL	K	A	A	A	K	E	5	0	0	3	1	0	0	3	1	0	2	1	0	1	0	1	0	0	0	1	0	0	19	0	1873.8629	Q8N4T8;H0Y962;Q8N4T8-2	Q8N4T8	41	59	CBR4	3-oxoacyl-[acyl-carrier-protein] reductase;3-ketoacyl-[acyl-carrier-protein] reductase beta subunit	yes	no	2;3	5.2463E-06	130.27	None	By MS/MS	By matching	By MS/MS	By matching
AAAGEFADDPCSSVK	VAAVEDVRKQGDLMKAAAGEFADDPCSSVK	AAAGEFADDPCSSVKRGNMVRAARALLSAV	K	A	A	V	K	R	4	0	0	2	1	0	1	1	0	0	0	1	0	1	1	2	0	0	0	1	0	0	15	0	1523.6562	P35221;P35221-2;G3XAM7;E5RIB1;E5RJ41;E5RG03;E5RGY6;E5RHV7	P35221	106	120	CTNNA1	Catenin alpha-1	yes	no	2	0.00024655	134.75	By MS/MS	By MS/MS	By matching	By matching	None
AAAGELQEDSGLCVLAR	DSKLSFREFLLIFRKAAAGELQEDSGLCVL	AGELQEDSGLCVLARLSEIDVSSEGVKGAK	K	A	A	A	R	L	4	1	0	1	1	1	2	2	0	0	3	0	0	0	0	1	0	0	0	1	0	0	17	0	1758.857	Q96C19;H0Y4Y4	Q96C19	160	176	EFHD2	EF-hand domain-containing protein D2	yes	no	2	4.3E-08	189.33	By MS/MS	By MS/MS	By MS/MS	By MS/MS	By MS/MS
AAAGGGGGGAAAAGR	______________________________	AAAGGGGGGAAAAGRAYSFKVVLLGEGCVG	M	A	A	G	R	A	7	1	0	0	0	0	0	7	0	0	0	0	0	0	0	0	0	0	0	0	0	0	15	0	1070.5217	Q9UL25	Q9UL25	2	16	RAB21	Ras-related protein Rab-21	yes	yes	2	0.069985	78.932	None	None	By matching	None	None
AAAGGGGGGAAAAGRAYSFK	______________________________	GGGGAAAAGRAYSFKVVLLGEGCVGKTSLV	M	A	A	F	K	V	8	1	0	0	0	0	0	7	0	0	0	1	0	1	0	1	0	0	1	0	0	0	20	1	1666.8176	Q9UL25	Q9UL25	2	21	RAB21	Ras-related protein Rab-21	yes	yes	2	1.3328E-14	240.59	None	By MS/MS	By matching	None	None
AAAGGLAMLTSMRPTLCSR	LLVLYSGEDDELLQRAAAGGLAMLTSMRPT	GLAMLTSMRPTLCSRIPQVTTHWLEILQAL	R	A	A	S	R	I	4	2	0	0	1	0	0	2	0	0	3	0	2	0	1	2	2	0	0	0	0	0	19	1	1962.9802	Q9H3U1-2;Q9H3U1;A0A1W2PNX8;Q9H3U1-3	Q9H3U1-2	822	840	UNC45A	Protein unc-45 homolog A	yes	no	3	7.2805E-05	101.67	None	None	None	None	None
AAAGIQPPGYLIHESACWSDTLQR	SVDHENWVSNYNALRAAAGIQPPGYLIHES	YLIHESACWSDTLQRWFFLPRRASQERYSE	R	A	A	Q	R	W	4	1	0	1	1	2	1	2	1	2	2	0	0	0	2	2	1	1	1	0	0	0	24	0	2640.2755	Q8WVQ1;Q8WVQ1-3	Q8WVQ1	271	294	CANT1	Soluble calcium-activated nucleotidase 1	yes	no	3	3.2682E-05	81.373	By MS/MS	None	By matching	By MS/MS	None
AAAHQLCLK	GTESMTHADAQDRIKAAAHQLCLKIDRGET	AQDRIKAAAHQLCLKIDRGETHLWSPQVSE	K	A	A	L	K	I	3	0	0	0	1	1	0	0	1	0	2	1	0	0	0	0	0	0	0	0	0	0	9	0	1010.5331	Q53GG5-2;Q53GG5;Q53GG5-3;A0A087WYF8;A0A2R8Y6L7	Q53GG5-2	71	79	PDLIM3	PDZ and LIM domain protein 3	yes	no	2	0.0063777	113.5	None	By MS/MS	None	None	None
AAAIGIDLGTTYSCVGVFQHGK	______________________________	LGTTYSCVGVFQHGKVEIIANDQGNRTTPS	K	A	A	G	K	V	3	0	0	1	1	1	0	4	1	2	1	1	0	1	0	1	2	0	1	2	0	0	22	0	2264.126	P0DMV8;P0DMV9;A0A0G2JIW1;P0DMV8-2;V9GZ37	P0DMV8	4	25	HSPA1A;HSPA1B	Heat shock 70 kDa protein 1A;Heat shock 70 kDa protein 1B	yes	no	2;3	1.1667E-30	279.77	None	By MS/MS	By MS/MS	By MS/MS	By MS/MS
AAAITSDILEALGR	IQDFIEAEDDLSSFRAAAITSDILEALGRD	RAAAITSDILEALGRDGHFTLFAPTNEAFE	R	A	A	G	R	D	4	1	0	1	0	0	1	1	0	2	2	0	0	0	0	1	1	0	0	0	0	0	14	0	1399.7671	Q15063-2;Q15063-9;Q15063-3;Q15063-8;Q15063-10;Q15063-5;Q15063;Q15063-6	Q15063-5	252	265	POSTN	Periostin	no	no	2	3.2714E-51	294.19	None	None	By MS/MS	None	None
AAAITSDILEALGRDGHFTLFAPTNEAFEK	IQDFIEAEDDLSSFRAAAITSDILEALGRD	GHFTLFAPTNEAFEKLPRGVLERIMGDKVA	R	A	A	E	K	L	6	1	1	2	0	0	3	2	1	2	3	1	0	3	1	1	3	0	0	0	0	0	30	1	3204.6091	Q15063-2;Q15063-9;Q15063-3;Q15063-8;Q15063-10;Q15063-5;Q15063;Q15063-6	Q15063-5	252	281	POSTN	Periostin	no	no	3;4	4.515500000000001E-108	311.14	None	By MS/MS	None	None	By matching
AAALAHLDR	SDNCVFSVELQLPPKAAALAHLDRGSPPPA	LQLPPKAAALAHLDRGSPPPAREALAIVFF	K	A	A	D	R	G	4	1	0	1	0	0	0	0	1	0	2	0	0	0	0	0	0	0	0	0	0	0	9	0	936.51411	Q16853;Q16853-2;O75106;O75106-2	Q16853	107	115	AOC3;AOC2	Amine oxidase [copper-containing] 3;Amine oxidase [copper-containing] 2	yes	no	2	9.6891E-05	146.27	None	None	By MS/MS	By matching	By MS/MS
AAALAHLDRGSPPPAR	SDNCVFSVELQLPPKAAALAHLDRGSPPPA	AALAHLDRGSPPPAREALAIVFFGRQPQPN	K	A	A	A	R	E	5	2	0	1	0	0	0	1	1	0	2	0	0	0	3	1	0	0	0	0	0	0	16	1	1598.8641	Q16853;Q16853-2;O75106;O75106-2	Q16853	107	122	AOC3;AOC2	Amine oxidase [copper-containing] 3;Amine oxidase [copper-containing] 2	yes	no	2;3;4	1.4799E-07	192.4	None	By MS/MS	None	None	By MS/MS
AAALAHLDRGSPPPAREALAIVFFGR	SDNCVFSVELQLPPKAAALAHLDRGSPPPA	PPPAREALAIVFFGRQPQPNVSELVVGPLP	K	A	A	G	R	Q	7	3	0	1	0	0	1	2	1	1	3	0	0	2	3	1	0	0	0	1	0	0	26	2	2702.4769	Q16853;Q16853-2	Q16853	107	132	AOC3	Amine oxidase [copper-containing] 3	yes	no	3;4;5	7.6491E-22	199.75	None	None	None	None	None
AAALCNACELSGK	KTPLPPGEDVIASERAAALCNACELSGKSL	ERAAALCNACELSGKSLFVLPHTDHLVGYI	R	A	A	G	K	S	4	0	1	0	2	0	1	1	0	0	2	1	0	0	0	1	0	0	0	0	0	0	13	0	1363.6224	Q7Z392;Q7Z392-4;Q7Z392-3	Q7Z392	158	170	TRAPPC11	Trafficking protein particle complex subunit 11	yes	no	2	0.013809	66.595	None	By MS/MS	None	None	None
AAALEFLNR	TVDLKPDWGKGYSRKAAALEFLNRFEEAKR	KGYSRKAAALEFLNRFEEAKRTYEEGLKHE	K	A	A	N	R	F	3	1	1	0	0	0	1	0	0	0	2	0	0	1	0	0	0	0	0	0	0	0	9	0	1003.5451	P31948;P31948-2;F5H783;F5GXD8	P31948	79	87	STIP1	Stress-induced-phosphoprotein 1	yes	no	2	0.015131	86.794	None	None	None	None	None
AAALEFLNRFEEAK	TVDLKPDWGKGYSRKAAALEFLNRFEEAKR	KAAALEFLNRFEEAKRTYEEGLKHEANNPQ	K	A	A	A	K	R	4	1	1	0	0	0	3	0	0	0	2	1	0	2	0	0	0	0	0	0	0	0	14	1	1607.8308	P31948;P31948-2;F5H783;F5GXD8	P31948	79	92	STIP1	Stress-induced-phosphoprotein 1	yes	no	2;3	3.0838000000000003E-71	299.29	By MS/MS	By MS/MS	By MS/MS	By MS/MS	By MS/MS
AAALEFLNRFEEAKR	TVDLKPDWGKGYSRKAAALEFLNRFEEAKR	AAALEFLNRFEEAKRTYEEGLKHEANNPQL	K	A	A	K	R	T	4	2	1	0	0	0	3	0	0	0	2	1	0	2	0	0	0	0	0	0	0	0	15	2	1763.9319	P31948;P31948-2;F5H783;F5GXD8	P31948	79	93	STIP1	Stress-induced-phosphoprotein 1	yes	no	3;4	0.00052279	106.42	None	None	None	None	By matching
AAALVLQTIWGYK	VLINKSGNRSEKEVRAAALVLQTIWGYKEL	VRAAALVLQTIWGYKELRKPLEKEGWKKSD	R	A	A	Y	K	E	3	0	0	0	0	1	0	1	0	1	2	1	0	0	0	0	1	1	1	1	0	0	13	0	1432.8078	O60716;O60716-21;O60716-13;O60716-5;O60716-10;A0A669KB05;C9JZR2;H0YC95;O60716-9;O60716-11;O60716-3;O60716-19;O60716-17;O60716-2;O60716-18;O60716-24;O60716-6;O60716-4;O60716-7;O60716-22;O60716-8;O60716-12;O60716-14;O60716-15;A0A669KB62;O60716-16;O60716-20;O60716-23;O60716-29;O60716-27;O60716-26;O60716-25;O60716-31;O60716-32;O60716-28;O60716-30;A0A804HK15;A0A804HIL4	O60716	821	833	CTNND1	Catenin delta-1	yes	no	2	0.00034845	124.81	None	None	None	None	None
AAAMDVDTPSGTNSGAGK	______________________________	MDVDTPSGTNSGAGKKRFEVKKWNAVALWA	M	A	A	G	K	K	4	0	1	2	0	0	0	3	0	0	0	1	1	0	1	2	2	0	0	1	0	0	18	0	1648.7363	P62877	P62877	2	19	RBX1	E3 ubiquitin-protein ligase RBX1;E3 ubiquitin-protein ligase RBX1, N-terminally processed	yes	yes	2	1.1348E-07	151.78	None	None	None	By MS/MS	By matching
AAAMDVDTPSGTNSGAGKK	______________________________	DVDTPSGTNSGAGKKRFEVKKWNAVALWAW	M	A	A	K	K	R	4	0	1	2	0	0	0	3	0	0	0	2	1	0	1	2	2	0	0	1	0	0	19	1	1776.8312	P62877	P62877	2	20	RBX1	E3 ubiquitin-protein ligase RBX1;E3 ubiquitin-protein ligase RBX1, N-terminally processed	yes	yes	2	1.4811E-14	212.59	None	By matching	None	By MS/MS	By MS/MS
AAAMVPGR	______________________________	______________________________	M	A	A	G	R	S	3	1	0	0	0	0	0	1	0	0	0	0	1	0	1	0	0	0	0	1	0	0	8	0	771.40614	O43598;H0Y8X4;O43598-2	O43598	2	9	DNPH1	5-hydroxymethyl-dUMP N-hydrolase	yes	no	1	0.10115	57.453	None	None	By MS/MS	None	None
AAAMVPGRSESWER	______________________________	MAAAMVPGRSESWERGEPGRPALYFCGSIR	M	A	A	E	R	G	3	2	0	0	0	0	2	1	0	0	0	0	1	0	1	2	0	1	0	1	0	0	14	1	1545.7358	O43598;H0Y8X4;O43598-2	O43598	2	15	DNPH1	5-hydroxymethyl-dUMP N-hydrolase	yes	no	2	0.050814	69.349	None	None	None	None	By matching
AAANQMRNFLVR	ETKITQVLHFTKDVKAAANQMRNFLVRASC	DVKAAANQMRNFLVRASCRLRLEPGKEYLI	K	A	A	V	R	A	3	2	2	0	0	1	0	0	0	0	1	0	1	1	0	0	0	0	0	1	0	0	12	1	1389.7299	A0A0G2JL54;F5GXS0;A0A140TA29;A0A0G2JPR0;A0A140TA49;P0C0L5;A0A3B3ISA6	P0C0L5	1659	1670	C4B_2;C4B;C4A	Complement C4-B;Complement C4 beta chain;Complement C4-B alpha chain;C4a anaphylatoxin;C4b-B;C4d-B;Complement C4 gamma chain	no	no	3	5.5916E-05	141.95	None	None	None	None	None
AAAPAPEEEMDECEQALAAEPK	EEKQKPQAERKEEKKAAAPAPEEEMDECEQ	EEMDECEQALAAEPKAKDPFAHLPKSTFVL	K	A	A	P	K	A	7	0	0	1	1	1	6	0	0	0	1	1	1	0	3	0	0	0	0	0	0	0	22	0	2356.0199	P26641;P26641-2	P26641	254	275	EEF1G	Elongation factor 1-gamma	yes	no	2;3	1.5488E-09	176.75	By MS/MS	By MS/MS	By MS/MS	By MS/MS	By MS/MS
AAAPAPVSEAVCR	KEKPSKPTEKTEESKAAAPAPVSEAVCRTS	SKAAAPAPVSEAVCRTSMCSIQSAPPEPAT	K	A	A	C	R	T	5	1	0	0	1	0	1	0	0	0	0	0	0	0	2	1	0	0	0	2	0	0	13	0	1297.6449	P20810;P20810-7;E7EVY3;B7Z574;A0A6Q8PGN6;A0A6Q8PH20;P20810-4;P20810-8;P20810-10;P20810-9;P20810-6;A0A6Q8PGG5;A0A6Q8PFE5;E9PCH5;A0A6Q8PG72;P20810-2;P20810-5;A0A0C4DGB5;E7ES10;P20810-3;E9PDE4;E7EQ12;H0Y9H6;A0A6Q8PFF6;H0Y7F0;E7EQA0;H0YD33	P20810	397	409	CAST	Calpastatin	yes	no	2	0.00016854	109.79	None	By MS/MS	None	By MS/MS	None
AAAQCYIDLIIK	AGTLVTLSSAPTAIKAAAQCYIDLIIKESD	AIKAAAQCYIDLIIKESDNNVKLIVLDRLI	K	A	A	I	K	E	3	0	0	1	1	1	0	0	0	3	1	1	0	0	0	0	0	0	1	0	0	0	12	0	1377.7326	P53618;E9PP73	P53618	280	291	COPB1	Coatomer subunit beta	yes	no	2	0.0027956	107.21	By MS/MS	None	None	None	None
AAAQLLQSQAQQSGAQQTK	KKELEEEVNNFQKKKAAAQLLQSQAQQSGA	LLQSQAQQSGAQQTKKDKDKKNASFT____	K	A	A	T	K	K	5	0	0	0	0	7	0	1	0	0	2	1	0	0	0	2	1	0	0	0	0	0	19	0	1956.0025	Q9NVA2;D6RGI3;D6RER5;Q9NVA2-2;H0Y961;H0Y9G8	Q9NVA2	400	418	SEPTIN11	Septin-11;Septin	yes	no	2	1.815E-06	172.1	None	None	None	None	None
AAARDVTLENRLQNMEVTDA	PSKKQKKQHEGSKKKAAARDVTLENRLQNM	VTLENRLQNMEVTDA_______________	K	A	A	D	A	-	4	2	2	2	0	1	2	0	0	0	2	0	1	0	0	0	2	0	0	2	0	0	20	2	2216.0855	P49591;Q5T5C7	P49591	495	514	SARS1	Serine--tRNA ligase, cytoplasmic;serine--tRNA ligase	yes	no	3	7.7298E-05	83.453	None	None	None	None	None
AAARHSTLDFMLGAK	______________________________	AAARHSTLDFMLGAKADGETILKGLQSIFQ	M	A	A	A	K	A	4	1	0	1	0	0	0	1	1	0	2	1	1	1	0	1	1	0	0	0	0	0	15	1	1587.8191	P52788;P52788-2	P52788	2	16	SMS	Spermine synthase	yes	no	3	2.3421E-08	102.39	None	None	None	None	None
AAARPLLTDLYQATMALGYWR	______________________________	LTDLYQATMALGYWRAGRARDAAEFELFFR	R	A	A	W	R	A	5	2	0	1	0	1	0	1	0	0	4	0	1	0	1	0	2	1	2	0	0	0	21	1	2380.2362	Q6XQN6;G5E977;Q6XQN6-2;Q6XQN6-3;C9J8U2	Q6XQN6	11	31	NAPRT	Nicotinate phosphoribosyltransferase	yes	no	3	7.7957E-11	116.21	None	None	None	None	None
AAASGSVLQR	______________________________	______________________________	M	A	A	Q	R	C	3	1	0	0	0	1	0	1	0	0	1	0	0	0	0	2	0	0	0	1	0	0	10	0	958.51959	Q5VWZ2;Q5VWZ2-2	Q5VWZ2	2	11	LYPLAL1	Lysophospholipase-like protein 1	yes	no	2	1.3895E-05	155.1	None	None	By matching	By matching	None
AAASLAAVSGTAAASLGSAQPTDLGAHK	GSATPLPTALGLGGRAAASLAAVSGTAAAS	ASLGSAQPTDLGAHKRPASVSSSAAVEHEQ	R	A	A	H	K	R	10	0	0	1	0	1	0	3	1	0	3	1	0	0	1	4	2	0	0	1	0	0	28	0	2493.2823	Q7Z5L9;Q7Z5L9-2	Q7Z5L9	209	236	IRF2BP2	Interferon regulatory factor 2-binding protein 2	yes	no	3	3.0802E-15	134.03	None	By MS/MS	None	None	By MS/MS
AAASPLRDCQAWK	______________________________	______________________________	M	A	A	W	K	D	4	1	0	1	1	1	0	0	0	0	1	1	0	0	1	1	0	1	0	0	0	0	13	1	1472.7194	Q5R3I4;A9UJP8;F8WBU8	Q5R3I4	2	14	TTC38	Tetratricopeptide repeat protein 38	yes	no	2	0.00017293	157.68	None	None	None	None	By MS/MS
AAATAEEPDPK	KLAGDMKSKVVVTEKAAATAEEPDPKGIPE	VTEKAAATAEEPDPKGIPEFWFTIFRNVDM	K	A	A	P	K	G	4	0	0	1	0	0	2	0	0	0	0	1	0	0	2	0	1	0	0	0	0	0	11	0	1098.5193	Q99733;Q99733-2;A0A0J9YXQ2;A0A994J3W0;C9JZI7;A8MXH2;C9J6D1;E9PKT8;H0YCI4	Q99733	147	157	NAP1L4	Nucleosome assembly protein 1-like 4	yes	no	2	0.052056	61.65	By MS/MS	None	None	None	None
AAATCFAR	AKQDSCRSQLCECDKAAATCFARNKTTYNK	QLCECDKAAATCFARNKTTYNKKYQYYSNK	K	A	A	A	R	N	4	1	0	0	1	0	0	0	0	0	0	0	0	1	0	0	1	0	0	0	0	0	8	0	866.40687	P14555;A0A3B3IRX2	P14555	113	120	PLA2G2A	Phospholipase A2, membrane associated;Phospholipase A2	yes	no	2	7.5661E-05	149.4	By matching	None	None	None	None
AAATGAVAASAASGQAEGK	______________________________	GAVAASAASGQAEGKKITDLRVIDLKSELK	M	A	A	G	K	K	9	0	0	0	0	1	1	3	0	0	0	1	0	0	0	2	1	0	0	1	0	0	19	0	1587.7853	Q9NWH9;H0YLW7;H0YMW8;H0YNF3;H0YMR6;H0YLE6;H0YL55;H7BXE3	Q9NWH9	2	20	SLTM	SAFB-like transcription modulator	yes	no	2	5.1684E-21	237.59	None	By MS/MS	None	By matching	By matching
AAATGAVAASAASGQAEGKK	______________________________	AVAASAASGQAEGKKITDLRVIDLKSELKR	M	A	A	K	K	I	9	0	0	0	0	1	1	3	0	0	0	2	0	0	0	2	1	0	0	1	0	0	20	1	1715.8802	Q9NWH9;H0YLW7;H0YMW8;H0YNF3;H0YMR6;H0YLE6;H0YL55;H7BXE3	Q9NWH9	2	21	SLTM	SAFB-like transcription modulator	yes	no	2	2.2683E-11	200.16	None	By MS/MS	None	None	By matching
AAATGLPEGPAVPVPSR	LSDKSENGEAYQRKKAAATGLPEGPAVPVP	ATGLPEGPAVPVPSRGNLAQPGGSSWRRIA	K	A	A	S	R	G	4	1	0	0	0	0	1	2	0	0	1	0	0	0	4	1	1	0	0	2	0	0	17	0	1588.8573	Q8N1S5;Q8N1S5-2;A0A0J9YXZ0;A0A0J9YXE3;J3QQP1;A0A0J9YXX3;J3KS66;J3QLB2;J3KRX2;J3QS49	Q8N1S5	164	180	SLC39A11	Zinc transporter ZIP11	yes	no	2	0.00015317	98.902	None	None	None	By MS/MS	None
AAATLMSER	LGPEAPHIDYTQLGRAAATLMSERVFRIDA	YTQLGRAAATLMSERVFRIDAYMAQSRGEL	R	A	A	E	R	V	3	1	0	0	0	0	1	0	0	0	1	0	1	0	0	1	1	0	0	0	0	0	9	0	948.46987	P02730;P02730-2	P02730	284	292	SLC4A1	Band 3 anion transport protein	yes	no	2	0.0001276	143.01	By matching	By matching	By matching	By matching	By MS/MS
AAATMATPLPGR	SPPSPGRRREQRRPRAAATMATPLPGRAGG	RPRAAATMATPLPGRAGGPATPLSPTRLSR	R	A	A	G	R	A	4	1	0	0	0	0	0	1	0	0	1	0	1	0	2	0	2	0	0	0	0	0	12	0	1155.607	Q03252	Q03252	17	28	LMNB2	Lamin-B2	yes	yes	2	0.0051913	79.986	None	By matching	By matching	By MS/MS	None
AAATPESQEPQAK	EIGACSDEGTAQEGKAAATPESQEPQAKGA	GKAAATPESQEPQAKGAEASAASEEEAGPQ	K	A	A	A	K	G	4	0	0	0	0	2	2	0	0	0	0	1	0	0	2	1	1	0	0	0	0	0	13	0	1326.6416	P49006	P49006	145	157	MARCKSL1	MARCKS-related protein	yes	yes	2	1.319E-06	192.64	By MS/MS	None	None	None	None
AAATQPDAKDTPDEPWAFPAR	QINLSNIRAGNLARRAAATQPDAKDTPDEP	DAKDTPDEPWAFPAREFLRKKLIGKEVCFT	R	A	A	A	R	E	6	1	0	3	0	1	1	0	0	0	0	1	0	1	4	0	2	1	0	0	0	0	21	1	2254.0655	Q7KZF4	Q7KZF4	63	83	SND1	Staphylococcal nuclease domain-containing protein 1	yes	yes	3	2.4338E-08	139.98	None	None	By matching	By MS/MS	None
AAATTAQEYLK	VFFWIGKHANEEEKKAAATTAQEYLKTHPS	EEKKAAATTAQEYLKTHPSGRDPETPIIVV	K	A	A	L	K	T	4	0	0	0	0	1	1	0	0	0	1	1	0	0	0	0	2	0	1	0	0	0	11	0	1165.5979	P09327;B4DV78	P09327	673	683	VIL1	Villin-1	yes	no	2	5.7463E-07	174.41	None	By MS/MS	By MS/MS	By MS/MS	By MS/MS
AAAVAAAGAGEPQSPDELLPK	______________________________	AGAGEPQSPDELLPKGDAEKPEEELEEDDD	M	A	A	P	K	G	7	0	0	1	0	1	2	2	0	0	2	1	0	0	3	1	0	0	0	1	0	0	21	0	1962.0058	Q9NS69	Q9NS69	2	22	TOMM22	Mitochondrial import receptor subunit TOM22 homolog	yes	yes	2	1.4863E-05	147.26	None	None	None	None	None
AAAVAAPLAAGGEEAAATTSVPGSPGLPGRR	______________________________	ATTSVPGSPGLPGRRSAERALEEAVATGTL	M	A	A	R	R	S	10	2	0	0	0	0	2	5	0	0	2	0	0	0	4	2	2	0	0	2	0	0	31	1	2772.4519	O75427;H7C5D9	O75427	2	32	LRCH4	Leucine-rich repeat and calponin homology domain-containing protein 4	yes	no	3	0.0014029	78.45	None	None	None	None	None
AAAVAVAAASRR	______________________________	______________________________	M	A	A	R	R	Q	7	2	0	0	0	0	0	0	0	0	0	0	0	0	0	1	0	0	0	2	0	0	12	1	1112.6414	Q7Z5L9;Q7Z5L9-2	Q7Z5L9	2	13	IRF2BP2	Interferon regulatory factor 2-binding protein 2	yes	no	2	0.015103	63.426	None	By MS/MS	None	None	None
AAAVGTANKSTVEGIQASVK	NFENHSGKLGATAEKAAAVGTANKSTVEGI	TANKSTVEGIQASVKTARELTPQVVSAARI	K	A	A	V	K	T	5	0	1	0	0	1	1	2	0	1	0	2	0	0	0	2	2	0	0	3	0	0	20	1	1901.0218	P18206;P18206-2	P18206	647	666	VCL	Vinculin	yes	no	2;3	7.0217E-07	171.46	None	None	None	None	By matching
AAAVLAAESMVVTLAK	PWCGHCQALAPEYSKAAAVLAAESMVVTLA	AAVLAAESMVVTLAKVDGPAQRELAEEFGV	K	A	A	A	K	V	6	0	0	0	0	0	1	0	0	0	2	1	1	0	0	1	1	0	0	3	0	0	16	0	1543.8644	Q13087;Q13087-2;H0Y4J5	Q13087	84	99	PDIA2	Protein disulfide-isomerase A2	yes	no	2;3	3.1715E-05	135.02	None	None	By MS/MS	None	None
AAAVLPVLDLAQR	KRIEAIVKNYPEGHKAAAVLPVLDLAQRQN	HKAAAVLPVLDLAQRQNGWLPISAMNKVAE	K	A	A	Q	R	Q	4	1	0	1	0	1	0	0	0	0	3	0	0	0	1	0	0	0	0	2	0	0	13	0	1335.7874	P19404;E7EPT4	P19404	76	88	NDUFV2	NADH dehydrogenase [ubiquinone] flavoprotein 2, mitochondrial	yes	no	2	0.00015329	134.59	By MS/MS	None	By MS/MS	By MS/MS	By matching
AAAVLPVLDLAQRQNGWLPISAMNK	KRIEAIVKNYPEGHKAAAVLPVLDLAQRQN	AQRQNGWLPISAMNKVAEVLQVPPMRVYEV	K	A	A	N	K	V	5	1	2	1	0	2	0	1	0	1	4	1	1	0	2	1	0	1	0	2	0	0	25	1	2675.4581	P19404;E7EPT4	P19404	76	100	NDUFV2	NADH dehydrogenase [ubiquinone] flavoprotein 2, mitochondrial	yes	no	3	0.0041004	61.37	None	By MS/MS	None	None	None
AAAVLSGPSAGSAAGVPGGTGGLSAVSSGPR	______________________________	PGGTGGLSAVSSGPRLRLLLLESVSGLLQP	M	A	A	P	R	L	7	1	0	0	0	0	0	8	0	0	2	0	0	0	3	6	1	0	0	3	0	0	31	0	2565.3147	Q8IZL8	Q8IZL8	2	32	PELP1	Proline-, glutamic acid- and leucine-rich protein 1	yes	yes	3	0.00027237	84.035	By MS/MS	None	None	None	None
AAAVPQR	______________________________	______________________________	M	A	A	Q	R	A	3	1	0	0	0	1	0	0	0	0	0	0	0	0	1	0	0	0	0	1	0	0	7	0	711.40277	Q00688;G3V5F2	Q00688	2	8	FKBP3	Peptidyl-prolyl cis-trans isomerase FKBP3	yes	no	1	0.041443	71.995	None	By matching	By matching	By matching	By MS/MS
AAAVPQRAWTVEQLRSEQLPK	______________________________	RAWTVEQLRSEQLPKKDIIKFLQEHGSDSF	M	A	A	P	K	K	4	2	0	0	0	3	2	0	0	0	2	1	0	0	2	1	1	1	0	2	0	0	21	2	2377.2866	Q00688;G3V5F2	Q00688	2	22	FKBP3	Peptidyl-prolyl cis-trans isomerase FKBP3	yes	no	3	2.2088E-05	109.5	None	None	None	None	None
AAAVPVEFQEHHLSEVQNMASEEK	GVGPELMHAVKEVFKAAAVPVEFQEHHLSE	EHHLSEVQNMASEEKLEQVLSSMKENKVAI	K	A	A	E	K	L	4	0	1	0	0	2	5	0	2	0	1	1	1	1	1	2	0	0	0	3	0	0	24	0	2679.2599	O43837;A0A087WZN1;O43837-2;A0A087X2E5	O43837	73	96	IDH3B	Isocitrate dehydrogenase [NAD] subunit beta, mitochondrial;Isocitrate dehydrogenase [NAD] subunit, mitochondrial	yes	no	3;4	1.0703E-05	87.659	None	None	By MS/MS	By MS/MS	By MS/MS
AAAVRQDLAQLMNSSGSHK	______________________________	RQDLAQLMNSSGSHKDLAGKYRQILEKAIQ	M	A	A	H	K	D	4	1	1	1	0	2	0	1	1	0	2	1	1	0	0	3	0	0	0	1	0	0	19	1	1982.9956	Q9BT78;D6RAX7;Q9BT78-2;D6RFN0;D6RD63;D6REK7	Q9BT78	2	20	COPS4	COP9 signalosome complex subunit 4	yes	no	3	3.526E-08	159.26	None	None	None	None	None
AAAYNLVQHGITNLCVIGGDGSLTGANIFR	GSARCKAFTTREGRRAAAYNLVQHGITNLC	VIGGDGSLTGANIFRSEWGSLLEELVAEGK	R	A	A	F	R	S	4	1	3	1	1	1	0	5	1	3	3	0	0	1	0	1	2	0	1	2	0	0	30	0	3101.5717	P17858;P17858-2	P17858	100	129	PFKL	ATP-dependent 6-phosphofructokinase, liver type	yes	no	3	7.835399999999999E-22	194.66	None	None	By matching	By MS/MS	None
AACAQLNDFLQEYGTQGCQV	EEMPSERLCRSTRQRAACAQLNDFLQEYGT	LNDFLQEYGTQGCQV_______________	R	A	A	Q	V	-	3	0	1	1	2	4	1	2	0	0	2	0	0	1	0	0	1	0	1	1	0	0	20	0	2271.9889	A0A0G2JL54;F5GXS0;A0A140TA29;A0A0G2JPR0;A0A140TA49;P0C0L5;A0A3B3ISA6	P0C0L5	1725	1744	C4B_2;C4B;C4A	Complement C4-B;Complement C4 beta chain;Complement C4-B alpha chain;C4a anaphylatoxin;C4b-B;C4d-B;Complement C4 gamma chain	no	no	2	1.3804E-08	202.29	By MS/MS	None	None	None	None
AACEQLHQQQQQQQEETAAATLLLQGEEEGEED	SEEMKKIQEKQREKRAACEQLHQQQQQQQE	AATLLLQGEEEGEED_______________	R	A	A	E	D	-	5	0	0	1	1	9	8	2	1	0	4	0	0	0	0	0	2	0	0	0	0	0	33	0	3738.6551	Q00577	Q00577	290	322	PURA	Transcriptional activator protein Pur-alpha	yes	yes	3	0.00072642	64.914	None	None	By MS/MS	None	None
AACEQQAVALTLQEDR	RFGLSAAEDITPRFRAACEQQAVALTLQED	ACEQQAVALTLQEDRASLTLSGGPSALAFD	R	A	A	D	R	A	4	1	0	1	1	3	2	0	0	0	2	0	0	0	0	0	1	0	0	1	0	0	16	0	1801.8629	Q9BUH6	Q9BUH6	78	93	PAXX	Protein PAXX	yes	yes	2	1.1734E-05	115.8	None	None	None	None	None
AACGPSSCYALFPR	AGPTLGQDPWAAEPRAACGPSSCYALFPRR	RAACGPSSCYALFPRRRTFLEAWRACRELG	R	A	A	P	R	R	3	1	0	0	2	0	0	1	0	0	1	0	0	1	2	2	0	0	1	0	0	0	14	0	1555.6912	Q9HCU0	Q9HCU0	27	40	CD248	Endosialin	yes	yes	2	0.0052946	91.855	None	None	None	None	None
AACLESAQEPAGAWGNK	DPPTYKDAFPPLPEKAACLESAQEPAGAWG	CLESAQEPAGAWGNKIRPIKASVITQVFHV	K	A	A	N	K	I	5	0	1	0	1	1	2	2	0	0	1	1	0	0	1	1	0	1	0	0	0	0	17	0	1758.7995	Q00341;A0A024R4E5;Q00341-2;C9JIZ1;C9J5E5;C9JZI8;C9JHZ8;C9JES8;C9JHS7;C9JK79;C9JT62;C9JHN6;C9JEJ8;C9JBS3	Q00341	51	67	HDLBP	Vigilin	yes	no	2	7.8904E-17	230.59	By MS/MS	By MS/MS	By MS/MS	By MS/MS	By MS/MS
AACLLPK	RYKAAFTECCQAADKAACLLPKLDELRDEG	ECCQAADKAACLLPKLDELRDEGKASSAKQ	K	A	A	P	K	L	2	0	0	0	1	0	0	0	0	0	2	1	0	0	1	0	0	0	0	0	0	0	7	0	771.4313	CON__P02768-1	CON__P02768-1	199	205			no	no	1;2	0.0021924	114.67	By MS/MS	By MS/MS	By MS/MS	By MS/MS	By MS/MS
AACLLPKLDELRDEGK	RYKAAFTECCQAADKAACLLPKLDELRDEG	ACLLPKLDELRDEGKASSAKQRLKCASLQK	K	A	A	G	K	A	2	1	0	2	1	0	2	1	0	0	4	2	0	0	1	0	0	0	0	0	0	0	16	2	1826.956	CON__P02768-1	CON__P02768-1	199	214			no	no	2;3;4	2.7804999999999997E-22	209.25	By MS/MS	By MS/MS	By MS/MS	By MS/MS	By MS/MS
AACSAAAMEEDSEASSSR	LQAKDEDKDEDEKEKAACSAAAMEEDSEAS	SAAAMEEDSEASSSRIGDSSQGDNNLQKLG	K	A	A	S	R	I	6	1	0	1	1	0	3	0	0	0	0	0	1	0	0	5	0	0	0	0	0	0	18	0	1828.7204	Q05086;Q05086-2;Q05086-3;A0A0D9SG77;A0A6Q8PHE5;A0A1B0GVL3	Q05086	196	213	UBE3A	Ubiquitin-protein ligase E3A;HECT-type E3 ubiquitin transferase	yes	no	2	3.3629E-05	117.93	None	By MS/MS	None	None	None
AACSSSEEDDCVSLSK	LLCSASPECCKPEHKAACSSSEEDDCVSLS	ACSSSEEDDCVSLSKASSFADMMGILKDFH	K	A	A	S	K	A	2	0	0	2	2	0	2	0	0	0	1	1	0	0	0	5	0	0	0	1	0	0	16	0	1743.6927	Q9H019;E9PPF9;E9PLD2;Q9H019-3	Q9H019	220	235	MTFR1L	Mitochondrial fission regulator 1-like;Mitochondrial fission regulator	yes	no	2	3.6403E-05	138.45	None	By MS/MS	By MS/MS	By matching	None
AADAVEDLR	AGYKAIYHDLEQSIRAADAVEDLRWFRANH	LEQSIRAADAVEDLRWFRANHGPGMAMNWP	R	A	A	L	R	W	3	1	0	2	0	0	1	0	0	0	1	0	0	0	0	0	0	0	0	1	0	0	9	0	958.47197	Q9UNF0;Q9UNF0-2;A0A0U1RR22	Q9UNF0	276	284	PACSIN2	Protein kinase C and casein kinase substrate in neurons protein 2	yes	no	2	0.00096442	104.06	By matching	None	By MS/MS	By MS/MS	None
AADCEVEQWDSDEPIPAK	VTRRIPAEGRVALARAADCEVEQWDSDEPI	CEVEQWDSDEPIPAKELERGVAGAHGLLCL	R	A	A	A	K	E	3	0	0	3	1	1	3	0	0	1	0	1	0	0	2	1	0	1	0	1	0	0	18	0	2058.8841	Q9UBQ7;U3KQ56	Q9UBQ7	26	43	GRHPR	Glyoxylate reductase/hydroxypyruvate reductase	yes	no	2	1.0943E-14	219.35	None	By MS/MS	By matching	By matching	By MS/MS
AADDTWEPFASGK	RGSPAINVAVHVFRKAADDTWEPFASGKTS	RKAADDTWEPFASGKTSESGELHGLTTEEE	K	A	A	G	K	T	3	0	0	2	0	0	1	1	0	0	0	1	0	1	1	1	1	1	0	0	0	0	13	0	1393.615	P02766;A0A087WT59	P02766	56	68	TTR	Transthyretin	yes	no	2	2.2674E-14	230.65	By MS/MS	By MS/MS	By MS/MS	By MS/MS	By MS/MS
AADEEAFEDNSEEYIR	TSICEKVIVPNMEFRAADEEAFEDNSEEYI	ADEEAFEDNSEEYIRRDLEGSDIDTRRRAA	R	A	A	I	R	R	3	1	1	2	0	0	5	0	0	1	0	0	0	1	0	1	0	0	1	0	0	0	16	0	1886.7806	P55060;P55060-3;P55060-4	P55060	356	371	CSE1L	Exportin-2	yes	no	2	1.5884E-05	148.18	By matching	None	None	None	None
AADEEAFEDNSEEYIRR	TSICEKVIVPNMEFRAADEEAFEDNSEEYI	DEEAFEDNSEEYIRRDLEGSDIDTRRRAAC	R	A	A	R	R	D	3	2	1	2	0	0	5	0	0	1	0	0	0	1	0	1	0	0	1	0	0	0	17	1	2042.8817	P55060;P55060-3;P55060-4	P55060	356	372	CSE1L	Exportin-2	yes	no	3	1.9027E-05	98.508	None	None	By MS/MS	By MS/MS	By matching
AADESERGMK	ERLATALQKLEEAEKAADESERGMKVIENR	EEAEKAADESERGMKVIENRAMKDEEKMEL	K	A	A	M	K	V	2	1	0	1	0	0	2	1	0	0	0	1	1	0	0	1	0	0	0	0	0	0	10	1	1092.487	P07951-2;A7XZE4;H0YKJ4;H0YK48;A0A494BZZ2;P09493-5;A0A994J554;P09493-7;P09493-6;P09493-9;P09493;A0A0S2Z4G6;H0YL80;Q6ZN40;Q5TCU3;P07951;P06753-2;P06753-3;P06753-6;A0A087WWU8;P06753-4;P06753-5;P09493-8;P67936;A0A2R8Y5V9;A0A2R8YGX3;A0A2R8YE05;K7ENT6;P67936-2;A0A2R8YHD2;A0A2R8YEU4	P07951-2	119	128	TPM2;TPM1;TPM3;TPM4	Tropomyosin beta chain;Tropomyosin alpha-1 chain;Tropomyosin alpha-4 chain	no	no	2	0.00016229	153.05	None	None	None	None	None
AADESERGMKVIENR	ERLATALQKLEEAEKAADESERGMKVIENR	AADESERGMKVIENRAMKDEEKMELQEMQL	K	A	A	N	R	A	2	2	1	1	0	0	3	1	0	1	0	1	1	0	0	1	0	0	0	1	0	0	15	2	1703.8261	P07951-2;A7XZE4;Q5TCU3;P07951;P06753-2;P06753-3;P06753-6;A0A087WWU8;P06753-4;P06753-5;P67936;A0A2R8Y5V9;A0A2R8YGX3;A0A2R8YE05;K7ENT6;P67936-2;A0A2R8YHD2;A0A2R8YEU4	P07951-2	119	133	TPM2;TPM3;TPM4	Tropomyosin beta chain;Tropomyosin alpha-4 chain	no	no	2;3;4	3.4376E-07	201.24	By matching	By MS/MS	None	None	By matching
AADESERGMKVIESR	ERLATALQKLEEAEKAADESERGMKVIESR	AADESERGMKVIESRAQKDEEKMEIQEIQL	K	A	A	S	R	A	2	2	0	1	0	0	3	1	0	1	0	1	1	0	0	2	0	0	0	1	0	0	15	2	1676.8152	H0YKJ4;H0YK48;A0A494BZZ2;P09493-5;A0A994J554;P09493-7;P09493-6;P09493-9;P09493;A0A0S2Z4G6;H0YL80;Q6ZN40;P09493-8	Q6ZN40	161	175	TPM1	Tropomyosin alpha-1 chain	no	no	2;3;4	2.9242E-05	179.67	None	By MS/MS	By MS/MS	None	By MS/MS
AADFIDQALAQK	ANDTQEFNLSAYFERAADFIDQALAQKNGR	FERAADFIDQALAQKNGRVLVHCREGYSRS	R	A	A	Q	K	N	4	0	0	2	0	2	0	0	0	1	1	1	0	1	0	0	0	0	0	0	0	0	12	0	1289.6616	P51452;P51452-2;K7ES89;K7ELG5	P51452	105	116	DUSP3	Dual specificity protein phosphatase 3;Dual specificity protein phosphatase;protein-serine/threonine phosphatase	yes	no	2	3.4394E-08	156.16	None	By matching	By MS/MS	By MS/MS	By matching
AADFQLHTHVNDGTEFGGSIYQK	AKSKLSQNNFALGYKAADFQLHTHVNDGTE	HVNDGTEFGGSIYQKVNEKIETSINLAWTA	K	A	A	Q	K	V	2	0	1	2	0	2	1	3	2	1	1	1	0	2	0	1	2	0	1	1	0	0	23	0	2534.1826	Q9Y277;Q9Y277-2	Q9Y277	175	197	VDAC3	Voltage-dependent anion-selective channel protein 3	yes	no	4	0.1278	33.224	None	None	None	None	By matching
AADGPGDRFIIGESQAGEQPTQTVMPGQVMR	LPPFPASVKDGYAVRAADGPGDRFIIGESQ	GEQPTQTVMPGQVMRVTTGAPIPCGADAVV	R	A	A	M	R	V	3	2	0	2	0	4	2	5	0	2	0	0	2	1	3	1	2	0	0	2	0	0	31	1	3242.5448	Q9NQX3;Q9NQX3-2;F5H039	Q9NQX3	380	410	GPHN	Gephyrin;Molybdopterin adenylyltransferase;Molybdopterin molybdenumtransferase;Gephyrin;Molybdopterin molybdenumtransferase;Molybdopterin adenylyltransferase	yes	no	3	0.00025979	114.61	None	None	By MS/MS	By MS/MS	By MS/MS
AADGSAVSTVTK	RGNTATETTTRHSQRAADGSAVSTVTKTER	SQRAADGSAVSTVTKTERLVHSNDGTRTAR	R	A	A	T	K	T	3	0	0	1	0	0	0	1	0	0	0	1	0	0	0	2	2	0	0	2	0	0	12	0	1105.5615	A0A087X1R1;P53814-5;C9JYU8;A0A087WVP4;A0A096LNK9;P53814-6;P53814;P53814-2	P53814-5	657	668	SMTN	Smoothelin	no	no	2	3.526E-05	145.91	None	By MS/MS	None	None	By MS/MS
AADGSAVSTVTKTER	RGNTATETTTRHSQRAADGSAVSTVTKTER	AADGSAVSTVTKTERLVHSNDGTRTARTTT	R	A	A	E	R	L	3	1	0	1	0	0	1	1	0	0	0	1	0	0	0	2	3	0	0	2	0	0	15	1	1491.7529	A0A087X1R1;P53814-5;C9JYU8;A0A087WVP4;A0A096LNK9;P53814-6;P53814;P53814-2	P53814-5	657	671	SMTN	Smoothelin	no	no	3	0.0010189	59.513	None	By matching	None	None	By matching
AADHLEALAAIEDFFLEHEALGISMAK	LLKAWSPVFRNYIKRAADHLEALAAIEDFF	DFFLEHEALGISMAKVLMAFYQLEILAEET	R	A	A	A	K	V	7	0	0	2	0	0	4	1	2	2	4	1	1	2	0	1	0	0	0	0	0	0	27	0	2911.4426	Q13144;A0A3B3IUB1	Q13144	639	665	EIF2B5	Translation initiation factor eIF2B subunit epsilon	yes	no	4	0.13525	32.164	None	None	None	None	By MS/MS
AADIDQEVK	PYIKDLFTCTIKRLKAADIDQEVKERAISC	TIKRLKAADIDQEVKERAISCMGQIICNLG	K	A	A	V	K	E	2	0	0	2	0	1	1	0	0	1	0	1	0	0	0	0	0	0	0	1	0	0	9	0	987.48729	Q86VP6	Q86VP6	578	586	CAND1	Cullin-associated NEDD8-dissociated protein 1	yes	yes	2	0.089193	54.436	None	None	None	None	None
AADISESSGADCK	______________________________	______________________________	M	A	A	C	K	G	3	0	0	2	1	0	1	1	0	1	0	1	0	0	0	3	0	0	0	0	0	0	13	0	1309.5456	O43583;F8VVL1	O43583	2	14	DENR	Density-regulated protein	yes	no	2	0.00027917	120.77	By MS/MS	By MS/MS	By matching	By MS/MS	By matching
AADLNGDLTATR	HTFKKMLPRDERRFKAADLNGDLTATREEF	RFKAADLNGDLTATREEFTAFLHPEEFEHM	K	A	A	T	R	E	3	1	1	2	0	0	0	1	0	0	2	0	0	0	0	0	2	0	0	0	0	0	12	0	1216.6048	Q15293;Q15293-2;E9PP27	Q15293	177	188	RCN1	Reticulocalbin-1;EF-hand domain-containing protein	yes	no	2	0.12341	49.189	None	None	None	None	None
AADLNGDLTATREEFTAFLHPEEFEHMK	HTFKKMLPRDERRFKAADLNGDLTATREEF	EFTAFLHPEEFEHMKEIVVLETLEDIDKNG	K	A	A	M	K	E	4	1	1	2	0	0	5	1	2	0	3	1	1	3	1	0	3	0	0	0	0	0	28	1	3218.4979	Q15293;Q15293-2;E9PP27	Q15293	177	204	RCN1	Reticulocalbin-1;EF-hand domain-containing protein	yes	no	4;5	0.00012481	123.53	None	None	None	None	By matching
AADMGNPVGQSGLGMAYLYGR	IVPQSNETALHYFKKAADMGNPVGQSGLGM	PVGQSGLGMAYLYGRGVQVNYDLALKYFQK	K	A	A	G	R	G	3	1	1	1	0	1	0	5	0	0	2	0	2	0	1	1	0	0	2	1	0	0	21	0	2126.9877	Q9UBV2	Q9UBV2	441	461	SEL1L	Protein sel-1 homolog 1	yes	yes	2	2.706E-13	184.21	None	None	By MS/MS	By MS/MS	None
AADPGPGAELDPAAPPPAR	ACAGGDLDEARLMLRAADPGPGAELDPAAP	GPGAELDPAAPPPARAVLDSTNADGISALH	R	A	A	A	R	A	6	1	0	2	0	0	1	2	0	0	1	0	0	0	6	0	0	0	0	0	0	0	19	0	1768.8744	Q9BZL4;Q9BZL4-2;Q9BZL4-4;Q9BZL4-3;K7EL81	Q9BZL4-4	73	91	PPP1R12C	Protein phosphatase 1 regulatory subunit 12C	no	no	2	7.0754E-15	217.68	By matching	By MS/MS	None	None	By matching
AADPPAENSSAPEAEQGGAE	RRPENPKPQDGKETKAADPPAENSSAPEAE	AENSSAPEAEQGGAE_______________	K	A	A	A	E	-	6	0	1	1	0	1	4	2	0	0	0	0	0	0	3	2	0	0	0	0	0	0	20	0	1896.7973	P67809;H0Y449	P67809	305	324	YBX1	Y-box-binding protein 1	yes	no	2	7.6072E-11	162.16	By MS/MS	By MS/MS	By MS/MS	By MS/MS	By matching
AADRLPNLSSPSAEGPPGPPSGPAPR	VTSEEFDKFLEERAKAADRLPNLSSPSAEG	SAEGPPGPPSGPAPRKKTQEKDDDMLFAL_	K	A	A	P	R	K	4	2	1	1	0	0	1	3	0	0	2	0	0	0	8	4	0	0	0	0	0	0	26	1	2494.2564	O60784;O60784-3;O60784-4;O60784-2	O60784	453	478	TOM1	Target of Myb1 membrane trafficking protein	yes	no	3	0.00050152	97.691	None	By MS/MS	By MS/MS	By matching	None
AADTIGYPVMIR	IAPSFAVESIEDALKAADTIGYPVMIRSAY	ALKAADTIGYPVMIRSAYALGGLGSGICPN	K	A	A	I	R	S	2	1	0	1	0	0	0	1	0	2	0	0	1	0	1	0	1	0	1	1	0	0	12	0	1305.6751	P31327;P31327-3;P31327-2;A0A669KBF2	P31327	576	587	CPS1	Carbamoyl-phosphate synthase [ammonia], mitochondrial;carbamoyl-phosphate synthase (ammonia)	yes	no	2	9.861E-05	170.95	By MS/MS	By MS/MS	By MS/MS	By MS/MS	By MS/MS
AAEAAAAPAESAAPAAGEEPSK	EQAAPGPAAGGEAPKAAEAAAAPAESAAPA	PAESAAPAAGEEPSKEEGEPKKTEAPAAPA	K	A	A	S	K	E	11	0	0	0	0	0	4	1	0	0	0	1	0	0	3	2	0	0	0	0	0	0	22	0	1965.928	P80723	P80723	122	143	BASP1	Brain acid soluble protein 1	yes	yes	2	8.7504E-05	117	By matching	None	None	None	None
AAEAAAAPAESAAPAAGEEPSKEEGEPK	EQAAPGPAAGGEAPKAAEAAAAPAESAAPA	PAAGEEPSKEEGEPKKTEAPAAPAAQETKS	K	A	A	P	K	K	11	0	0	0	0	0	7	2	0	0	0	2	0	0	4	2	0	0	0	0	0	0	28	1	2635.2249	P80723	P80723	122	149	BASP1	Brain acid soluble protein 1	yes	yes	3	0.0011886	94.606	None	By MS/MS	By matching	None	None
AAEAAINILK	TCTGEGTSKKLAKHRAAEAAINILKANASI	LAKHRAAEAAINILKANASICFAVPDPLMP	R	A	A	L	K	A	4	0	1	0	0	0	1	0	0	2	1	1	0	0	0	0	0	0	0	0	0	0	10	0	1012.5917	O75569;A0A7I2YQ87;A0A7I2V5H3;O75569-3;O75569-2;A0A7I2V2P4;F8WEG8;G5E9Q4;A0A7I2V5C2;A0A7I2V3L6;C9JMM3;A0A7I2V315;A0A7I2V593	O75569	91	100	PRKRA	Interferon-inducible double-stranded RNA-dependent protein kinase activator A	yes	no	2	0.00087131	101.54	None	None	None	None	By MS/MS
AAEAAPPTQEAQGETEPTEQAPDALEQAADTSR	IMPTLEEWEALCQQKAAEAAPPTQEAQGET	EQAPDALEQAADTSRRNAETPEATTQQETD	K	A	A	S	R	R	9	1	0	2	0	4	6	1	0	0	1	0	0	0	4	1	4	0	0	0	0	0	33	0	3379.5288	Q8N163;Q8N163-2;G3V119;H0YB24	Q8N163	447	479	CCAR2	Cell cycle and apoptosis regulator protein 2	yes	no	3	0.00074789	64.273	None	None	None	None	None
AAEAAPPTQEAQGETEPTEQAPDALEQAADTSRR	IMPTLEEWEALCQQKAAEAAPPTQEAQGET	QAPDALEQAADTSRRNAETPEATTQQETDT	K	A	A	R	R	N	9	2	0	2	0	4	6	1	0	0	1	0	0	0	4	1	4	0	0	0	0	0	34	1	3535.6299	Q8N163;Q8N163-2;G3V119;H0YB24	Q8N163	447	480	CCAR2	Cell cycle and apoptosis regulator protein 2	yes	no	3	6.6018E-05	114.23	None	By MS/MS	By MS/MS	By MS/MS	None
AAEAGGAEEQYGFLTTPTK	EKMEAEDYVMAVVDKAAEAGGAEEQYGFLT	GGAEEQYGFLTTPTKQLGAQSPGREPASSI	K	A	A	T	K	Q	4	0	0	0	0	1	3	3	0	0	1	1	0	1	1	0	3	0	1	0	0	0	19	0	1939.9163	P46821	P46821	1052	1070	MAP1B	Microtubule-associated protein 1B;MAP1B heavy chain;MAP1 light chain LC1	yes	yes	2	7.6736E-20	228.25	By MS/MS	By MS/MS	None	By matching	By MS/MS
AAEALHGEADSSGVLAAVDATVNK	PWCGHCKKMKPEFEKAAEALHGEADSSGVL	DSSGVLAAVDATVNKALAERFHISEFPTLK	K	A	A	N	K	A	7	0	1	2	0	0	2	2	1	0	2	1	0	0	0	2	1	0	0	3	0	0	24	0	2295.1343	Q14554	Q14554	318	341	PDIA5	Protein disulfide-isomerase A5	yes	yes	2;3	4.3198E-19	158.15	By MS/MS	None	None	By MS/MS	By MS/MS
AAECNIVVTQPR	QVPQFILDDFIQNDRAAECNIVVTQPRRIS	NDRAAECNIVVTQPRRISAVSVAERVAFER	R	A	A	P	R	R	2	1	1	0	1	1	1	0	0	1	0	0	0	0	1	0	1	0	0	2	0	0	12	0	1356.682	Q08211	Q08211	435	446	DHX9	ATP-dependent RNA helicase A	yes	yes	2	4.7369E-08	155.11	None	None	None	None	None
AAECVHRGFPEISFQPSSAVVVTWESVAPYQGPSRDPDQK	KVYYREDLSPSITQRAAECVHRGFPEISFQ	SVAPYQGPSRDPDQKGKRNTFQAVLASSDS	R	A	A	Q	K	G	4	2	0	2	1	3	3	2	1	1	0	1	0	2	5	5	1	1	1	5	0	0	40	2	4428.1233	P14543;P14543-2	P14543	134	173	NID1	Nidogen-1	yes	no	4	0.00012858	54.634	None	None	None	None	None
AAEDAGTPVAHPPAFSTR	FSHAPPSSRGGCSIKAAEDAGTPVAHPPAF	DAGTPVAHPPAFSTRRRSSTGTTRSTSLME	K	A	A	T	R	R	5	1	0	1	0	0	1	1	1	0	0	0	0	1	3	1	2	0	0	1	0	0	18	0	1793.8697	A0A087X1R1	A0A087X1R1	599	616	SMTN		yes	yes	2;3	0.00058058	90.731	None	By MS/MS	None	None	By matching
AAEDDEDDDVDTK	DGDEDEEAESATGKRAAEDDEDDDVDTKKQ	KRAAEDDEDDDVDTKKQKTDEDD_______	R	A	A	T	K	K	2	0	0	6	0	0	2	0	0	0	0	1	0	0	0	0	1	0	0	1	0	0	13	0	1436.5427	P06454;P06454-2;B8ZZQ6;B8ZZA1;B8ZZW7;H7C2N1	P06454	91	103	PTMA	Prothymosin alpha;Prothymosin alpha, N-terminally processed;Thymosin alpha-1;Prothymosin alpha	yes	no	2	0.00024286	125.22	By MS/MS	None	None	None	None
AAEDEEVPAFFK	______________________________	SGKAAEDEEVPAFFKNLGSGSPKPRQKFCG	K	A	A	F	K	N	3	0	0	1	0	0	3	0	0	0	0	1	0	2	1	0	0	0	0	1	0	0	12	0	1351.6296	A0A1C7CYX9	A0A1C7CYX9	10	21	DPYSL2	Dihydropyrimidinase-related protein 2	yes	yes	2	0.012519	69.276	None	None	None	None	None
AAEDLFVNIR	SCLSLFRDEVFHIHKAAEDLFVNIRGYNKR	FHIHKAAEDLFVNIRGYNKRINDIRECKEA	K	A	A	I	R	G	2	1	1	1	0	0	1	0	0	1	1	0	0	1	0	0	0	0	0	1	0	0	10	0	1146.6033	Q9Y2A7;A0A994J4I5;A0A994J6K9;Q9Y2A7-2	Q9Y2A7	306	315	NCKAP1	Nck-associated protein 1	yes	no	2	0.0067403	78.113	None	None	None	None	None
AAEDPVAAAPRPLPAGGR	GRPVFPTAEQFRRMRAAEDPVAAAPRPLPA	DPVAAAPRPLPAGGRLTLRPALRLPSLLLV	R	A	A	G	R	L	6	2	0	1	0	0	1	2	0	0	1	0	0	0	4	0	0	0	0	1	0	0	18	1	1714.9115	P35475;P35475-2	P35475	506	523	IDUA	Alpha-L-iduronidase	yes	no	3	0.00011135	99.055	None	None	None	None	By MS/MS
AAEDRSKQLEEDIAAK	ENALDRAEQAEADKKAAEDRSKQLEEDIAA	AEDRSKQLEEDIAAKEKLLRVSEDERDRVL	K	A	A	A	K	E	4	1	0	2	0	1	3	0	0	1	1	2	0	0	0	1	0	0	0	0	0	0	16	2	1772.8905	P09493-7;P09493-6;Q6ZN40;P09493-8	Q6ZN40	31	46	TPM1	Tropomyosin alpha-1 chain	no	no	2;3	3.0589E-06	206.67	None	By MS/MS	None	None	By MS/MS
AAEDVVATGADPSDLESGGLLHEIFTSPLNLLLLGLCIFLLYK	______________________________	LNLLLLGLCIFLLYKIVRGDQPAASGDSDD	M	A	A	Y	K	I	4	0	1	3	1	0	3	4	1	2	11	1	0	2	2	3	2	0	1	2	0	0	43	0	4584.4077	O00264;O00264-2	O00264	2	44	PGRMC1	Membrane-associated progesterone receptor component 1	yes	no	4	0.00012173	48.909	None	None	None	None	None
AAEDYGVIK	SMVFKQMEQVAQFLKAAEDYGVIKTDMFQT	VAQFLKAAEDYGVIKTDMFQTVDLFEGKDM	K	A	A	I	K	T	2	0	0	1	0	0	1	1	0	1	0	1	0	0	0	0	0	0	1	1	0	0	9	0	964.48656	Q01995;H0YCU9	Q01995	100	108	TAGLN	Transgelin	yes	no	1;2	0.0005625	113.5	By MS/MS	By MS/MS	By MS/MS	By MS/MS	By MS/MS
AAEDYGVIKTDMFQTVDLFEGK	SMVFKQMEQVAQFLKAAEDYGVIKTDMFQT	IKTDMFQTVDLFEGKDMAAVQRTLMALGSL	K	A	A	G	K	D	2	0	0	3	0	1	2	2	0	1	1	2	1	2	0	0	2	0	1	2	0	0	22	1	2476.1832	Q01995;H0YCU9	Q01995	100	121	TAGLN	Transgelin	yes	no	2;3	1.1585E-100	380.85	By matching	By MS/MS	None	None	By MS/MS
AAEEAFVNDIDESSPGTEWER	ARQDEQLQKTKANNRAAEEAFVNDIDESSP	VNDIDESSPGTEWERVARLCDFNPKSSKQA	R	A	A	E	R	V	3	1	1	2	0	0	5	1	0	1	0	0	0	1	1	2	1	1	0	1	0	0	21	0	2351.019	P09496-2;P09496-5	P09496-2	163	183	CLTA	Clathrin light chain A	yes	no	2;3	3.3164999999999997E-53	287.48	By MS/MS	None	By MS/MS	By MS/MS	By MS/MS
AAEFGEPTSEQTGTAAGK	KVEVENVMKRKFSLRAAEFGEPTSEQTGTA	FGEPTSEQTGTAAGKTIAQTTAPVSWKPQD	R	A	A	G	K	T	4	0	0	0	0	1	3	3	0	0	0	1	0	1	1	1	3	0	0	0	0	0	18	0	1750.801	O95425;O95425-4;O95425-3;A0A6I8PIX7;O95425-2	O95425	1055	1072	SVIL	Supervillin	yes	no	2	1.4523E-05	168.61	By matching	By MS/MS	By matching	By matching	None
AAEFLAACAGGDLDEAR	PGPGERRARTVRFERAAEFLAACAGGDLDE	EFLAACAGGDLDEARLMLRAADPGPGAELD	R	A	A	A	R	L	6	1	0	2	1	0	2	2	0	0	2	0	0	1	0	0	0	0	0	0	0	0	17	0	1735.7835	Q9BZL4;Q9BZL4-2;Q9BZL4-4;Q9BZL4-3;K7EL81	Q9BZL4-4	52	68	PPP1R12C	Protein phosphatase 1 regulatory subunit 12C	no	no	2	2.5179E-15	157.52	None	None	By matching	By matching	By MS/MS
AAEFLAACAGGDLDEARLMLR	PGPGERRARTVRFERAAEFLAACAGGDLDE	ACAGGDLDEARLMLRAADPGPGAELDPAAP	R	A	A	L	R	A	6	2	0	2	1	0	2	2	0	0	4	0	1	1	0	0	0	0	0	0	0	0	21	1	2249.0933	Q9BZL4;Q9BZL4-2;Q9BZL4-4;Q9BZL4-3;K7EL81	Q9BZL4-4	52	72	PPP1R12C	Protein phosphatase 1 regulatory subunit 12C	no	no	3	0.0074242	54.223	None	By MS/MS	None	None	None
AAEGIPKLLVLITGGK	DFVRNNLFTSSAGYRAAEGIPKLLVLITGG	AEGIPKLLVLITGGKSLDEISQPAQELKRS	R	A	A	G	K	S	2	0	0	0	0	0	1	3	0	2	3	2	0	0	1	0	1	0	0	1	0	0	16	1	1578.9709	P12111;P12111-2;P12111-5;P12111-3;P12111-4	P12111	545	560	COL6A3	Collagen alpha-3(VI) chain	no	no	3	6.7839E-05	122.1	None	None	None	None	None
AAEGWSAPILTLAR	QLPGPGDLRSATRPRAAEGWSAPILTLARR	RAAEGWSAPILTLARRATGNLSASCGSALR	R	A	A	A	R	R	4	1	0	0	0	0	1	1	0	1	2	0	0	0	1	1	1	1	0	0	0	0	14	0	1454.7882	Q96T51;Q96T51-3	Q96T51	58	71	RUFY1	RUN and FYVE domain-containing protein 1	yes	no	2	0.023114	62.338	None	None	None	None	None
AAELEEELK	LLELERFERRALERKAAELEEELKALSDLR	RALERKAAELEEELKALSDLRADNQRLKDE	K	A	A	L	K	A	2	0	0	0	0	0	4	0	0	0	2	1	0	0	0	0	0	0	0	0	0	0	9	0	1030.5183	Q9BZL4;Q9BZL4-2;K7ER83;Q9BZL4-4;Q9BZL4-3;K7EL81;Q9BZL4-5	Q9BZL4-4	745	753	PPP1R12C	Protein phosphatase 1 regulatory subunit 12C	no	no	2	0.00042677	117.04	None	None	None	By matching	None
AAELIANSLATAGDGLIELR	QQKKAAIISAEGDSKAAELIANSLATAGDG	ANSLATAGDGLIELRKLEAAEDIAYQLSRS	K	A	A	L	R	K	5	1	1	1	0	0	2	2	0	2	4	0	0	0	0	1	1	0	0	0	0	0	20	0	1997.0793	P35232;C9JW96;C9JZ20	P35232	220	239	PHB1;PHB	Prohibitin 1;Prohibitin	yes	no	2	2.6583E-12	225.85	None	None	None	None	None
AAELWGEQAEAR	RLNREQEERLLELERAAELWGEQAEARRQI	LERAAELWGEQAEARRQILETMQNDRTTIS	R	A	A	A	R	R	4	1	0	0	0	1	3	1	0	0	1	0	0	0	0	0	0	1	0	0	0	0	12	0	1329.6313	Q08379;B7ZC06;A0A087WYC0;A0A8I5KT73;A0A1W2PQY5;A0A8I5KNZ1;A0A8I5QJQ7;A0A6Q8KRG2;A0A8I5KZ68;A0A8J9BZL8;Q08379-2	Q08379	510	521	GOLGA2	Golgin subfamily A member 2	yes	no	2	0.0070683	79.07	None	None	None	By MS/MS	None
AAEPLTELEESIETVVTTFFTFAR	______________________________	ESIETVVTTFFTFARQEGRKDSLSVNEFKE	M	A	A	A	R	Q	3	1	0	0	0	0	5	0	0	1	2	0	0	3	1	1	5	0	0	2	0	0	24	0	2700.3534	Q99584	Q99584	2	25	S100A13	Protein S100-A13	yes	yes	3	4.2915E-05	95.138	None	None	None	By matching	By MS/MS
AAEPLTELEESIETVVTTFFTFARQEGRK	______________________________	VVTTFFTFARQEGRKDSLSVNEFKELVTQQ	M	A	A	R	K	D	3	2	0	0	0	1	6	1	0	1	2	1	0	3	1	1	5	0	0	2	0	0	29	2	3298.6721	Q99584	Q99584	2	30	S100A13	Protein S100-A13	yes	yes	3;4	1.4670000000000002E-107	309.61	None	By MS/MS	None	None	None
AAEPVSRRTELSIDISSK	SPKASLRRVELSGPKAAEPVSRRTELSIDI	PVSRRTELSIDISSKQVENAGAIGPSRFGL	K	A	A	S	K	Q	2	2	0	1	0	0	2	0	0	2	1	1	0	0	1	4	1	0	0	1	0	0	18	2	1958.0433	Q9UHD8-5;Q9UHD8;Q9UHD8-7;Q9UHD8-2;K7EJV0;K7ENL0;K7EPY1	Q9UHD8-5	93	110	SEPTIN9	Septin-9	yes	no	3	6.0565E-05	97.095	None	None	None	None	None
AAERLQVLLTYR	HYGQALCVSFPQPCRAAERLQVLLTYRVGE	PCRAAERLQVLLTYRVGEGPGVCWLAPEQT	R	A	A	Y	R	V	2	2	0	0	0	1	1	0	0	0	3	0	0	0	0	0	1	0	1	1	0	0	12	1	1431.8198	Q9H4A4;A6NKB8;A0A087WU27;A0A087WUS4	Q9H4A4	132	143	RNPEP	Aminopeptidase B	yes	no	3	0.0021072	90.759	None	None	None	None	None
AAESTEEVSSLRPPR	GIVDMASSTFQGIQRAAESTEEVSSLRPPR	AAESTEEVSSLRPPRLIHEDGIIRPYDRQE	R	A	A	P	R	L	2	2	0	0	0	0	3	0	0	0	1	0	0	0	2	3	1	0	0	1	0	0	15	1	1627.8166	Q709C8;Q709C8-4;Q709C8-2;Q709C8-3;A0A3B3IU50	Q709C8	3584	3598	VPS13C	Intermembrane lipid transfer protein VPS13C	yes	no	3	0.0052941	64.675	None	None	None	None	None
AAEVWMDEFK	QAPYSRNKALANSVRAAEVWMDEFKELYYH	ANSVRAAEVWMDEFKELYYHRNPRARLEPF	R	A	A	F	K	E	2	0	0	1	0	0	2	0	0	0	0	1	1	1	0	0	0	1	0	1	0	0	10	0	1224.5485	Q8IXK2;Q8IXK2-2	Q8IXK2	383	392	GALNT12	Polypeptide N-acetylgalactosaminyltransferase 12	yes	no	2	0.019039	75.378	By MS/MS	None	None	None	None
AAEVWMDEYK	RAPYARPNFLQNTARAAEVWMDEYKEHFYN	QNTARAAEVWMDEYKEHFYNRNPPARKEAY	R	A	A	Y	K	E	2	0	0	1	0	0	2	0	0	0	0	1	1	0	0	0	0	1	1	1	0	0	10	0	1240.5434	Q8N4A0;F8VUJ3;Q8N4A0-2;Q10471	Q8N4A0	382	391	GALNT4;POC1B-GALNT4;GALNT2	Polypeptide N-acetylgalactosaminyltransferase 4;Polypeptide N-acetylgalactosaminyltransferase;Polypeptide N-acetylgalactosaminyltransferase 2;Polypeptide N-acetylgalactosaminyltransferase 2 soluble form	no	no	2	0.00026622	127.3	None	By MS/MS	By matching	By MS/MS	By matching
AAEWQLDQPSWSGR	HVYRIPPRATNRGYRAAEWQLDQPSWSGRL	RAAEWQLDQPSWSGRLRITAKGQMAYIKLE	R	A	A	G	R	L	2	1	0	1	0	2	1	1	0	0	1	0	0	0	1	2	0	2	0	0	0	0	14	0	1629.7536	Q9NVZ3;D6RAN6;F6SKB8;Q9NVZ3-3;Q9NVZ3-2;H0Y970	Q9NVZ3	32	45	NECAP2	Adaptin ear-binding coat-associated protein 2	yes	no	2	4.3039E-05	159.94	By MS/MS	None	By matching	By MS/MS	None
AAFALGGLGSGFASNREELSALVAPAFAHTSQVLVDK	AQAAAERLGYPVLVRAAFALGGLGSGFASN	VAPAFAHTSQVLVDKSLKGWKEIEYEVVRD	R	A	A	D	K	S	8	1	1	1	0	1	2	4	1	0	5	1	0	3	1	4	1	0	0	3	0	0	37	1	3700.9213	P27708;F8VPD4	P27708	556	592	CAD	Multifunctional protein CAD;Glutamine-dependent carbamoyl phosphate synthase;Glutamine amidotransferase;Ammonium-dependent carbamoyl phosphate synthase;Aspartate carbamoyltransferase;Dihydroorotase	yes	no	4	0.1293	22.152	None	None	None	None	By matching
AAFDDAIAELDTLSEESYK	YEILNSPDRACRLAKAAFDDAIAELDTLSE	DAIAELDTLSEESYKDSTLIMQLLRDNLTL	K	A	A	Y	K	D	4	0	0	3	0	0	3	0	0	1	2	1	0	1	0	2	1	0	1	0	0	0	19	0	2086.9583	P62258;P62258-2;K7EM20	P62258	197	215	YWHAE	14-3-3 protein epsilon	yes	no	2;3	7.322300000000001E-86	307.33	By MS/MS	By MS/MS	By MS/MS	By MS/MS	By MS/MS
AAFDDAIAELDTLSEESYKDSTLIMQLLR	YEILNSPDRACRLAKAAFDDAIAELDTLSE	EESYKDSTLIMQLLRDNLTLWTSDMQGDGE	K	A	A	L	R	D	4	1	0	4	0	1	3	0	0	2	5	1	1	1	0	3	2	0	1	0	0	0	29	1	3257.6013	P62258;P62258-2;K7EM20	P62258	197	225	YWHAE	14-3-3 protein epsilon	yes	no	3;4	3.62E-15	183.25	None	None	None	None	By matching
AAFDDAIAELDTLSEESYKDSTLIMQLLRDNLTLWTSDMQGDGEEQNK	YEILNSPDRACRLAKAAFDDAIAELDTLSE	LWTSDMQGDGEEQNKEALQDVEDENQ____	K	A	A	N	K	E	4	1	2	7	0	3	5	2	0	2	7	2	2	1	0	4	4	1	1	0	0	0	48	2	5419.5236	P62258;P62258-2	P62258	197	244	YWHAE	14-3-3 protein epsilon	yes	no	4	8.6258E-10	78.746	None	None	None	None	None
AAFECMYTLLDSCLDRLDIFEFLNHVEDGLK	GPFKHTVDDGLDIRKAAFECMYTLLDSCLD	LDIFEFLNHVEDGLKDHYDIKMLTFLMLVR	K	A	A	L	K	D	2	1	1	4	2	0	3	1	1	1	6	1	1	3	0	1	1	0	1	1	0	0	31	1	3733.7466	Q86VP6;Q86VP6-2;A0A0C4DGH5	Q86VP6	1084	1114	CAND1	Cullin-associated NEDD8-dissociated protein 1	yes	no	4	0.0046039	47.429	None	None	None	None	None
AAFGEEVDAVDTGISR	LEKEGSLLSKQEESKAAFGEEVDAVDTGIS	AFGEEVDAVDTGISRETSSDVALASHILTA	K	A	A	S	R	E	3	1	0	2	0	0	2	2	0	1	0	0	0	1	0	1	1	0	0	2	0	0	16	0	1635.774	O00273;O00273-2	O00273	214	229	DFFA	DNA fragmentation factor subunit alpha	yes	no	2	0.00072282	118.76	By matching	By matching	By matching	By MS/MS	By matching
AAFGGSGGRGSSSGGGYSSGSSSYGSGGR	VSVTSSTISSNVASKAAFGGSGGRGSSSGG	GGYSSGSSSYGSGGRQSGSRGGSGGGGSIS	K	A	A	G	R	Q	2	2	0	0	0	0	0	12	0	0	0	0	0	1	0	10	0	0	2	0	0	0	29	1	2500.0599	CON__P35908v2;CON__P35908	CON__P35908v2	516	544			no	no	3	0.0052222	43.31	None	By MS/MS	None	None	None
AAFGISDSYVDGSSFDPQRR	HQLAELNEKKNERLRAAFGISDSYVDGSSF	SDSYVDGSSFDPQRRAREAKQPAPEPPKPY	R	A	A	R	R	A	2	2	0	3	0	1	0	2	0	1	0	0	0	2	1	4	0	0	1	1	0	0	20	1	2174.0029	Q9UQ35;Q9UQ35-2;I3L1I8;I3L182;I3L4D8;Q9UQ35-3;A0A994J493;A0A087X1W1	Q9UQ35	137	156	SRRM2	Serine/arginine repetitive matrix protein 2	yes	no	3	0.0035012	58.158	None	None	None	None	None
AAFGLSEAGFNTACVTK	EFDAVVVGAGGAGLRAAFGLSEAGFNTACV	FGLSEAGFNTACVTKLFPTRSHTVAAQGGI	R	A	A	T	K	L	4	0	1	0	1	0	1	2	0	0	1	1	0	2	0	1	2	0	0	1	0	0	17	0	1742.8298	P31040;P31040-2;D6RFM5;P31040-3;A0A494C1T6	P31040	76	92	SDHA	Succinate dehydrogenase [ubiquinone] flavoprotein subunit, mitochondrial	yes	no	2	1.1696E-06	223.22	By MS/MS	By MS/MS	By MS/MS	By MS/MS	By MS/MS
AAFGQGSGPIMLDEVQCTGTEASLADCK	CRALGFENATQALGRAAFGQGSGPIMLDEV	EVQCTGTEASLADCKSLGWLKSNCRHERDA	R	A	A	C	K	S	4	0	0	2	2	2	2	4	0	1	2	1	1	1	1	2	2	0	0	1	0	0	28	0	2912.299	Q08380;K7ESM3;K7EKQ5;K7EP36;K7ERZ6;K7EJD3	Q08380	77	104	LGALS3BP	Galectin-3-binding protein	yes	no	2;3	5.188099999999999E-21	245.61	By MS/MS	By MS/MS	By MS/MS	By MS/MS	None
AAFNSGKVDIVAINDPFIDLNYMVYMFQYDSTHGK	VGVNGFGRIGRLVTRAAFNSGKVDIVAIND	NYMVYMFQYDSTHGKFHGTVKAENGKLVIN	R	A	A	G	K	F	3	0	3	4	0	1	0	2	1	3	1	2	2	3	1	2	1	0	3	3	0	0	35	1	3982.891	P04406	P04406	21	55	GAPDH	Glyceraldehyde-3-phosphate dehydrogenase	yes	yes	3;4	1.7771E-43	222.95	None	None	By MS/MS	None	By MS/MS
AAFPGAPGEGPEAR	NVQKEQAHSEEHLGRAAFPGAPGEGPEARG	RAAFPGAPGEGPEARGPSLGEDTKEADLPE	R	A	A	A	R	G	4	1	0	0	0	0	2	3	0	0	0	0	0	1	3	0	0	0	0	0	0	0	14	0	1325.6364	A0A7I2PLE3;A0A7I2PJZ2;P10636-9;A0A0G2JMX7;A0A0G2JPD5;P10636;A0A0G2JS76;A0A0G2JQJ7	A0A7I2PLE3	400	413	MAPT	Microtubule-associated protein;Microtubule-associated protein tau	yes	no	2	0.044801	58.172	None	By MS/MS	By MS/MS	None	None
AAFPGAPGEGPEARGPSLGEDTK	NVQKEQAHSEEHLGRAAFPGAPGEGPEARG	EGPEARGPSLGEDTKEADLPEPSEKQPAAA	R	A	A	T	K	E	4	1	0	1	0	0	3	5	0	0	1	1	0	1	4	1	1	0	0	0	0	0	23	1	2210.0604	A0A7I2PLE3;A0A7I2PJZ2;P10636-9;A0A0G2JMX7;A0A0G2JPD5;P10636;A0A0G2JS76;A0A0G2JQJ7	A0A7I2PLE3	400	422	MAPT	Microtubule-associated protein;Microtubule-associated protein tau	yes	no	3	0.046645	36.677	None	None	By matching	By matching	None
AAFQIISQVISEATEQVLATTVGK	DRNEEGLDRNEEIKRAAFQIISQVISEATE	ISEATEQVLATTVGKVAGRVCQASQLQGQK	R	A	A	G	K	V	4	0	0	0	0	3	2	1	0	3	1	1	0	1	0	2	3	0	0	3	0	0	24	0	2503.3534	Q92667;Q92667-2	Q92667	347	370	AKAP1	A-kinase anchor protein 1, mitochondrial	yes	no	3	1.497E-05	105.92	None	None	None	None	By matching
AAFQLGSPWR	EGDKEDVDKAVKAARAAFQLGSPWRRMDAS	VKAARAAFQLGSPWRRMDASHRGRLLNRLA	R	A	A	W	R	R	2	1	0	0	0	1	0	1	0	0	1	0	0	1	1	1	0	1	0	0	0	0	10	0	1131.5825	P05091;F8VP50	P05091	85	94	ALDH2	Aldehyde dehydrogenase, mitochondrial;aldehyde dehydrogenase (NAD(+))	yes	no	2	5.7554E-10	191.78	By MS/MS	By matching	By MS/MS	By MS/MS	By matching
AAFQLGSPWRR	EGDKEDVDKAVKAARAAFQLGSPWRRMDAS	KAARAAFQLGSPWRRMDASHRGRLLNRLAD	R	A	A	R	R	M	2	2	0	0	0	1	0	1	0	0	1	0	0	1	1	1	0	1	0	0	0	0	11	1	1287.6836	P05091;F8VP50	P05091	85	95	ALDH2	Aldehyde dehydrogenase, mitochondrial;aldehyde dehydrogenase (NAD(+))	yes	no	3	4.0016E-06	150.1	None	By MS/MS	None	None	By MS/MS
AAFQPEANPSHLTLNTALVESEDL	ASRYAALSDQGLDIKAAFQPEANPSHLTLN	SHLTLNTALVESEDL_______________	K	A	A	D	L	-	4	0	2	1	0	1	3	0	1	0	4	0	0	1	2	2	2	0	0	1	0	0	24	0	2566.2551	Q8WX93;Q8WX93-3;Q8WX93-4;Q8WX93-5;Q8WX93-8;A0A994J7A4;Q8WX93-7	Q8WX93	1360	1383	PALLD	Palladin	yes	no	2;3	9.454199999999999E-21	262.73	By MS/MS	By MS/MS	By MS/MS	By MS/MS	By MS/MS
AAFQSLLDAQADEAVLDHPDLK	DPRSFDSNAFTLLLRAAFQSLLDAQADEAV	DAQADEAVLDHPDLKHIDPVVLKHCHAAAA	R	A	A	L	K	H	5	0	0	4	0	2	1	0	1	0	4	1	0	1	1	1	0	0	0	1	0	0	22	0	2366.1754	Q9UBI1;R4GMW6;H0Y6Z9;R4GMX3;R4GN54;H0Y4W0	Q9UBI1	31	52	COMMD3;COMMD3-BMI1	COMM domain-containing protein 3;Polycomb complex protein BMI-1	yes	no	3	1.0807E-10	130.87	None	None	None	None	By MS/MS
AAFSEMGVMPEIAQAVEEMDWLLPTDIQAESIPLILGGGDVLMAAETGSGK	______________________________	GGGDVLMAAETGSGKTGAFSIPVIQIVYET	M	A	A	G	K	T	7	0	0	3	0	2	6	6	0	4	5	1	4	1	3	3	2	1	0	3	0	0	51	0	5287.5689	Q92499;A0A7I2V2M5;A0A7I2YQ77;Q92499-2;A0A7I2V4J3;A0A7I2V421;A0A7I2V5X8;A0A7I2V4Q0	Q92499	2	52	DDX1	ATP-dependent RNA helicase DDX1;RNA helicase;ATP-dependent RNA helicase	yes	no	4	1.2447E-15	92.485	None	None	By MS/MS	By MS/MS	By MS/MS
AAFTAFEEAQLPR	VAEEAADRHPERRMRAAFTAFEEAQLPRLK	MRAAFTAFEEAQLPRLKQENPNMRLSQLKQ	R	A	A	P	R	L	4	1	0	0	0	1	2	0	0	0	1	0	0	2	1	0	1	0	0	0	0	0	13	0	1449.7252	Q96CT7	Q96CT7	171	183	CCDC124	Coiled-coil domain-containing protein 124	yes	yes	2	0.0064238	93.843	None	None	None	By matching	None
AAFTECCQAADK	YFYAPELLFFAKRYKAAFTECCQAADKAAC	RYKAAFTECCQAADKAACLLPKLDELRDEG	K	A	A	D	K	A	4	0	0	1	2	1	1	0	0	0	0	1	0	1	0	0	1	0	0	0	0	0	12	0	1370.5595	CON__P02768-1	CON__P02768-1	187	198			no	no	2	4.4739E-07	235.32	By MS/MS	By MS/MS	By MS/MS	By MS/MS	By MS/MS
AAFTECCQAADKAACLLPK	YFYAPELLFFAKRYKAAFTECCQAADKAAC	ECCQAADKAACLLPKLDELRDEGKASSAKQ	K	A	A	P	K	L	6	0	0	1	3	1	1	0	0	0	2	2	0	1	1	0	1	0	0	0	0	0	19	1	2123.9802	CON__P02768-1	CON__P02768-1	187	205			no	no	3	1.4578E-05	117.26	None	By MS/MS	By MS/MS	By MS/MS	None
AAFVAYALAFPR	AHLGLGVQEPHPGERAAFVAYALAFPRAFQ	GERAAFVAYALAFPRAFQGLLDTYSVWRSG	R	A	A	P	R	A	5	1	0	0	0	0	0	0	0	0	1	0	0	2	1	0	0	0	1	1	0	0	12	0	1295.7026	Q6XQN6;G5E977;Q6XQN6-2;Q6XQN6-3;C9J8U2	Q6XQN6	270	281	NAPRT	Nicotinate phosphoribosyltransferase	yes	no	2	0.00014229	128.69	None	None	None	None	None
AAFVLPEFAR	VAQMQLKYYNSDVHRAAFVLPEFARKALND	SDVHRAAFVLPEFARKALNDVS________	R	A	A	A	R	K	3	1	0	0	0	0	1	0	0	0	1	0	0	2	1	0	0	0	0	1	0	0	10	0	1119.6077	P19623;K7EL89	P19623	286	295	SRM	Spermidine synthase	yes	no	2	0.00082931	102.46	By MS/MS	By matching	By MS/MS	By MS/MS	None
AAFYEEQINYYDTYIK	ELAKLQQTLNALNKKAAFYEEQINYYDTYI	AFYEEQINYYDTYIKTCLDNLKRKNTRRSI	K	A	A	I	K	T	2	0	1	1	0	1	2	0	0	2	0	1	0	1	0	0	1	0	4	0	0	0	16	0	2029.9309	Q13576;F5H7S7;Q13576-3;Q13576-2	Q13576	1432	1447	IQGAP2	Ras GTPase-activating-like protein IQGAP2	yes	no	2	0.0010855	98.803	None	None	None	None	None
AAGAAEAAVAAVEEVGSAGQFEELLR	______________________________	VEEVGSAGQFEELLRLKAKSLLVVHFWAPW	M	A	A	L	R	L	9	1	0	0	0	1	5	3	0	0	2	0	0	1	0	1	0	0	0	3	0	0	26	0	2515.2554	O76003	O76003	2	27	GLRX3	Glutaredoxin-3	yes	yes	2;3	7.7062E-58	266.17	None	None	None	None	By MS/MS
AAGAAEAAVAAVEEVGSAGQFEELLRLK	______________________________	EVGSAGQFEELLRLKAKSLLVVHFWAPWAP	M	A	A	L	K	A	9	1	0	0	0	1	5	3	0	0	3	1	0	1	0	1	0	0	0	3	0	0	28	1	2756.4345	O76003	O76003	2	29	GLRX3	Glutaredoxin-3	yes	yes	3	1.7911E-79	279.97	None	None	None	None	None
AAGAARIIAVDINK	FGLGGVGLSVVMGCKAAGAARIIAVDINKD	KAAGAARIIAVDINKDKFAKAKELGATECI	K	A	A	N	K	D	5	1	1	1	0	0	0	1	0	3	0	1	0	0	0	0	0	0	0	1	0	0	14	1	1381.8041	P00325;D6RHZ6;P00325-2;P00326;A0A087WU81;P07327	P00326	214	227	ADH1B;ADH1C;ADH1A	All-trans-retinol dehydrogenase [NAD(+)] ADH1B;Alcohol dehydrogenase 1C;Alcohol dehydrogenase 1A	no	no	2;3	0.00019787	155.98	None	By MS/MS	None	None	None
AAGAEGAEPAAPR	RRAFSWLRGKRRKKKAAGAEGAEPAAPRAK	KKAAGAEGAEPAAPRAKKAEDKAKRAKGKG	K	A	A	P	R	A	6	1	0	0	0	0	2	2	0	0	0	0	0	0	2	0	0	0	0	0	0	0	13	0	1166.568	Q9P206-2	Q9P206-2	50	62	NHSL3	NHS-like protein 3	yes	yes	2	0.00043758	107.55	By matching	By MS/MS	None	None	None
AAGAEPDSILKPELLSAIEK	LLTFSWDMAVLEDIKAAGAEPDSILKPELL	PDSILKPELLSAIEKLL_____________	K	A	A	E	K	L	4	0	0	1	0	0	3	1	0	2	3	2	0	0	2	2	0	0	0	0	0	0	20	1	2051.115	Q9BZV1;K7EP32;Q9BZV1-2	Q9BZV1	420	439	UBXN6	UBX domain-containing protein 6	yes	no	3	0.0021024	75.358	None	None	By MS/MS	By MS/MS	None
AAGASDVVLYK	TSEKEIISKEQGNVKAAGASDVVLYKIDVP	GNVKAAGASDVVLYKIDVPANRYDLLCLEG	K	A	A	Y	K	I	3	0	0	1	0	0	0	1	0	0	1	1	0	0	0	1	0	0	1	2	0	0	11	0	1092.5815	Q9NSD9	Q9NSD9	54	64	FARSB	Phenylalanine--tRNA ligase beta subunit	yes	yes	2	0.0021141	92.838	By MS/MS	By MS/MS	By MS/MS	By MS/MS	None
AAGDTTVIENSDVSPETESSEK	KAQQSLELIQSKIVKAAGDTTVIENSDVSP	IENSDVSPETESSEKETMSVSLNQTVTQLQ	K	A	A	E	K	E	2	0	1	2	0	0	4	1	0	1	0	1	0	0	1	4	3	0	0	2	0	0	22	0	2265.0132	Q86UP2;Q86UP2-2;Q86UP2-3;Q86UP2-4;G3V4Y7;B7Z6P3;H0YJP2	Q86UP2	1300	1321	KTN1	Kinectin	yes	no	2	3.7757E-10	193.16	By matching	By MS/MS	By MS/MS	By matching	None
AAGESMAQR	______________________________	______________________________	M	A	A	Q	R	M	3	1	0	0	0	1	1	1	0	0	0	0	1	0	0	1	0	0	0	0	0	0	9	0	919.41816	Q9Y3B8-3	Q9Y3B8-3	2	10	REXO2	Oligoribonuclease, mitochondrial	yes	yes	2	0.0024162	95.909	None	None	None	None	None
AAGGDHGSPDSYRSPLASR	______________________________	DHGSPDSYRSPLASRYASPEMCFVFSDRYK	M	A	A	S	R	Y	3	2	0	2	0	0	0	3	1	0	1	0	0	0	2	4	0	0	1	0	0	0	19	1	1899.8824	P30566;A0A7P0T9A7;A0A7P0Z472;A0A096LNY6;A0A0A6YY92;A0A1B0GTJ7;A0A1B0GWJ0;A0A7P0T8E4;A0A096LNY5;A0A1B0GTG9;A0A1B0GWF8;P30566-2;A0A096LP92;A0A096LNY4;A0A096LP72;B4DEP1;A0A1W2PRX2	P30566	2	20	ADSL	Adenylosuccinate lyase	yes	no	3	3.2922E-08	160.55	None	By MS/MS	None	None	None
AAGGGGSCDPLAPAGVPCAFSPHSQAYFALASTDGHLR	______________________________	SQAYFALASTDGHLRVWETANNRLHQEYVP	M	A	A	L	R	V	8	1	0	2	2	1	0	6	2	0	3	0	0	2	4	4	1	0	1	1	0	0	38	0	3769.7366	Q15061	Q15061	2	39	WDR43	WD repeat-containing protein 43	yes	yes	3	2.6064E-07	72.792	None	None	None	By MS/MS	None
AAGGIILTASHCPGGPGGEFGVK	ILSTPAVSCIIRKIKAAGGIILTASHCPGG	ASHCPGGPGGEFGVKFNVANGGPAPDVVSD	K	A	A	V	K	F	3	0	0	0	1	0	1	7	1	2	1	1	0	1	2	1	1	0	0	1	0	0	23	0	2152.0735	Q15124;Q15124-2;Q5JTY7	Q15124	113	135	PGM5	Phosphoglucomutase-like protein 5	yes	no	3	3.2294E-10	88.935	None	None	None	None	By matching
AAGHPGDPESQQR	DVLDKASSLIEEAKKAAGHPGDPESQQRLA	KKAAGHPGDPESQQRLAQVAKAVTQALNRC	K	A	A	Q	R	L	2	1	0	1	0	2	1	2	1	0	0	0	0	0	2	1	0	0	0	0	0	0	13	0	1348.612	Q9Y490;Q9Y490-2	Q9Y490	1172	1184	TLN1	Talin-1	yes	no	3	2.3486E-05	128.08	By MS/MS	None	None	None	By matching
AAGHPGDPESQQRLAQVAK	DVLDKASSLIEEAKKAAGHPGDPESQQRLA	PGDPESQQRLAQVAKAVTQALNRCVSCLPG	K	A	A	A	K	A	4	1	0	1	0	3	1	2	1	0	1	1	0	0	2	1	0	0	0	1	0	0	19	1	1958.9922	Q9Y490;Q9Y490-2	Q9Y490	1172	1190	TLN1	Talin-1	yes	no	2;3;4	4.5386E-27	230.23	None	By MS/MS	None	None	None
AAGIDEQENWHEGK	HQDFPSVVLVGLGKKAAGIDEQENWHEGKE	KAAGIDEQENWHEGKENIRAAVAAGCRQIQ	K	A	A	G	K	E	2	0	1	1	0	1	3	2	1	1	0	1	0	0	0	0	0	1	0	0	0	0	14	0	1582.7012	P28838;P28838-2	P28838	105	118	LAP3	Cytosol aminopeptidase	yes	no	2;3	3.115E-05	155.98	By MS/MS	By MS/MS	None	By matching	By MS/MS
AAGKGKLDVQFSGLTK	GVELGKPTHFTVNAKAAGKGKLDVQFSGLT	AGKGKLDVQFSGLTKGDAVRDVDIIDHHDN	K	A	A	T	K	G	2	0	0	1	0	1	0	3	0	0	2	3	0	1	0	1	1	0	0	1	0	0	16	2	1618.9043	P21333-2;P21333;Q60FE5;A0A7P0NMY4	P21333-2	901	916	FLNA	Filamin-A	yes	no	3	0.0035302	81.854	None	None	None	None	None
AAGLLSTYR	SGDIRADFQCFKQARAAGLLSTYRAFLSSH	CFKQARAAGLLSTYRAFLSSHLQDLSTIVR	R	A	A	Y	R	A	2	1	0	0	0	0	0	1	0	0	2	0	0	0	0	1	1	0	1	0	0	0	9	0	950.51853	P39059	P39059	1243	1251	COL15A1	Collagen alpha-1(XV) chain;Restin;Restin-2;Restin-3;Restin-4	yes	yes	2	0.00010334	148.04	None	By matching	By MS/MS	By MS/MS	By MS/MS
AAGPISERNQDATVYVGGLDEK	______________________________	RNQDATVYVGGLDEKVSEPLLWELFLQAGP	M	A	A	E	K	V	3	1	1	2	0	1	2	3	0	1	1	1	0	0	1	1	1	0	1	2	0	0	22	1	2289.1237	Q15427	Q15427	2	23	SF3B4	Splicing factor 3B subunit 4	yes	yes	2;3	1.3992E-15	214.81	None	By MS/MS	None	By matching	None
AAGPSLSHTSGGTQSK	STVSKAYGASKTFGKAAGPSLSHTSGGTQS	AGPSLSHTSGGTQSKVVPIASLTPYQSKWT	K	A	A	S	K	V	2	0	0	0	0	1	0	3	1	0	1	1	0	0	1	4	2	0	0	0	0	0	16	0	1484.7219	P27694	P27694	168	183	RPA1	Replication protein A 70 kDa DNA-binding subunit;Replication protein A 70 kDa DNA-binding subunit, N-terminally processed	yes	yes	3	6.6105E-06	128.9	By matching	By matching	By matching	None	None
AAGSGELGVTMK	GVRIRETTDFKVDTKAAGSGELGVTMKGPK	DTKAAGSGELGVTMKGPKGLEELVKQKDFL	K	A	A	M	K	G	2	0	0	0	0	0	1	3	0	0	1	1	1	0	0	1	1	0	0	1	0	0	12	0	1119.5594	O75369;O75369-2;O75369-9;O75369-6;O75369-3;E7EN95;O75369-7;O75369-5;O75369-4;O75369-8;A0A804HK76;A0A804HL72	O75369	481	492	FLNB	Filamin-B	no	no	2	3.5395E-05	145.89	None	By MS/MS	By MS/MS	By MS/MS	None
AAGTEGPFQEVDGVATTR	SGNSEPVTYYGIQYRAAGTEGPFQEVDGVA	TEGPFQEVDGVATTRYSIGGLSPFSEYAFR	R	A	A	T	R	Y	3	1	0	1	0	1	2	3	0	0	0	0	0	1	1	0	3	0	0	2	0	0	18	0	1804.8592	P10586;H0Y6Z7;P10586-2;H0Y4H1	P10586	356	373	PTPRF	Receptor-type tyrosine-protein phosphatase F	yes	no	2	0.013647	66.533	None	None	None	None	None
AAGTLYTYPENWR	______________________________	______________________________	M	A	A	W	R	A	2	1	1	0	0	0	1	1	0	0	1	0	0	0	1	0	2	1	2	0	0	0	13	0	1540.731	P26641	P26641	2	14	EEF1G	Elongation factor 1-gamma	yes	yes	2	1.3172E-20	245.08	By MS/MS	None	None	None	None
AAGTLYTYPENWRAFK	______________________________	AGTLYTYPENWRAFKALIAAQYSGAQVRVL	M	A	A	F	K	A	3	1	1	0	0	0	1	1	0	0	1	1	0	1	1	0	2	1	2	0	0	0	16	1	1886.9315	P26641	P26641	2	17	EEF1G	Elongation factor 1-gamma	yes	yes	2	5.2087E-67	312.85	None	By MS/MS	None	None	None
AAGTSSYWEDLRK	______________________________	______________________________	M	A	A	R	K	Q	2	1	0	1	0	0	1	1	0	0	1	1	0	0	0	2	1	1	1	0	0	0	13	1	1482.7103	O95249;E9PCW1;B4DQA8;K7EJC8;F6RU00	O95249	2	14	GOSR1	Golgi SNAP receptor complex member 1	yes	no	2	7.8773E-15	235.01	By MS/MS	By MS/MS	By MS/MS	By MS/MS	By MS/MS
AAGVEAAAEVAATEIKMEEESGAPGVPSGNGAPGPK	______________________________	GAPGVPSGNGAPGPKGEGERPAQNEKRKEK	M	A	A	P	K	G	9	0	1	0	0	0	6	6	0	1	0	2	1	0	4	2	1	0	0	3	0	0	36	1	3348.6144	P52272;P52272-2;M0R019;M0R2T0;M0R0N3;M0QYQ7;M0R0Y6	P52272	2	37	HNRNPM	Heterogeneous nuclear ribonucleoprotein M	yes	no	3	5.7709E-09	145.1	By matching	By MS/MS	By MS/MS	None	None
AAGVNVEPFWPGLFAK	DEVTVTEDKINALIKAAGVNVEPFWPGLFA	AGVNVEPFWPGLFAKALANVNIGSLICNVG	K	A	A	A	K	A	3	0	1	0	0	0	1	2	0	0	1	1	0	2	2	0	0	1	0	2	0	0	16	0	1701.8879	P05386	P05386	34	49	RPLP1	Large ribosomal subunit protein P1	yes	yes	2	3.2111E-05	182.23	None	None	None	None	None
AAGVPSATITWR	RTQVHAGRTVRLYCRAAGVPSATITWRKEG	YCRAAGVPSATITWRKEGGSLPPQARSERT	R	A	A	W	R	K	3	1	0	0	0	0	0	1	0	1	0	0	0	0	1	1	2	1	0	1	0	0	12	0	1228.6564	P98160	P98160	1979	1990	HSPG2	Basement membrane-specific heparan sulfate proteoglycan core protein;Endorepellin;LG3 peptide	yes	yes	2	5.094E-05	175.91	By MS/MS	By MS/MS	By MS/MS	By MS/MS	By matching
AAGVPSATITWRK	RTQVHAGRTVRLYCRAAGVPSATITWRKEG	CRAAGVPSATITWRKEGGSLPPQARSERTD	R	A	A	R	K	E	3	1	0	0	0	0	0	1	0	1	0	1	0	0	1	1	2	1	0	1	0	0	13	1	1356.7514	P98160	P98160	1979	1991	HSPG2	Basement membrane-specific heparan sulfate proteoglycan core protein;Endorepellin;LG3 peptide	yes	yes	2;3	2.7066E-05	134.99	None	By MS/MS	None	None	By matching
AAGVVLEMIR	RQASQGMVGQLAARRAAGVVLEMIREGKIA	LAARRAAGVVLEMIREGKIAGRAVLIAGQP	R	A	A	I	R	E	2	1	0	0	0	0	1	1	0	1	1	0	1	0	0	0	0	0	0	2	0	0	10	0	1057.5954	Q9Y230;Q9Y230-2;M0R0Y3;X6R2L4;M0QXI6	Q9Y230	55	64	RUVBL2	RuvB-like 2;RuvB-like helicase	yes	no	2	0.00014002	126.52	None	None	By matching	By MS/MS	By MS/MS
AAGWSELSERDAIYK	RLTAEERNQAILDLKAAGWSELSERDAIYK	AAGWSELSERDAIYKEFSFHNFNQAFGFMS	K	A	A	Y	K	E	3	1	0	1	0	0	2	1	0	1	1	1	0	0	0	2	0	1	1	0	0	0	15	1	1694.8264	Q9H0N5;H0YA52	Q9H0N5	49	63	PCBD2	Pterin-4-alpha-carbinolamine dehydratase 2;4a-hydroxytetrahydrobiopterin dehydratase	yes	no	2;3	0.013652	99.531	None	By MS/MS	None	None	None
AAHGVLLQALDEMR	WPAGGAAATGGLGYRAAHGVLLQALDEMRA	RAAHGVLLQALDEMRADAEAVLAPPEPAQ_	R	A	A	M	R	A	3	1	0	1	0	1	1	1	1	0	3	0	1	0	0	0	0	0	0	1	0	0	14	0	1522.7926	Q8WZA9	Q8WZA9	596	609	IRGQ	Immunity-related GTPase family Q protein	yes	yes	3	0.0001588	80.469	None	None	None	None	None
AAHLCAEAALR	AQGTQVTGRKADVIKAAHLCAEAALRLVKP	DVIKAAHLCAEAALRLVKPGNQNTQVTEAW	K	A	A	L	R	L	5	1	0	0	1	0	1	0	1	0	2	0	0	0	0	0	0	0	0	0	0	0	11	0	1181.5975	Q9UQ80;Q9UQ80-2;F8VR77;F8W0A3;H0YIN7	Q9UQ80	145	155	PA2G4	Proliferation-associated protein 2G4;Peptidase M24 domain-containing protein	yes	no	2;3	1.2504E-05	119.53	None	None	By MS/MS	None	By MS/MS
AAHSEGNTTAGLDMR	DNAGYDSADLVAQLRAAHSEGNTTAGLDMR	AAHSEGNTTAGLDMREGTIGDMAILGITES	R	A	A	M	R	E	3	1	1	1	0	0	1	2	1	0	1	0	1	0	0	1	2	0	0	0	0	0	15	0	1529.6893	P78371;P78371-2	P78371	467	481	CCT2	T-complex protein 1 subunit beta	yes	no	2;3	8.915299999999999E-40	273.34	None	None	By MS/MS	By MS/MS	By MS/MS
AAIAAPILHVNSK	AQAIMSKLWLGFDLRAAIAAPILHVNSKGC	LRAAIAAPILHVNSKGCVEYEPNFSQEVQR	R	A	A	S	K	G	4	0	1	0	0	0	0	0	1	2	1	1	0	0	1	1	0	0	0	1	0	0	13	0	1303.7612	P36269;P36269-3;P36269-2;H7C1X2	P36269	515	527	GGT5	Glutathione hydrolase 5 proenzyme;Glutathione hydrolase 5 heavy chain;Glutathione hydrolase 5 light chain	yes	no	3	0.0069998	72.327	None	None	By MS/MS	None	By MS/MS
AAIAASEVLVDSAEEGSLAAAAELAAQK	______________________________	EEGSLAAAAELAAQKREQRLRKFRELHLMR	M	A	A	Q	K	R	11	0	0	1	0	1	4	1	0	1	3	1	0	0	0	3	0	0	0	2	0	0	28	0	2655.3603	O95926;O95926-2	O95926	2	29	SYF2	Pre-mRNA-splicing factor SYF2	yes	no	3	2.9327E-14	122.79	None	None	None	None	None
AAIAQALAGEVSVVPPSR	PREAYPDGSSKEKRRAAIAQALAGEVSVVP	AQALAGEVSVVPPSRLMALLGQALKWQQHQ	R	A	A	S	R	L	5	1	0	0	0	1	1	1	0	1	1	0	0	0	2	2	0	0	0	3	0	0	18	0	1734.9628	Q2TAY7	Q2TAY7	143	160	SMU1	WD40 repeat-containing protein SMU1;WD40 repeat-containing protein SMU1, N-terminally processed	yes	yes	2	9.6792E-05	119.87	None	None	None	By MS/MS	None
AAIAWEAGKPLCIEEVEVAPPK	______________________________	GKPLCIEEVEVAPPKAHEVRIQIIATSLCH	K	A	A	P	K	A	5	0	0	0	1	0	4	1	0	2	1	2	0	0	3	0	0	1	0	2	0	0	22	1	2377.2352	P08319;P08319-2;D6R9K8;D6RIB1	P08319	12	33	ADH4	All-trans-retinol dehydrogenase [NAD(+)] ADH4	yes	no	3	3.7141E-06	109.75	None	None	None	None	By MS/MS
AAIDSYR	SQTDNSITLEWRNGKAAIDSYRIKYAPISG	TLEWRNGKAAIDSYRIKYAPISGGDHAEVD	K	A	A	Y	R	I	2	1	0	1	0	0	0	0	0	1	0	0	0	0	0	1	0	0	1	0	0	0	7	0	794.39227	P24821;P24821-4;J3QSU6;E9PC84;F5H7V9;P24821-5;P24821-2;P24821-3;P24821-6;A0A994J7C1	P24821	918	924	TNC	Tenascin	yes	no	2	0.008035	88.643	By MS/MS	None	None	None	By matching
AAIDWFDGK	KGEATVSFDDPPSAKAAIDWFDGKEFSGNP	DPPSAKAAIDWFDGKEFSGNPIKVSFATRR	K	A	A	G	K	E	2	0	0	2	0	0	0	1	0	1	0	1	0	1	0	0	0	1	0	0	0	0	9	0	1021.4869	Q92804;A0A0J9YYE0;Q92804-2;P35637;H3BPE7;P35637-2	P35637	349	357	TAF15;FUS	TATA-binding protein-associated factor 2N;RNA-binding protein FUS	no	no	2	0.00014289	141.39	By MS/MS	By MS/MS	By MS/MS	By MS/MS	By MS/MS
AAIGLLAR	FRDISPVLKDPASFRAAIGLLARHLKATHG	KDPASFRAAIGLLARHLKATHGGRIDYIAG	R	A	A	A	R	H	3	1	0	0	0	0	0	1	0	1	2	0	0	0	0	0	0	0	0	0	0	0	8	0	783.49667	P07741;H3BQF1;P07741-2;H3BQB1;H3BQZ9;H3BSW3	P07741	41	48	APRT	Adenine phosphoribosyltransferase;adenine phosphoribosyltransferase	yes	no	2	0.040602	81.864	None	None	None	None	None
AAIISAEGDSK	ERARFVVEKAEQQKKAAIISAEGDSKAAEL	QQKKAAIISAEGDSKAAELIANSLATAGDG	K	A	A	S	K	A	3	0	0	1	0	0	1	1	0	2	0	1	0	0	0	2	0	0	0	0	0	0	11	0	1060.5401	P35232;C9JW96;C9JZ20	P35232	209	219	PHB1;PHB	Prohibitin 1;Prohibitin	yes	no	2	0.0012025	105.36	By matching	By MS/MS	By matching	By MS/MS	None
AAILETAPK	AVSSVVNSIQVLTSKAAILETAPKEVPMVV	QVLTSKAAILETAPKEVPMVVVPPVGAKGN	K	A	A	P	K	E	3	0	0	0	0	0	1	0	0	1	1	1	0	0	1	0	1	0	0	0	0	0	9	0	912.52803	Q9P2E9;Q9P2E9-3;A2A2S5	Q9P2E9	167	175	RRBP1	Ribosome-binding protein 1	yes	no	1;2	0.00087996	106.04	By matching	By MS/MS	By matching	By matching	By matching
AAILPTSIFLTNK	PSNHVIDRWLGEPIKAAILPTSIFLTNKKG	IKAAILPTSIFLTNKKGFPVLSKMHQRLIF	K	A	A	N	K	K	2	0	1	0	0	0	0	0	0	2	2	1	0	1	1	1	2	0	0	0	0	0	13	0	1387.8075	O14744;O14744-5;O14744-2;O14744-3;H0YJX6	O14744	228	240	PRMT5	Protein arginine N-methyltransferase 5;Protein arginine N-methyltransferase 5, N-terminally processed	yes	no	2	0.053721	57.293	By matching	None	None	None	None
AAISGENAGLVR	GDIKDKVTAWKQYRKAAISGENAGLVRASG	YRKAAISGENAGLVRASGRTMEQFTIHLTV	K	A	A	V	R	A	3	1	1	0	0	0	1	2	0	1	1	0	0	0	0	1	0	0	0	1	0	0	12	0	1156.62	P19827;F8WAS2	P19827	126	137	ITIH1	Inter-alpha-trypsin inhibitor heavy chain H1	no	no	2	0.00035454	112.04	None	By matching	By matching	None	By MS/MS
AAIVFTDGR	TQGEGARPLSTRVPRAAIVFTDGRAQDDVS	STRVPRAAIVFTDGRAQDDVSEWASKAKAN	R	A	A	G	R	A	2	1	0	1	0	0	0	1	0	1	0	0	0	1	0	0	1	0	0	1	0	0	9	0	948.50288	O00339-2;O00339;O00339-3;H0YBJ4;O00339-4;H0YBU5	O00339-2	762	770	MATN2	Matrilin-2	yes	no	2	3.1731E-05	157.58	None	None	None	None	By matching
AAIVFTDGRAQDDVSEWASK	TQGEGARPLSTRVPRAAIVFTDGRAQDDVS	TDGRAQDDVSEWASKAKANGITMYAVGVGK	R	A	A	S	K	A	4	1	0	3	0	1	1	1	0	1	0	1	0	1	0	2	1	1	0	2	0	0	20	1	2165.0389	O00339-2;O00339;O00339-3;H0YBJ4;O00339-4;H0YBU5	O00339-2	762	781	MATN2	Matrilin-2	yes	no	2;3	1.8153E-13	224.86	None	By MS/MS	By matching	By MS/MS	By MS/MS
AAIYGGVEGGGTR	______________________________	______________________________	M	A	A	T	R	S	2	1	0	0	0	0	1	5	0	1	0	0	0	0	0	0	1	0	1	1	0	0	13	0	1206.5993	Q9UJ70;H7C3G9;H7C1L7	Q9UJ70	2	14	NAGK	N-acetyl-D-glucosamine kinase	yes	no	2	0.00097582	95.523	None	None	None	None	None
AAIYGGVEGGGTRSEVLLVSEDGK	______________________________	GGTRSEVLLVSEDGKILAEADGLSTNHWLI	M	A	A	G	K	I	2	1	0	1	0	0	3	6	0	1	2	1	0	0	0	2	1	0	1	3	0	0	24	1	2363.1969	Q9UJ70;H7C3G9;H7C1L7	Q9UJ70	2	25	NAGK	N-acetyl-D-glucosamine kinase	yes	no	2	4.6717E-20	204.43	None	None	None	None	By matching
AALAALCPGDLIQAINGESTELMTHLEAQNR	FSAPLTISRVHAGSKAALAALCPGDLIQAI	GESTELMTHLEAQNRIKGCHDHLTLSVSRP	K	A	A	N	R	I	6	1	2	1	1	2	3	2	1	2	5	0	1	0	1	1	2	0	0	0	0	0	31	0	3306.6337	P50479;P50479-2	P50479	38	68	PDLIM4	PDZ and LIM domain protein 4	yes	no	3;4	4.6674E-67	265.1	None	None	None	By matching	By MS/MS
AALAALCPGDLIQAINGESTELMTHLEAQNRIK	FSAPLTISRVHAGSKAALAALCPGDLIQAI	STELMTHLEAQNRIKGCHDHLTLSVSRPEG	K	A	A	I	K	G	6	1	2	1	1	2	3	2	1	3	5	1	1	0	1	1	2	0	0	0	0	0	33	1	3547.8127	P50479;P50479-2	P50479	38	70	PDLIM4	PDZ and LIM domain protein 4	yes	no	4	7.6945E-32	208.57	None	None	None	None	None
AALADVLR	ESRVQQQEDEITVLKAALADVLRRLAISED	DEITVLKAALADVLRRLAISEDHVASVKKS	K	A	A	L	R	R	3	1	0	1	0	0	0	0	0	0	2	0	0	0	0	0	0	0	0	1	0	0	8	0	827.4865	Q9HC35;Q9HC35-2;B5MBZ0	Q9HC35	43	50	EML4	Echinoderm microtubule-associated protein-like 4	yes	no	2	0.0090754	75.189	None	None	None	None	By matching
AALADVLRRLAISEDHVASVK	ESRVQQQEDEITVLKAALADVLRRLAISED	LRRLAISEDHVASVKKSVSSKGQPSPRAVI	K	A	A	V	K	K	5	2	0	2	0	0	1	0	1	1	3	1	0	0	0	2	0	0	0	3	0	0	21	2	2233.2543	Q9HC35;Q9HC35-2;B5MBZ0	Q9HC35	43	63	EML4	Echinoderm microtubule-associated protein-like 4	yes	no	4	0.098704	40.622	None	None	None	None	None
AALAGGTTMIIDHVVPEPESSLTEAYEK	YKGMTTVDDFFQGTKAALAGGTTMIIDHVV	VVPEPESSLTEAYEKWREWADGKSCCDYAL	K	A	A	E	K	W	4	0	0	1	0	0	4	2	1	2	2	1	1	0	2	2	3	0	1	2	0	0	28	0	2928.4427	Q14195;Q14195-2	Q14195-2	209	236	DPYSL3	Dihydropyrimidinase-related protein 3	no	no	2;3;4	7.5661E-108	391.41	By MS/MS	By MS/MS	By MS/MS	By MS/MS	By MS/MS
AALAGGTTMIIDHVVPEPGTSLLAAFDQWR	DQGMTSADDFFQGTKAALAGGTTMIIDHVV	PEPGTSLLAAFDQWREWADSKSCCDYSLHV	K	A	A	W	R	E	5	1	0	2	0	1	1	3	1	2	3	0	1	1	2	1	3	1	0	2	0	0	30	0	3136.6016	A0A1C7CYX9;Q16555-2;Q16555	Q16555	95	124	DPYSL2	Dihydropyrimidinase-related protein 2	no	no	3	8.5697E-14	116.34	By MS/MS	None	None	None	None
AALAGGTTMIIDHVVPEPGTSLLAAFDQWREWADSK	DQGMTSADDFFQGTKAALAGGTTMIIDHVV	LLAAFDQWREWADSKSCCDYSLHVDISEWH	K	A	A	S	K	S	6	1	0	3	0	1	2	3	1	2	3	1	1	1	2	2	3	2	0	2	0	0	36	1	3852.9145	A0A1C7CYX9;Q16555-2;Q16555	Q16555	95	130	DPYSL2	Dihydropyrimidinase-related protein 2	no	no	3;4	1.3103E-72	265.79	None	None	By MS/MS	By MS/MS	By MS/MS
AALAHSEEVTASQVAATK	QRLREQLQLLEEQHRAALAHSEEVTASQVA	AHSEEVTASQVAATKTLPNGRDALDGPAAE	R	A	A	T	K	T	6	0	0	0	0	1	2	0	1	0	1	1	0	0	0	2	2	0	0	2	0	0	18	0	1782.9112	Q15149;Q15149-2;Q15149-6;A0A8I5KUE3;A0A8I5KYZ1;Q15149-7;Q15149-8;Q15149-5;E9PMV1;Q15149-3;A0A8I5KSD5;H0YDN1;Q15149-4;Q15149-9	Q15149-4	2607	2624	PLEC	Plectin	no	no	2;3	5.4833E-141	386.35	None	None	None	By MS/MS	By matching
AALANLCIGDVITAIDGENTSNMTHLEAQNR	FEQPLAISRVTPGSKAALANLCIGDVITAI	GENTSNMTHLEAQNRIKGCTDNLTLTVARS	K	A	A	N	R	I	5	1	4	2	1	1	2	2	1	3	3	0	1	0	0	1	3	0	0	1	0	0	31	0	3311.5874	O00151	O00151	39	69	PDLIM1	PDZ and LIM domain protein 1	yes	yes	3	9.4013E-143	357.14	By matching	None	None	None	None
AALANLCIGDVITAIDGENTSNMTHLEAQNRIK	FEQPLAISRVTPGSKAALANLCIGDVITAI	NTSNMTHLEAQNRIKGCTDNLTLTVARSEH	K	A	A	I	K	G	5	1	4	2	1	1	2	2	1	4	3	1	1	0	0	1	3	0	0	1	0	0	33	1	3552.7665	O00151	O00151	39	71	PDLIM1	PDZ and LIM domain protein 1	yes	yes	4	3.3394E-55	249.46	None	By MS/MS	None	None	None
AALCHFCIDMLNAK	DSPLLKYSAKDYFFKAALCHFCIDMLNAKL	KAALCHFCIDMLNAKLAVQKYEELFPAFSD	K	A	A	A	K	L	3	0	1	1	2	0	0	0	1	1	2	1	1	1	0	0	0	0	0	0	0	0	14	0	1662.768	P54920;M0R0Y2;M0R2M1;M0R0I4	P54920	209	222	NAPA	Alpha-soluble NSF attachment protein	yes	no	3	0.00011249	102.9	By MS/MS	None	None	None	By matching
AALDEQFEPQK	VALVDWNLEAGVQCKAALDEQFEPQKTLFI	VQCKAALDEQFEPQKTLFIQCDVADQQQLR	K	A	A	Q	K	T	2	0	0	1	0	2	2	0	0	0	1	1	0	1	1	0	0	0	0	0	0	0	11	0	1274.6143	P15428;P15428-5;E9PBZ2;P15428-4;P15428-2;E9PD69	P15428	47	57	HPGD	15-hydroxyprostaglandin dehydrogenase [NAD(+)]	yes	no	2	0.017315	64.654	None	None	None	None	By matching
AALDGTPGMIGYGMAK	KHLKEGGLLTLAGAKAALDGTPGMIGYGMA	ALDGTPGMIGYGMAKGAVHQLCQSLAGKNS	K	A	A	A	K	G	3	0	0	1	0	0	0	4	0	1	1	1	2	0	1	0	1	0	1	0	0	0	16	0	1551.7425	P09417;P09417-2	P09417	139	154	QDPR	Dihydropteridine reductase	yes	no	2	1.6334E-06	141.08	By MS/MS	By MS/MS	By MS/MS	By MS/MS	By MS/MS
AALDSGAFQSVWVSTDHDEIENVAK	IKHLAGVPLIGWVLRAALDSGAFQSVWVST	VWVSTDHDEIENVAKQFGAQVHRRSSEVSK	R	A	A	A	K	Q	4	0	1	3	0	1	2	1	1	1	1	1	0	1	0	3	1	1	0	3	0	0	25	0	2688.2667	Q8NFW8;Q8NFW8-2	Q8NFW8	78	102	CMAS	N-acylneuraminate cytidylyltransferase	yes	no	3	7.131E-11	139.36	None	None	By MS/MS	By MS/MS	By MS/MS
AALDSLSLFTSLGLSEQK	______________________________	DSLSLFTSLGLSEQKARETLKNSALSAQLR	M	A	A	Q	K	A	2	0	0	1	0	1	1	1	0	0	5	1	0	1	0	4	1	0	0	0	0	0	18	0	1878.9939	P47897;P47897-2;A0A0U1RQT0;A0A0U1RQM8;A0A0U1RRI9;A0A0U1RQE9;A0A0U1RQU2;F2Z2V6;A0A0U1RQC3	P47897	2	19	QARS1	Glutamine--tRNA ligase	no	no	2	5.3143E-59	297.64	None	None	None	None	By MS/MS
AALEALGSCLNNK	CRGLELIASENFCSRAALEALGSCLNNKYS	SRAALEALGSCLNNKYSEGYPGKRYYGGAE	R	A	A	N	K	Y	3	0	2	0	1	0	1	1	0	0	3	1	0	0	0	1	0	0	0	0	0	0	13	0	1359.6816	P34897;P34897-3;P34897-2;G3V4W5;G3V5L0;G3V540;G3V2W0;G3V2E4;G3V4X0;G3V4T0;G3V3Y8;G3V241	P34897	83	95	SHMT2	Serine hydroxymethyltransferase, mitochondrial;glycine hydroxymethyltransferase	yes	no	2	2.7636E-15	236.32	None	By MS/MS	By MS/MS	By MS/MS	By matching
AALEALLGR	LGAQQRELQEALGARAALEALLGRLQAERR	EALGARAALEALLGRLQAERRGLDAAHERD	R	A	A	G	R	L	3	1	0	0	0	0	1	1	0	0	3	0	0	0	0	0	0	0	0	0	0	0	9	0	912.53927	A0A075B7B1;O15061-2;C9JIE4;O15061-3;O15061	O15061	128	136	SYNM	Synemin	no	no	1;2	5.8486E-07	172.15	By MS/MS	None	By MS/MS	By MS/MS	By MS/MS
AALEALLGRLQAER	LGAQQRELQEALGARAALEALLGRLQAERR	RAALEALLGRLQAERRGLDAAHERDVRELR	R	A	A	E	R	R	4	2	0	0	0	1	2	1	0	0	4	0	0	0	0	0	0	0	0	0	0	0	14	1	1509.8627	A0A075B7B1;O15061-2;C9JIE4;O15061-3;O15061	O15061	128	141	SYNM	Synemin	no	no	2;3	4.2495E-05	205.02	None	None	None	None	By MS/MS
AALEALLGRLQAERR	LGAQQRELQEALGARAALEALLGRLQAERR	AALEALLGRLQAERRGLDAAHERDVRELRA	R	A	A	R	R	G	4	3	0	0	0	1	2	1	0	0	4	0	0	0	0	0	0	0	0	0	0	0	15	2	1665.9638	A0A075B7B1;O15061-2;C9JIE4;O15061-3;O15061	O15061	128	142	SYNM	Synemin	no	no	3;4	0.00030615	97.551	None	None	None	None	By matching
AALEAQNALHNIK	PQSKGCCFVTFYTRKAALEAQNALHNIKTL	RKAALEAQNALHNIKTLPGMHHPIQMKPAD	K	A	A	I	K	T	4	0	2	0	0	1	1	0	1	1	2	1	0	0	0	0	0	0	0	0	0	0	13	0	1391.7521	O95319;V9GYD9;Q5VZZ6;A0A0J9YX66;A0A1B0GU44;E9PC62;A0A1B0GUN8;A0A0J9YXJ0;O95319-5;O95319-2;O95319-4;O95319-3	O95319	95	107	CELF2	CUGBP Elav-like family member 2	yes	no	3	0.017948	61.523	None	None	None	None	None
AALEAQNALHNMK	PQSKGCCFVTFYTRKAALEAQNALHNMKVL	RKAALEAQNALHNMKVLPGMHHPIQMKPAD	K	A	A	M	K	V	4	0	2	0	0	1	1	0	1	0	2	1	1	0	0	0	0	0	0	0	0	0	13	0	1409.7085	Q92879;Q92879-4;E9PQK4;E9PSH0;E9PKU1;G5EA30;Q92879-5;Q92879-2;Q92879-3;Q92879-6	Q92879	71	83	CELF1	CUGBP Elav-like family member 1	yes	no	2	0.000505	102.06	None	By MS/MS	None	None	None
AALEDTLAETEAR	LQGLEIELQSQLSMKAALEDTLAETEARFG	MKAALEDTLAETEARFGAQLAHIQALISGI	K	A	A	A	R	F	4	1	0	1	0	0	3	0	0	0	2	0	0	0	0	0	2	0	0	0	0	0	13	0	1388.6783	CON__P08727;P08727;K7EMS3	CON__P08727	318	330	KRT19	Keratin, type I cytoskeletal 19	no	no	2	1.1789E-09	212.28	By MS/MS	By MS/MS	By MS/MS	By MS/MS	By matching
AALEDTLAETEARFGAQLAHIQALISGIEAQLGDVR	LQGLEIELQSQLSMKAALEDTLAETEARFG	QALISGIEAQLGDVRADSERQNQEYQRLMD	K	A	A	V	R	A	8	2	0	2	0	3	4	3	1	3	5	0	0	1	0	1	2	0	0	1	0	0	36	1	3776.9697	CON__P08727;P08727;K7EMS3	CON__P08727	318	353	KRT19	Keratin, type I cytoskeletal 19	no	no	4	8.4563E-26	188.49	None	None	None	None	By MS/MS
AALEELVK	______________________________	______________________________	R	A	A	V	K	L	2	0	0	0	0	0	2	0	0	0	2	1	0	0	0	0	0	0	0	1	0	0	8	0	871.50148	P12081;P12081-4;E7ETE2;A0A6Q8PF47;A0A6Q8PHA5;A0A6Q8PHE3;P12081-2;P12081-3;B4DDD8;A0A6Q8PFF2;B4E1C5;A0A6Q8PFN6;A0A6Q8PFG9;A0A6Q8PHQ0;D6RF05;A0A2R8YCI2	P12081	5	12	HARS1	Histidine--tRNA ligase, cytoplasmic;Histidyl-tRNA synthetase	yes	no	2	0.06502	49.933	None	None	None	None	None
AALEEVER	QKSLAAEEEAARQRKAALEEVERLKAKVEE	EAARQRKAALEEVERLKAKVEEARRLRERA	K	A	A	E	R	L	2	1	0	0	0	0	3	0	0	0	1	0	0	0	0	0	0	0	0	1	0	0	8	0	915.46616	Q15149;Q15149-2;Q15149-6;A0A8I5KUE3;A0A8I5KYZ1;Q15149-7;Q15149-8;Q15149-5;E9PMV1;Q15149-3;A0A8I5KSD5;Q15149-4;Q15149-9	Q15149-4	2006	2013	PLEC	Plectin	no	no	2	0.010242	73.248	None	None	By matching	None	None
AALEEVERLK	QKSLAAEEEAARQRKAALEEVERLKAKVEE	ARQRKAALEEVERLKAKVEEARRLRERAEQ	K	A	A	L	K	A	2	1	0	0	0	0	3	0	0	0	2	1	0	0	0	0	0	0	0	1	0	0	10	1	1156.6452	Q15149;Q15149-2;Q15149-6;A0A8I5KUE3;A0A8I5KYZ1;Q15149-7;Q15149-8;Q15149-5;E9PMV1;Q15149-3;A0A8I5KSD5;Q15149-4;Q15149-9	Q15149-4	2006	2015	PLEC	Plectin	no	no	2;3	8.3996E-05	154.75	None	By MS/MS	None	None	None
AALEEVYPDLTPEETRR	QGVALLPFVDERRLRAALEEVYPDLTPEET	LEEVYPDLTPEETRRNSLGGDVLFVGKHHP	R	A	A	R	R	N	2	2	0	1	0	0	4	0	0	0	2	0	0	0	2	0	2	0	1	1	0	0	17	1	1987.9851	Q9H0D6;Q9H0D6-2	Q9H0D6	660	676	XRN2	5-3 exoribonuclease 2	yes	no	3	5.8272E-05	90.714	By MS/MS	None	None	By MS/MS	By MS/MS
AALEGTATYR	YAKEADYVAQATRLRAALEGTATYRGDIYF	ATRLRAALEGTATYRGDIYFCTGYDPPMKP	R	A	A	Y	R	G	3	1	0	0	0	0	1	1	0	0	1	0	0	0	0	0	2	0	1	0	0	0	10	0	1051.5298	Q9NRV9;A0A3B3IRV5	Q9NRV9	153	162	HEBP1	Heme-binding protein 1	yes	no	2	0.0020273	118.33	By MS/MS	None	By matching	By MS/MS	None
AALETDENLLLCAPTGAGK	EGFKTLNRIQSKLYRAALETDENLLLCAPT	TDENLLLCAPTGAGKTNVALMCMLREIGKH	R	A	A	G	K	T	4	0	1	1	1	0	2	2	0	0	4	1	0	0	1	0	2	0	0	0	0	0	19	0	1942.967	O75643;A0A494C1A5;O75643-2	O75643	491	509	SNRNP200	U5 small nuclear ribonucleoprotein 200 kDa helicase	yes	no	2	3.6656E-08	151.56	None	None	By MS/MS	By MS/MS	None
AALEYLEDIDLK	LLLANTDVFLSKPQKAALEYLEDIDLKTLE	PQKAALEYLEDIDLKTLEKEPRTFKAKELW	K	A	A	L	K	T	2	0	0	2	0	0	2	0	0	1	3	1	0	0	0	0	0	0	1	0	0	0	12	0	1391.7184	Q9BRX8;Q9BRX8-2	Q9BRX8	44	55	PRXL2A	Peroxiredoxin-like 2A	yes	no	2	0.0033223	83.862	None	None	By matching	By MS/MS	None
AALGEPVRLER	______________________________	______________________________	M	A	A	E	R	D	2	2	0	0	0	0	2	1	0	0	2	0	0	0	1	0	0	0	0	1	0	0	11	1	1209.683	Q9NUP9;G3V1D4	Q9NUP9	2	12	LIN7C	Protein lin-7 homolog C	yes	no	2	0.00069463	120.45	By MS/MS	By matching	By MS/MS	By MS/MS	By MS/MS
AALGEPVRLERDICR	______________________________	AALGEPVRLERDICRAIELLEKLQRSGEVP	M	A	A	C	R	A	2	3	0	1	1	0	2	1	0	1	2	0	0	0	1	0	0	0	0	1	0	0	15	2	1753.9257	Q9NUP9;G3V1D4	Q9NUP9	2	16	LIN7C	Protein lin-7 homolog C	yes	no	3	0.01047	58.268	None	None	None	None	None
AALGPSSQNVTEYVVR	______________________________	ALGPSSQNVTEYVVRVPKNTTKKYNIMAFN	M	A	A	V	R	V	2	1	1	0	0	1	1	1	0	0	1	0	0	0	1	2	1	0	1	3	0	0	16	0	1689.8686	P35269;M0R0Z3	P35269	2	17	GTF2F1	General transcription factor IIF subunit 1;Transcription initiation factor IIF subunit alpha	yes	no	2	6.6485E-05	134.2	By MS/MS	None	None	None	None
AALGSPSHTFR	______________________________	______________________________	M	A	A	F	R	G	2	1	0	0	0	0	0	1	1	0	1	0	0	1	1	2	1	0	0	0	0	0	11	0	1142.5833	A0A0A6YYJ8;Q96HJ9-2;Q96HJ9	A0A0A6YYJ8	2	12	LUC7L2;FMC1	Protein FMC1 homolog	yes	no	2	3.6797E-05	134.25	None	None	By MS/MS	By matching	None
AALGVAEAVAAPHPAEGAETAEAVELSR	______________________________	PAEGAETAEAVELSRALSRLLPGLEADSKP	M	A	A	S	R	A	10	1	0	0	0	0	5	2	1	0	2	0	0	0	2	1	1	0	0	3	0	0	28	0	2686.3562	Q86Y56;Q86Y56-2	Q86Y56	2	29	DNAAF5	Dynein axonemal assembly factor 5	yes	no	3	2.4914E-09	108.57	None	None	None	None	By MS/MS
AALHPPALAVLSHTPDGATQTIAWVGK	ELKTRGFGGIYGVGKAALHPPALAVLSHTP	HTPDGATQTIAWVGKGIVYDTGGLSIKGKT	K	A	A	G	K	G	6	0	0	1	0	1	0	2	2	1	3	1	0	0	3	1	3	1	0	2	0	0	27	0	2721.4602	Q8NDH3;Q8NDH3-5;Q8NDH3-4;Q8NDH3-2;Q8NDH3-3;H0YEP3	Q8NDH3	234	260	NPEPL1	Probable aminopeptidase NPEPL1	yes	no	4	0.0011674	69.27	None	By MS/MS	None	None	None
AALKTASDFITK	IFVWKGKQANTEERKAALKTASDFITKMDY	ERKAALKTASDFITKMDYPKQTQVSVLPEG	K	A	A	T	K	M	3	0	0	1	0	0	0	0	0	1	1	2	0	1	0	1	2	0	0	0	0	0	12	1	1264.7027	P06396;A0A0A0MS51;A0A8V8TND7;A0A0A0MT01;P06396-4;P06396-3;P06396-2	P06396	357	368	GSN	Gelsolin	no	no	2;3	0.022586	89.9	None	By MS/MS	By MS/MS	None	By matching
AALLELWELRR	SDEVREKLTVLSEERAALLELWELRRQQYE	SEERAALLELWELRRQQYEQCMDLQLFYRD	R	A	A	R	R	Q	2	2	0	0	0	0	2	0	0	0	4	0	0	0	0	0	0	1	0	0	0	0	11	1	1368.7878	A0A0D9SF54;Q13813-3;A0A994J4G5;A0A994J7B0;Q13813-2;A0A0D9SFF6;A0A0D9SGF6;A0A994J6W3;Q13813	Q13813-2	450	460	SPTAN1	Spectrin alpha chain, non-erythrocytic 1	no	no	2;3	1.9761E-10	172.27	None	None	By MS/MS	By MS/MS	By matching
AALLNQHYQVNFK	FPPEASGYLHIGHAKAALLNQHYQVNFKGK	AKAALLNQHYQVNFKGKLIMRFDDTNPEKE	K	A	A	F	K	G	2	0	2	0	0	2	0	0	1	0	2	1	0	1	0	0	0	0	1	1	0	0	13	0	1544.81	P07814;V9GYZ6	P07814	217	229	EPRS1	Bifunctional glutamate/proline--tRNA ligase;Glutamate--tRNA ligase;Proline--tRNA ligase;glutamate--tRNA ligase	yes	no	3	0.00037678	71.159	None	None	None	None	None
AALLTGRLPIR	FPNFYSANPLCSPSRAALLTGRLPIRNGFY	SPSRAALLTGRLPIRNGFYTTNAHARNAYT	R	A	A	I	R	N	2	2	0	0	0	0	0	1	0	1	3	0	0	0	1	0	1	0	0	0	0	0	11	1	1179.7452	P34059;H3BP66	P34059	84	94	GALNS	N-acetylgalactosamine-6-sulfatase	yes	no	3	0.0048219	80.706	None	None	None	None	None
AALLTGRLPVR	FTDFYVPVSLCTPSRAALLTGRLPVRMGMY	TPSRAALLTGRLPVRMGMYPGVLVPSSRGG	R	A	A	V	R	M	2	2	0	0	0	0	0	1	0	0	3	0	0	0	1	0	1	0	0	1	0	0	11	1	1165.7295	A0A0C4DFZ2;P15289	A0A0C4DFZ2	76	86	ARSA	Arylsulfatase A;Arylsulfatase A component B;Arylsulfatase A component C	yes	no	3	0.00044557	110.53	None	By MS/MS	None	None	None
AALMESQGQQQEER	EREAEQMGNELERLRAALMESQGQQQEERG	RAALMESQGQQQEERGQQEREVARLTQERG	R	A	A	E	R	G	2	1	0	0	0	4	3	1	0	0	1	0	1	0	0	1	0	0	0	0	0	0	14	0	1603.726	Q14980;Q14980-2;Q14980-3;Q14980-4	Q14980	986	999	NUMA1	Nuclear mitotic apparatus protein 1	yes	no	2	0.00016541	168.22	None	None	By MS/MS	None	None
AALMESQGQQQEERGQQER	EREAEQMGNELERLRAALMESQGQQQEERG	ESQGQQQEERGQQEREVARLTQERGRAQAD	R	A	A	E	R	E	2	2	0	0	0	6	4	2	0	0	1	0	1	0	0	1	0	0	0	0	0	0	19	1	2202.0084	Q14980;Q14980-2;Q14980-3;Q14980-4	Q14980	986	1004	NUMA1	Nuclear mitotic apparatus protein 1	yes	no	3	0.025244	49.036	None	None	None	None	None
AALPAQELEEYNK	TTIKRIIKKVQDLERAALPAQELEEYNKIL	ERAALPAQELEEYNKILLDMETTYSVATVC	R	A	A	N	K	I	3	0	1	0	0	1	3	0	0	0	2	1	0	0	1	0	0	0	1	0	0	0	13	0	1474.7304	P12821;A0A0A0MSN4;P12821-2;F6X3S4;P12821-4;P12821-3;J3KSQ5	P12821	730	742	ACE	Angiotensin-converting enzyme;Angiotensin-converting enzyme, soluble form;Angiotensin-converting enzyme	yes	no	2	0.00039378	132.78	None	None	None	By matching	By MS/MS
AALPLTTSDTK	QVVNQVWEAADVLIKAALPLTTSDTKTVSE	VLIKAALPLTTSDTKTVSEWISQMATLPQA	K	A	A	T	K	T	2	0	0	1	0	0	0	0	0	0	2	1	0	0	1	1	3	0	0	0	0	0	11	0	1116.6027	Q7Z6Z7;Q7Z6Z7-2;Q7Z6Z7-3;A0A994J483	Q7Z6Z7	1498	1508	HUWE1	E3 ubiquitin-protein ligase HUWE1;HECT-type E3 ubiquitin transferase	yes	no	2	0.013657	69.375	None	None	None	By matching	By MS/MS
AALPSHVVTMLDNFPTNLHPMSQLSAAVTALNSESNFAR	TEEQVSWLSKEWAKRAALPSHVVTMLDNFP	SAAVTALNSESNFARAYAQGISRTKYWELI	R	A	A	A	R	A	6	1	4	1	0	1	1	0	2	0	5	0	2	2	3	5	3	0	0	3	0	0	39	0	4151.0568	O75390;B4DJV2;A0A0C4DGI3;H0YH82;F8VPA1;F8W1S4;F8VPF9;F8VX68;F8VRP1;F8VRI6;F8VR34	O75390	145	183	CS	Citrate synthase, mitochondrial;Citrate synthase	yes	no	3;4;5	1.1514E-73	268.65	None	None	By MS/MS	By MS/MS	By MS/MS
AALPYFPR	IQCSFDASGTLTPERAALPYFPRRYGAHAS	GTLTPERAALPYFPRRYGAHASLRYNPRER	R	A	A	P	R	R	2	1	0	0	0	0	0	0	0	0	1	0	0	1	2	0	0	0	1	0	0	0	8	0	933.50724	Q9NRN5;B4DNG0;Q9NRN5-2	Q9NRN5	360	367	OLFML3	Olfactomedin-like protein 3	yes	no	2	0.0020185	103.29	By MS/MS	By MS/MS	By matching	None	By MS/MS
AALQEELQLCK	FCFTPHTEEGCLSERAALQEELQLCKGLVQ	LSERAALQEELQLCKGLVQALQTKVTQQGL	R	A	A	C	K	G	2	0	0	0	1	2	2	0	0	0	3	1	0	0	0	0	0	0	0	0	0	0	11	0	1301.6649	P49327;A0A0U1RQF0	P49327	1132	1142	FASN	Fatty acid synthase;[Acyl-carrier-protein] S-acetyltransferase;[Acyl-carrier-protein] S-malonyltransferase;3-oxoacyl-[acyl-carrier-protein] synthase;3-oxoacyl-[acyl-carrier-protein] reductase;3-hydroxyacyl-[acyl-carrier-protein] dehydratase;Enoyl-[acyl-carrier-protein] reductase;Acyl-[acyl-carrier-protein] hydrolase;Fatty acid synthase	yes	no	2	0.00011269	135.79	None	None	None	None	None
AALQEELSDVLIYLVALAAR	TDGEPGPQGWSPRERAALQEELSDVLIYLV	ELSDVLIYLVALAARCRVDLPLAVLSKMDI	R	A	A	A	R	C	5	1	0	1	0	1	2	0	0	1	5	0	0	0	0	1	0	0	1	2	0	0	20	0	2157.2045	Q9H773	Q9H773	90	109	DCTPP1	dCTP pyrophosphatase 1	yes	yes	3	3.2972E-12	170.5	None	None	None	None	By MS/MS
AALQEGHQFLCSIEA	GLEEACQLAQFKEMKAALQEGHQFLCSIEA	AALQEGHQFLCSIEA_______________	K	A	A	E	A	-	3	0	0	0	1	2	2	1	1	1	2	0	0	1	0	1	0	0	0	0	0	0	15	0	1672.7879	P50583	P50583	133	147	NUDT2	Bis(5-nucleosyl)-tetraphosphatase [asymmetrical]	yes	yes	2	0.009059	67.022	None	By MS/MS	None	None	By matching
AALQELLSK	AVVSERLKIRGSLARAALQELLSKGLIKLV	RGSLARAALQELLSKGLIKLVSKHRAQVIY	R	A	A	S	K	G	2	0	0	0	0	1	1	0	0	0	3	1	0	0	0	1	0	0	0	0	0	0	9	0	971.56515	P62851	P62851	86	94	RPS25	Small ribosomal subunit protein eS25	yes	yes	2	0.00055388	113.71	By MS/MS	By MS/MS	By MS/MS	By MS/MS	By MS/MS
AALQELLSKGLIK	AVVSERLKIRGSLARAALQELLSKGLIKLV	ARAALQELLSKGLIKLVSKHRAQVIYTRNT	R	A	A	I	K	L	2	0	0	0	0	1	1	1	0	1	4	2	0	0	0	1	0	0	0	0	0	0	13	1	1382.8497	P62851	P62851	86	98	RPS25	Small ribosomal subunit protein eS25	yes	yes	3	0.0048768	78.763	None	None	None	None	None
AALRDYETVVK	YYRRAASNMALGKFRAALRDYETVVKVKPH	GKFRAALRDYETVVKVKPHDKDAKMKYQEC	R	A	A	V	K	V	2	1	0	1	0	0	1	0	0	0	1	1	0	0	0	0	1	0	1	2	0	0	11	1	1263.6823	P53041;H0YDU8;A8MU39	P53041	114	124	PPP5C	Serine/threonine-protein phosphatase 5;Serine/threonine-protein phosphatase	yes	no	3	0.087854	49.448	None	None	None	None	None
AALSASEGEEVPQDK	RISGLGLTPEQKQKKAALSASEGEEVPQDK	AALSASEGEEVPQDKAPSHVPFLLIGGGTA	K	A	A	D	K	A	3	0	0	1	0	1	3	1	0	0	1	1	0	0	1	2	0	0	0	1	0	0	15	0	1529.7209	O95831;O95831-3;A0A6Q8PFE1;A0A6Q8PG15;A0A6Q8PFM5;A0A6Q8PFQ8;A0A7I2PK44;A0A6Q8PFS4;A0A6Q8PFA7;A0A6Q8PFW2;O95831-4;A0A6Q8PF87	O95831	113	127	AIFM1	Apoptosis-inducing factor 1, mitochondrial	yes	no	2	2.8674999999999996E-59	257.58	By MS/MS	By MS/MS	By MS/MS	By MS/MS	None
AALSEEELEK	AVKREAALPPVSPLKAALSEEELEKKSKAI	VSPLKAALSEEELEKKSKAIIEEYLHLNDM	K	A	A	E	K	K	2	0	0	0	0	0	4	0	0	0	2	1	0	0	0	1	0	0	0	0	0	0	10	0	1117.5503	Q04637;Q04637-5;E7EUU4;Q04637-3;E9PGM1;Q04637-4;E7EX73;A0A7I2Y1C3;Q04637-8;Q04637-9;Q04637-6;Q04637-7	Q04637	1235	1244	EIF4G1	Eukaryotic translation initiation factor 4 gamma 1	yes	no	2	0.0035711	117.89	None	None	None	None	None
AALSGANVLTLIEK	MFWTNWNEQHPSIMRAALSGANVLTLIEKD	RAALSGANVLTLIEKDIRTPNGLAIDHRAE	R	A	A	E	K	D	3	0	1	0	0	0	1	1	0	1	3	1	0	0	0	1	1	0	0	1	0	0	14	0	1398.8082	Q07954;H0YJI8	Q07954	2361	2374	LRP1	Prolow-density lipoprotein receptor-related protein 1;Low-density lipoprotein receptor-related protein 1 85 kDa subunit;Low-density lipoprotein receptor-related protein 1 515 kDa subunit;Low-density lipoprotein receptor-related protein 1 intracellular domain	yes	no	2	0.00029468	119.39	None	None	None	None	None
AALTGLLHR	SGTSYKDLMPHDLARAALTGLLHRTSVPKE	PHDLARAALTGLLHRTSVPKEVVDYIIFGT	R	A	A	H	R	T	2	1	0	0	0	0	0	1	1	0	3	0	0	0	0	0	1	0	0	0	0	0	9	0	950.56615	P55084;P55084-2;B5MD38;C9JEY0;C9JE81	P55084	82	90	HADHB	Trifunctional enzyme subunit beta, mitochondrial;3-ketoacyl-CoA thiolase;Trifunctional enzyme subunit beta, mitochondrial	yes	no	1;2	9.6629E-17	220.25	By MS/MS	None	By MS/MS	By MS/MS	By matching
AALTRDPQFQK	______________________________	______________________________	M	A	A	Q	K	L	2	1	0	1	0	2	0	0	0	0	1	1	0	1	1	0	1	0	0	0	0	0	11	1	1273.6779	P06744;A0A2R8Y6C7;A0A0J9YXP8;K7EPY4;K7ERC6;K7ENA0;K7EP41;A0A0J9YXM3	P06744	2	12	GPI	Glucose-6-phosphate isomerase	yes	no	2	7.135600000000001E-35	272.82	None	By MS/MS	By MS/MS	By MS/MS	By MS/MS
AALVAQNYINYQQGTPHR	______________________________	VAQNYINYQQGTPHRVFEVQKVKQASMEDI	R	A	A	H	R	V	3	1	2	0	0	3	0	1	1	1	1	0	0	0	1	0	1	0	2	1	0	0	18	0	2043.0286	Q9BS40	Q9BS40	13	30	LXN	Latexin	yes	yes	3	2.4022E-08	172.91	By MS/MS	By matching	By MS/MS	By MS/MS	By MS/MS
AALVDLEPGTMDSVR	NVYYNESSSQKYVPRAALVDLEPGTMDSVR	AALVDLEPGTMDSVRSGPFGQLFRPDNFIF	R	A	A	V	R	S	2	1	0	2	0	0	1	1	0	0	2	0	1	0	1	1	1	0	0	2	0	0	15	0	1572.7818	Q9BUF5;K7EL29;K7EN98;K7ESQ3;K7EQT3;K7EJ64;K7ERA8;K7EJZ4;K7EPE5	Q9BUF5	63	77	TUBB6	Tubulin beta-6 chain	yes	no	2	8.5356E-05	172.17	By matching	By MS/MS	By MS/MS	By MS/MS	By MS/MS
AAMAAAQSGTPGPVFVELPVDVLYPYFMVQK	CVSVRRVRDIVPTLRAAMAAAQSGTPGPVF	ELPVDVLYPYFMVQKEMVPAKPPKGLVGRV	R	A	A	Q	K	E	5	0	0	1	0	2	1	2	0	0	2	1	2	2	4	1	1	0	2	5	0	0	31	0	3295.6661	A1L0T0;M0R026;M0R1B5;E9PJS0	A1L0T0	191	221	ILVBL	2-hydroxyacyl-CoA lyase 2	yes	no	3	0.0012329	69.439	None	None	None	None	By MS/MS
AAMAVGGAGGSR	______________________________	______________________________	M	A	A	S	R	V	4	1	0	0	0	0	0	4	0	0	0	0	1	0	0	1	0	0	0	1	0	0	12	0	1003.4869	O14744;O14744-5;G3V580;G3V2X6;G3V2L6;G3V2F5;C9JSX3;G3V507	O14744	2	13	PRMT5	Protein arginine N-methyltransferase 5;Protein arginine N-methyltransferase 5, N-terminally processed	yes	no	2	0.0010788	98.73	None	None	None	None	None
AAMDNSEIAGEK	NAAVQAVNAHSNILKAAMDNSEIAGEKKSA	ILKAAMDNSEIAGEKKSAQWRTVEGALKER	K	A	A	E	K	K	3	0	1	1	0	0	2	1	0	1	0	1	1	0	0	1	0	0	0	0	0	0	12	0	1234.55	Q16891;Q16891-2;Q16891-4;C9J406;B9A067;Q16891-3;H7C463	Q16891	258	269	IMMT	MICOS complex subunit MIC60	yes	no	2	0.00035231	112.13	None	By matching	By MS/MS	By MS/MS	By MS/MS
AAMEALVVEVTK	LQISHEAAACITGLRAAMEALVVEVTKQPA	GLRAAMEALVVEVTKQPAIISQLDPVNERM	R	A	A	T	K	Q	3	0	0	0	0	0	2	0	0	0	1	1	1	0	0	0	1	0	0	3	0	0	12	0	1259.6795	Q08211;Q08211-2	Q08211	1105	1116	DHX9	ATP-dependent RNA helicase A	yes	no	2	0.016155	83.775	None	None	None	None	By MS/MS
AAMEPIVISAK	PEFSSIPAQISPEGRAAMEPIVISAKTMLE	PEGRAAMEPIVISAKTMLESAGGLIQTARA	R	A	A	A	K	T	3	0	0	0	0	0	1	0	0	2	0	1	1	0	1	1	0	0	0	1	0	0	11	0	1128.6213	Q9Y490;Q9Y490-2	Q9Y490	1594	1604	TLN1	Talin-1	yes	no	2	0.00049312	109.66	By MS/MS	By MS/MS	None	None	By MS/MS
AAMFPETLDEGMQIPSTQFDAAHPTNVQR	DIDGQYAMTRAQRVRAAMFPETLDEGMQIP	PSTQFDAAHPTNVQRLAEPSQMLKHAVVNL	R	A	A	Q	R	L	4	1	1	2	0	3	2	1	1	1	1	0	2	2	3	1	3	0	0	1	0	0	29	0	3201.4859	P35222;A0A2R8YCH5;A0A2R8Y5A3;A0A2R8Y804;A0A2R8Y543;A0A2R8Y7Z0;B4DGU4;A0A2R8Y5Z1	P35222	96	124	CTNNB1	Catenin beta-1	no	no	3	0.0011111	82.62	None	None	None	None	By MS/MS
AAMPPQIIQFPEDQK	DATVKKKPAPKTPPKAAMPPQIIQFPEDQK	AAMPPQIIQFPEDQKVRAGESVELFGKVTG	K	A	A	Q	K	V	2	0	0	1	0	3	1	0	0	2	0	1	1	1	3	0	0	0	0	0	0	0	15	0	1711.8603	Q15746-11;Q15746-6;A0A8I5KTQ1;A0A8I5QJW9;A0A8I5QKW8;A0A8I5QJT9;A0A8I5KUH4;D6R9C2;Q15746-7;Q15746;A0A8I5QKL9;A0A8I5KU53;Q15746-2;Q15746-4;Q15746-3;A0A8I5KUP2;A0A8I5KUB2;Q15746-5;Q15746-9	Q15746-7	312	326	MYLK	Myosin light chain kinase, smooth muscle;Myosin light chain kinase, smooth muscle, deglutamylated form;Myosin light chain kinase, smooth muscle	no	no	2;3	3.7513E-14	177.57	By MS/MS	None	By MS/MS	By MS/MS	By MS/MS
AAMPVAQHLNPVQVLQLVEETLPDNSILVVDGGDFVGTAAHLVQPR	LREADRQKEQTFREKAAMPVAQHLNPVQVL	GGDFVGTAAHLVQPRGPLRWLDPGAFGTLG	K	A	A	P	R	G	5	1	2	3	0	4	2	3	2	1	6	0	1	1	4	1	2	0	0	8	0	0	46	0	4857.5487	A1L0T0;M0R026	A1L0T0	437	482	ILVBL	2-hydroxyacyl-CoA lyase 2	yes	no	4;5	2.3487E-29	175.37	None	By matching	None	By MS/MS	By MS/MS
AANAAENDFSVSQAEMSSR	LKKQMEYERQVASLKAANAAENDFSVSQAE	AENDFSVSQAEMSSRQAMLENASDIKLEKF	K	A	A	S	R	Q	5	1	2	1	0	1	2	0	0	0	0	0	1	1	0	4	0	0	0	1	0	0	19	0	1983.8592	Q8NE71;Q5STZ8;Q8NE71-2;H0YGW7;A0A0G2JJB9	Q8NE71	276	294	ABCF1	ATP-binding cassette sub-family F member 1	yes	no	2	1.9075E-11	200.44	None	By MS/MS	By MS/MS	None	None
AANALCAGMR	FTAGFVQFRVFNNERAANALCAGMRVTGCN	FNNERAANALCAGMRVTGCNTEHHCIGGGG	R	A	A	M	R	V	4	1	1	0	1	0	0	1	0	0	1	0	1	0	0	0	0	0	0	0	0	0	10	0	1033.4797	Q8WWA0	Q8WWA0	246	255	ITLN1	Intelectin-1	yes	yes	2	0.0017302	94.874	None	None	None	None	None
AANDAGYFNDEMAPIEVK	EECDKYALQSQQRWKAANDAGYFNDEMAPI	DAGYFNDEMAPIEVKTKKGKQTMQVDEHAR	K	A	A	V	K	T	4	0	2	2	0	0	2	1	0	1	0	1	1	1	1	0	0	0	1	1	0	0	18	0	1953.8778	P42765;A0A0B4J2A4;K7EME0	P42765	192	209	ACAA2	3-ketoacyl-CoA thiolase, mitochondrial	yes	no	2	1.0506E-07	199.84	By MS/MS	By MS/MS	By matching	By MS/MS	By MS/MS
AANGVVLATEK	ALAAVAGGAPSVGIKAANGVVLATEKKQKS	VGIKAANGVVLATEKKQKSILYDERSVHKV	K	A	A	E	K	K	3	0	1	0	0	0	1	1	0	0	1	1	0	0	0	0	1	0	0	2	0	0	11	0	1071.5924	P25787;A0A024RA52;A0A7I2V2H3	P25787	40	50	PSMA2	Proteasome subunit alpha type-2;Proteasome subunit alpha type	yes	no	2	0.099096	53.517	None	None	None	None	None
AANILVGENLVCK	MAYVERMNYVHRDLRAANILVGENLVCKVA	LRAANILVGENLVCKVADFGLARLIEDNEY	R	A	A	C	K	V	2	0	2	0	1	0	1	1	0	1	2	1	0	0	0	0	0	0	0	2	0	0	13	0	1399.7493	P12931;P12931-2;P12931-3	P12931	392	404	SRC	Proto-oncogene tyrosine-protein kinase Src	no	no	2	0.00045309	106.29	None	None	By matching	By matching	By matching
AANLSR	______________________________	______________________________	M	A	A	S	R	N	2	1	1	0	0	0	0	0	0	0	1	0	0	0	0	1	0	0	0	0	0	0	6	0	630.34492	Q9UJU6;Q9UJU6-2;Q9UJU6-3;B4DDD6;Q9UJU6-6;F8WBG8;F8WC20;F8WBB2;F8WFE1;F2Z2V3;F8WB73;F8WCK3;F2Z3E3	Q9UJU6	2	7	DBNL	Drebrin-like protein	yes	no	1	0.0030492	118.69	None	By MS/MS	By matching	None	None
AANNGALPPDLSYIVR	FDYFPKPYPNSEAARAANNGALPPDLSYIV	ANNGALPPDLSYIVRARHGGEDYVFSLLTG	R	A	A	V	R	A	3	1	2	1	0	0	0	1	0	1	2	0	0	0	2	1	0	0	1	1	0	0	16	0	1669.8788	P08574	P08574	187	202	CYC1	Cytochrome c1, heme protein, mitochondrial	yes	yes	2	0.00037144	116.01	By MS/MS	None	By MS/MS	None	By MS/MS
AANSLEAFIFETQDK	QDLTLRDLEKQEREKAANSLEAFIFETQDK	AANSLEAFIFETQDKLYQPEYQEVSTEEQR	K	A	A	D	K	L	3	0	1	1	0	1	2	0	0	1	1	1	0	2	0	1	1	0	0	0	0	0	15	0	1682.8152	Q9Y4L1;A0A494C039;A0A087X054;K7EQK2;A0A8Q3SHG4	Q9Y4L1	739	753	HYOU1	Hypoxia up-regulated protein 1	yes	no	2;3	8.061400000000001E-30	262.11	None	None	By matching	By MS/MS	By MS/MS
AANVLLSEQGDVK	LDYLHSEKKIHRDIKAANVLLSEQGDVKLA	IKAANVLLSEQGDVKLADFGVAGQLTDTQI	K	A	A	V	K	L	2	0	1	1	0	1	1	1	0	0	2	1	0	0	0	1	0	0	0	2	0	0	13	0	1342.7092	Q9P289;Q8NBY1;B4E0Y9;Q9P289-2;Q9P289-3;O00506;C9JDH9;C9J6L2;C9JCC0;C9J232;H7C279;O00506-3;O00506-2;C9JJV0	Q9P289	147	159	STK26;STK25	Serine/threonine-protein kinase 26;non-specific serine/threonine protein kinase;Serine/threonine-protein kinase 25	yes	no	2	0.00044235	133.23	None	By MS/MS	None	None	None
AANYSSTSTRR	______________________________	______________________________	M	A	A	R	R	E	2	2	1	0	0	0	0	0	0	0	0	0	0	0	0	3	2	0	1	0	0	0	11	1	1212.5847	Q9BTV4	Q9BTV4	2	12	TMEM43	Transmembrane protein 43	yes	yes	2	0.0027105	101.65	None	By matching	None	None	None
AAPALTELGLLHNR	KLPDAVCRDLSEALRAAPALTELGLLHNRL	RAAPALTELGLLHNRLSEAGLRMLSEGLAW	R	A	A	N	R	L	3	1	1	0	0	0	1	1	1	0	4	0	0	0	1	0	1	0	0	0	0	0	14	0	1474.8256	P59044;P59044-2	P59044	754	767	NLRP6	NACHT, LRR and PYD domains-containing protein 6	yes	no	3	0.0032919	77.527	None	None	None	None	By MS/MS
AAPAPGLISVFSSSQELGAALAQLVAQR	______________________________	SQELGAALAQLVAQRAACCLAGARARFALG	M	A	A	Q	R	A	7	1	0	0	0	3	1	2	0	1	4	0	0	1	2	4	0	0	0	2	0	0	28	0	2751.4919	O95336;M0R261;M0R0U3	O95336	2	29	PGLS	6-phosphogluconolactonase	yes	no	3	5.5775999999999994E-21	187.17	None	None	By MS/MS	None	By matching
AAPAPGLISVFSSSQELGAALAQLVAQRAACCLAGAR	______________________________	QLVAQRAACCLAGARARFALGLSGGSLVSM	M	A	A	A	R	A	11	2	0	0	2	3	1	3	0	1	5	0	0	1	2	4	0	0	0	2	0	0	37	1	3681.9083	O95336;M0R261;M0R0U3	O95336	2	38	PGLS	6-phosphogluconolactonase	yes	no	4	1.1131E-05	77.733	None	None	None	None	None
AAPAQQTTQPGGGK	______________________________	MAAPAQQTTQPGGGKRKGKAQYVLAKRARR	M	A	A	G	K	R	3	0	0	0	0	3	0	3	0	0	0	1	0	0	2	0	2	0	0	0	0	0	14	0	1310.6579	Q9NXG2;H3BNW0	Q9NXG2	2	15	THUMPD1	THUMP domain-containing protein 1	yes	no	2	1.8531E-05	163.66	None	By matching	By matching	By matching	None
AAPAQQTTQPGGGKR	______________________________	AAPAQQTTQPGGGKRKGKAQYVLAKRARRC	M	A	A	K	R	K	3	1	0	0	0	3	0	3	0	0	0	1	0	0	2	0	2	0	0	0	0	0	15	1	1466.759	Q9NXG2;H3BNW0	Q9NXG2	2	16	THUMPD1	THUMP domain-containing protein 1	yes	no	2	1.0499E-05	175.33	None	By MS/MS	By matching	By MS/MS	By matching
AAPEASGTPSSDAVSR	RELRVNRGLDTGRRRAAPEASGTPSSDAVS	APEASGTPSSDAVSRLEEEMRKLQATVQEL	R	A	A	S	R	L	4	1	0	1	0	0	1	1	0	0	0	0	0	0	2	4	1	0	0	1	0	0	16	0	1501.7009	P31146	P31146	417	432	CORO1A	Coronin-1A	yes	yes	2	2.5975E-11	216.68	By matching	None	By MS/MS	By MS/MS	None
AAPEASGTPSSDAVSRLEEEMR	RELRVNRGLDTGRRRAAPEASGTPSSDAVS	TPSSDAVSRLEEEMRKLQATVQELQKRLDR	R	A	A	M	R	K	4	2	0	1	0	0	4	1	0	0	1	0	1	0	2	4	1	0	0	1	0	0	22	1	2289.0543	P31146	P31146	417	438	CORO1A	Coronin-1A	yes	yes	3	7.6051E-09	106.86	By MS/MS	None	By MS/MS	By MS/MS	By matching
AAPEASGTPSSDAVSRLEEEMRK	RELRVNRGLDTGRRRAAPEASGTPSSDAVS	PSSDAVSRLEEEMRKLQATVQELQKRLDRL	R	A	A	R	K	L	4	2	0	1	0	0	4	1	0	0	1	1	1	0	2	4	1	0	0	1	0	0	23	2	2417.1493	P31146	P31146	417	439	CORO1A	Coronin-1A	yes	yes	3;4	1.0047E-10	120.25	None	By MS/MS	By MS/MS	By MS/MS	By MS/MS
AAPEASSPPASPLQHLLPGK	PLLNGAPAGESPQPKAAPEASSPPASPLQH	SSPPASPLQHLLPGKAVDLGPPKPSDQETG	K	A	A	G	K	A	4	0	0	0	0	1	1	1	1	0	3	1	0	0	5	3	0	0	0	0	0	0	20	0	1967.0476	Q96TA1;Q96TA1-2	Q96TA1	686	705	NIBAN2	Protein Niban 2	yes	no	2;3	3.4153E-06	121.18	None	By MS/MS	By MS/MS	By MS/MS	By MS/MS
AAPEERDLTQEQTEK	______________________________	AAPEERDLTQEQTEKLLQFQDLTGIESMDQ	M	A	A	E	K	L	2	1	0	1	0	2	4	0	0	0	1	1	0	0	1	0	2	0	0	0	0	0	15	1	1743.8275	Q96CS3	Q96CS3	2	16	FAF2	FAS-associated factor 2	yes	yes	2	3.2813999999999997E-21	252.14	By matching	By MS/MS	By MS/MS	By MS/MS	By MS/MS
AAPEGSGLGEDARLDQETAQWLR	______________________________	GEDARLDQETAQWLRWDKNSLTLEAVKRLI	M	A	A	L	R	W	4	2	0	2	0	2	3	3	0	0	3	0	0	0	1	1	1	1	0	0	0	0	23	1	2469.1884	Q96G03;E7ENQ8;E9PD70	Q96G03	2	24	PGM2	Phosphopentomutase	yes	no	2;3	3.4178E-14	116.96	None	None	By MS/MS	By MS/MS	By MS/MS
AAPEGSGLGEDARLDQETAQWLRWDK	______________________________	ARLDQETAQWLRWDKNSLTLEAVKRLIAEG	M	A	A	D	K	N	4	2	0	3	0	2	3	3	0	0	3	1	0	0	1	1	1	2	0	0	0	0	26	2	2898.3896	Q96G03;E7ENQ8;E9PD70	Q96G03	2	27	PGM2	Phosphopentomutase	yes	no	3	6.4216E-05	130.01	None	None	None	None	By matching
AAPEMVSLLK	LHACLQLGRLKDQDKAAPEMVSLLKRNNCG	KDQDKAAPEMVSLLKRNNCGKALDIARQAR	K	A	A	L	K	R	2	0	0	0	0	0	1	0	0	0	2	1	1	0	1	1	0	0	0	1	0	0	10	0	1057.5842	Q92947;Q92947-2;K7EQ99;K7ESA6	Q92947	362	371	GCDH	Glutaryl-CoA dehydrogenase, mitochondrial	yes	no	2	0.014327	67.897	None	None	None	None	By MS/MS
AAPEPLRPR	______________________________	______________________________	M	A	A	P	R	L	2	2	0	0	0	0	1	0	0	0	1	0	0	0	3	0	0	0	0	0	0	0	9	1	1005.572	Q15599;Q15599-2	Q15599	2	10	NHERF2	Na(+)/H(+) exchange regulatory cofactor NHE-RF2	yes	no	2	0.030236	78.77	None	None	None	None	By MS/MS
AAPFNNWMEGAMEDLQDTFIVHTIEEIQGLTTAHEQFK	LLETIDQLYLEYAKRAAPFNNWMEGAMEDL	IEEIQGLTTAHEQFKATLPDADKERLAILG	R	A	A	F	K	A	4	0	2	2	0	3	5	2	2	3	2	1	2	3	1	0	4	1	0	1	0	0	38	0	4361.0409	P12814-3;A0A804HII9;A0A804HKE2;A0A804HLD0;A0A804HIN7;A0A804HJU8;H7C5W8;A0A804HK61;P12814-2;A0A7I2V4Y4;P12814-4;H9KV75;P12814;A0A804HL31	P12814-3	518	555	ACTN1	Alpha-actinin-1	no	no	3;4;5	6.7541E-143	341.9	By MS/MS	By MS/MS	By MS/MS	By MS/MS	By MS/MS
AAPFNNWMESAMEDLQDMFIVHTIEEIEGLISAHDQFK	QLEAIDQLHLEYAKRAAPFNNWMESAMEDL	IEEIEGLISAHDQFKSTLPDADREREAILA	R	A	A	F	K	S	4	0	2	3	0	2	5	1	2	4	2	1	3	3	1	2	1	1	0	1	0	0	38	0	4406.0334	F5GXS2;H7C144;O43707-2;A0AAG2T990;O43707-3;O43707;A0A8V8TL71	O43707	537	574	ACTN4	Alpha-actinin-4	no	no	3;4;5	2.5789E-87	279.34	None	By MS/MS	By MS/MS	None	By MS/MS
AAPFSLEYR	______________________________	FSTEERAAPFSLEYRVFLKNEKGQYISPFH	R	A	A	Y	R	V	2	1	0	0	0	0	1	0	0	0	1	0	0	1	1	1	0	0	1	0	0	0	9	0	1052.5291	Q15181;Q5SQT6	Q15181	10	18	PPA1	Inorganic pyrophosphatase	yes	no	2	0.00012656	143.12	By MS/MS	None	None	By MS/MS	By MS/MS
AAPFSLEYRVFLK	______________________________	ERAAPFSLEYRVFLKNEKGQYISPFHDIPI	R	A	A	L	K	N	2	1	0	0	0	0	1	0	0	0	2	1	0	2	1	1	0	0	1	1	0	0	13	1	1539.8449	Q15181;Q5SQT6	Q15181	10	22	PPA1	Inorganic pyrophosphatase	yes	no	3	0.0020273	87.216	None	None	None	None	None
AAPGAEFAPNK	EGIGAIGGTPPAFNRAAPGAEFAPNKRRRY	AFNRAAPGAEFAPNKRRRY___________	R	A	A	N	K	R	4	0	1	0	0	0	1	1	0	0	0	1	0	1	2	0	0	0	0	0	0	0	11	0	1071.5349	Q15233;A0A7I2V5Y7;A0A7I2V535;A0A7I2V4J2;Q15233-2;A0A7I2V4K9	Q15233	457	467	NONO	Non-POU domain-containing octamer-binding protein	yes	no	2	0.00092518	100.84	By MS/MS	By MS/MS	By MS/MS	By MS/MS	By MS/MS
AAPGAEFAPNKR	EGIGAIGGTPPAFNRAAPGAEFAPNKRRRY	FNRAAPGAEFAPNKRRRY____________	R	A	A	K	R	R	4	1	1	0	0	0	1	1	0	0	0	1	0	1	2	0	0	0	0	0	0	0	12	1	1227.636	Q15233;A0A7I2V5Y7;A0A7I2V535;A0A7I2V4J2;Q15233-2;A0A7I2V4K9	Q15233	457	468	NONO	Non-POU domain-containing octamer-binding protein	yes	no	2;3	5.244E-05	105.13	None	None	None	None	By matching
AAPGAGDAAAGSGAEFAGGDGAAR	DGGDSGEGSAGEGERAAPGAGDAAAGSGAE	AGSGAEFAGGDGAARGGGAAAPLSPGATVA	R	A	A	A	R	G	10	1	0	2	0	0	1	7	0	0	0	0	0	1	1	1	0	0	0	0	0	0	24	0	1973.8827	Q5K4L6;X6R3N0;Q5K4L6-2;Q5K4L6-3	Q5K4L6	133	156	SLC27A3	Long-chain fatty acid transport protein 3;long-chain-fatty-acid--CoA ligase	yes	no	2	1.0451E-05	153.95	None	By MS/MS	None	By matching	By MS/MS
AAPGEAPPELLCLVSHFYPSGGLEVEWELR	YKPPKVSLMPATLARAAPGEAPPELLCLVS	HFYPSGGLEVEWELRGGPGGRSQKAEGQRW	R	A	A	L	R	G	3	1	0	0	1	0	5	3	1	0	5	0	0	1	4	2	0	1	1	2	0	0	30	0	3322.6332	O15533;A0A0G2JKZ1;A0A8V8TP24;A0A0G2JH37;A2AB90;A0A8V8TQC5;O15533-3;A0A0A0MSV9;O15533-2;A0A8V8TQC1;C9JA35;O15533-4;A0A0A0MT98;A0A8V8TP19	O15533	304	333	TAPBP	Tapasin	yes	no	3	0.001395	68.942	None	None	None	None	None
AAPLAGFGYGLPISR	YMYSTAPRPSLEPTRAAPLAGFGYGLPISR	AAPLAGFGYGLPISRLYARYFQGDLKLYSM	R	A	A	S	R	L	3	1	0	0	0	0	0	3	0	1	2	0	0	1	2	1	0	0	1	0	0	0	15	0	1488.8089	Q15120;Q15120-2	Q15120	318	332	PDK3	[Pyruvate dehydrogenase (acetyl-transferring)] kinase isozyme 3, mitochondrial	yes	no	2	0.00013107	122.51	None	None	By MS/MS	By matching	None
AAPLQGMLPGLLAPLR	IAFDSSLVFIPAEFRAAPLQGMLPGLLAPL	APLQGMLPGLLAPLRTLSGTPEVHSNKRDI	R	A	A	L	R	T	3	1	0	0	0	1	0	2	0	0	5	0	1	0	3	0	0	0	0	0	0	0	16	0	1616.9436	P12111;P12111-2;P12111-5;P12111-3;P12111-4	P12111	610	625	COL6A3	Collagen alpha-3(VI) chain	no	no	2;3	7.683E-32	266.39	By MS/MS	By matching	By MS/MS	By MS/MS	By MS/MS
AAPMTPAARPEDYEAALNAALADVPELAR	______________________________	AALNAALADVPELARLLEIDPYLKPYAVDF	M	A	A	A	R	L	10	2	1	2	0	0	3	0	0	0	3	0	1	0	4	0	1	0	1	1	0	0	29	1	2993.4917	Q04446	Q04446	2	30	GBE1	1,4-alpha-glucan-branching enzyme	yes	yes	3	0.0011192	101.93	None	None	None	None	None
AAPRPAPVAQPPAAAPPSAVGSSAAAPR	TSRMAPPASRAPQMRAAPRPAPVAQPPAAA	AAPPSAVGSSAAAPRQPGLMAQMATTAAGV	R	A	A	P	R	Q	11	2	0	0	0	1	0	1	0	0	0	0	0	0	8	3	0	0	0	2	0	0	28	1	2532.3561	Q9Y6H1;Q5T1J5	Q9Y6H1	24	51	CHCHD2;CHCHD2P9	Coiled-coil-helix-coiled-coil-helix domain-containing protein 2;Putative coiled-coil-helix-coiled-coil-helix domain-containing protein CHCHD2P9, mitochondrial	yes	no	3	0.00069914	107.19	None	None	By MS/MS	By MS/MS	By MS/MS
AAPRPSPAISVSVSAPAFYAPQK	______________________________	ISVSVSAPAFYAPQKKFGPVVAPKPKVNPF	M	A	A	Q	K	K	6	1	0	0	0	1	0	0	0	1	0	1	0	1	5	4	0	0	1	2	0	0	23	1	2311.2325	Q15942;H0Y2Y8;C9IZ41	Q15942	2	24	ZYX	Zyxin	yes	no	2;3	4.0207E-15	182.35	None	By MS/MS	None	None	None
AAPRPSPAISVSVSAPAFYAPQKK	______________________________	SVSVSAPAFYAPQKKFGPVVAPKPKVNPFR	M	A	A	K	K	F	6	1	0	0	0	1	0	0	0	1	0	2	0	1	5	4	0	0	1	2	0	0	24	2	2439.3274	Q15942;H0Y2Y8;C9IZ41	Q15942	2	25	ZYX	Zyxin	yes	no	3	3.6773E-07	141.45	None	By MS/MS	None	None	None
AAPSAEFSVDR	KAKAQWPAWQPLNVRAAPSAEFSVDRTRHL	LNVRAAPSAEFSVDRTRHLMSFLTMMGPSP	R	A	A	D	R	T	3	1	0	1	0	0	1	0	0	0	0	0	0	1	1	2	0	0	0	1	0	0	11	0	1148.5462	Q9HCB6	Q9HCB6	299	309	SPON1	Spondin-1	yes	yes	2	0.0043862	81.338	None	None	By MS/MS	By matching	By matching
AAPSAEFSVDRTR	KAKAQWPAWQPLNVRAAPSAEFSVDRTRHL	VRAAPSAEFSVDRTRHLMSFLTMMGPSPDW	R	A	A	T	R	H	3	2	0	1	0	0	1	0	0	0	0	0	0	1	1	2	1	0	0	1	0	0	13	1	1405.695	Q9HCB6	Q9HCB6	299	311	SPON1	Spondin-1	yes	yes	3	0.021676	44.426	None	None	None	None	None
AAPSQQRLVVVSVSPQSR	______________________________	SQQRLVVVSVSPQSRASLAARFQLNPTDTA	M	A	A	S	R	A	2	2	0	0	0	3	0	0	0	0	1	0	0	0	2	4	0	0	0	4	0	0	18	1	1908.0541	Q9H6Q4-3;I3L2A3;H3BSJ7;H3BSH2	Q9H6Q4-3	2	19	CIAO3	Cytosolic iron-sulfur assembly component 3	no	no		1	NaN	None	None	None	None	None
AAPSTAPAEATPPKPGEAEAPPK	SAVPSSPKSVATEERAAPSTAPAEATPPKP	EATPPKPGEAEAPPKHPGVLKVEAILEKVQ	R	A	A	P	K	H	7	0	0	0	0	0	3	1	0	0	0	2	0	0	7	1	2	0	0	0	0	0	23	1	2184.1063	O95817	O95817	396	418	BAG3	BAG family molecular chaperone regulator 3	yes	yes	3	0.0010763	70.345	None	None	None	None	None
AAPSVTLFPPSSEELQANK	______________________________	VTLFPPSSEELQANKATLVCLISDFYPGAV	K	A	A	N	K	A	3	0	1	0	0	1	2	0	0	0	2	1	0	1	3	3	1	0	0	1	0	0	19	0	1985.0106	P0DOY2;P0CF74;P0DOY3;A0A5H1ZRQ7;A0M8Q6	P0DOY2	5	23	IGLC2;IGLC6;IGLC3;IGLC7	Immunoglobulin lambda constant 2;Immunoglobulin lambda constant 6;Immunoglobulin lambda constant 3;Immunoglobulin lambda constant 7	no	no	2;3	2.5614E-14	209.25	By MS/MS	By MS/MS	By MS/MS	By MS/MS	By MS/MS
AAPTAASDQPDSAATTEK	LEETAQLPSAPQGSRAAPTAASDQPDSAAT	TAASDQPDSAATTEKAKKIKNLKKKLRQVE	R	A	A	E	K	A	6	0	0	2	0	1	1	0	0	0	0	1	0	0	2	2	3	0	0	0	0	0	18	0	1730.7959	Q9BRP8;Q9BRP8-2	Q9BRP8	133	150	PYM1	Partner of Y14 and mago	yes	no	2	3.2249E-19	291.75	None	By MS/MS	By MS/MS	By MS/MS	By MS/MS
AAPVDLELKK	______________________________	______________________________	M	A	A	K	K	A	2	0	0	1	0	0	1	0	0	0	2	2	0	0	1	0	0	0	0	1	0	0	10	1	1082.6336	O60925;E5RGS4;D6RGG5	O60925	2	11	PFDN1	Prefoldin subunit 1	yes	no	2	0.03223	59.153	None	By matching	By matching	By matching	By matching
AAPVVAPPGVVVSR	______________________________	MAAPVVAPPGVVVSRANKRSGAGPGGSGGG	M	A	A	S	R	A	3	1	0	0	0	0	0	1	0	0	0	0	0	0	3	1	0	0	0	5	0	0	14	0	1317.7769	Q13144;A0A3B3IUB1;A0A3B3ISX3;C9JRD9;A0A3B3IT53;A0A3B3IS56;A0A3B3IRP4;A0A3B3IUF2;A0A3B3ISM8	Q13144	2	15	EIF2B5	Translation initiation factor eIF2B subunit epsilon	yes	no	2	0.0088828	69.979	None	None	By matching	By MS/MS	None
AAQAGVAVGDWVLSIDGENAGSLTHIEAQNK	FNVPLSISRLTPGGKAAQAGVAVGDWVLSI	GENAGSLTHIEAQNKIRACGERLSLGLSRA	K	A	A	N	K	I	6	0	2	2	0	2	2	4	1	2	2	1	0	0	0	2	1	1	0	3	0	0	31	0	3120.5476	Q9NR12;Q9NR12-6;D6RH06;Q9NR12-5;Q9NR12-4;D6RF83;Q9NR12-3;H7BYK4;D6RAN1;Q9NR12-2	Q9NR12	39	69	PDLIM7	PDZ and LIM domain protein 7	no	no	2;3;4	1.2496E-142	308.19	By MS/MS	By MS/MS	By MS/MS	By MS/MS	By MS/MS
AAQAPSSFQLLYDLK	EGGKGALALAQAVQRAAQAPSSFQLLYDLK	AAQAPSSFQLLYDLKLPVEDKIRIIAQKIY	R	A	A	L	K	L	3	0	0	1	0	2	0	0	0	0	3	1	0	1	1	2	0	0	1	0	0	0	15	0	1650.8617	P11586;V9GYY3;F5H2F4;A0A8V8TL50;V9GZ78;A0A8V8TMA4;A0A8V8TKT4;A0A494C1T2	P11586	805	819	MTHFD1	C-1-tetrahydrofolate synthase, cytoplasmic;Methylenetetrahydrofolate dehydrogenase;Methenyltetrahydrofolate cyclohydrolase;Formyltetrahydrofolate synthetase;C-1-tetrahydrofolate synthase, cytoplasmic, N-terminally processed;C-1-tetrahydrofolate synthase, cytoplasmic	yes	no	2	9.6429E-05	132.17	By MS/MS	By MS/MS	By MS/MS	By MS/MS	By MS/MS
AAQDFFSTCR	MRQAGRYLPEFRETRAAQDFFSTCRSPEAC	FRETRAAQDFFSTCRSPEACCELTLQPLRR	R	A	A	C	R	S	2	1	0	1	1	1	0	0	0	0	0	0	0	2	0	1	1	0	0	0	0	0	10	0	1201.5186	P06132;A0A494C0S8;Q5T446;A0A1B0GVN9;A0A494C0Q8;A0A494C085;A0A494C1D8;H0Y5R6;A0A494BZY8;A0A1B0GVZ4;A0A494C0P4;A0A494C1T3;A0A494C007	P06132	51	60	UROD	Uroporphyrinogen decarboxylase	yes	no	2	0.0019357	93.701	None	None	None	None	None
AAQDRDQIYR	SRSYRGGGGGGGGWRAAQDRDQIYRRRSPS	GGGWRAAQDRDQIYRRRSPSPYYSRGGYRS	R	A	A	Y	R	R	2	2	0	2	0	2	0	0	0	1	0	0	0	0	0	0	0	0	1	0	0	0	10	1	1234.6054	P62995;P62995-3;H7C2L4	P62995	252	261	TRA2B	Transformer-2 protein homolog beta	yes	no	2;3	5.3253E-05	123.75	None	By matching	By MS/MS	By matching	None
AAQGEPQVQFK	______________________________	______________________________	M	A	A	F	K	L	2	0	0	0	0	3	1	1	0	0	0	1	0	1	1	0	0	0	0	1	0	0	11	0	1201.6091	P62826;B5MDF5;A0A087X0W0	P62826	2	12	RAN	GTP-binding nuclear protein Ran	yes	no	2	8.1231E-08	181.41	By MS/MS	By MS/MS	By MS/MS	By MS/MS	By MS/MS
AAQIELLQLLVQIAAENNLGEGVIVK	LNEILQARGKKGTDRAAQIELLQLLVQIAA	QIAAENNLGEGVIVKIKFNIIASLYDYNPN	R	A	A	V	K	I	4	0	2	0	0	3	3	2	0	3	5	1	0	0	0	0	0	0	0	3	0	0	26	0	2745.564	Q99613;B5ME19;Q99613-2	Q99613	348	373	EIF3C;EIF3CL	Eukaryotic translation initiation factor 3 subunit C;Eukaryotic translation initiation factor 3 subunit C-like protein	yes	no	3	0.00048521	89.565	None	None	None	None	None
AAQIGAHTLSGACLDPGAFK	AVAHEKDIRVCLVEKAAQIGAHTLSGACLD	AHTLSGACLDPGAFKELFPDWKEKGAPLNT	K	A	A	F	K	E	5	0	0	1	1	1	0	3	1	1	2	1	0	1	1	1	1	0	0	0	0	0	20	0	1983.9836	Q16134;A0A804HJT7;A0A804HK05;A0A804HL84;A0A804HL81;B4DEQ0;A0A804HJK8;Q16134-3;A0A804HI48;A0A804HI73;A0A804HK66	Q16134	106	125	ETFDH	Electron transfer flavoprotein-ubiquinone oxidoreductase, mitochondrial;Electron transfer flavoprotein-ubiquinone oxidoreductase	yes	no	3	2.6078E-05	75.912	None	None	By MS/MS	By MS/MS	By matching
AAQIPESDQIK	______________________________	______________________________	M	A	A	I	K	Q	2	0	0	1	0	2	1	0	0	2	0	1	0	0	1	1	0	0	0	0	0	0	11	0	1198.6194	Q9Y5J7;A0A1W2PRH9;A0A1W2PQS5;G3V502;G3V2F3	Q9Y5J7	2	12	TIMM9	Mitochondrial import inner membrane translocase subunit Tim9;Mitochondrial import inner membrane translocase subunit	yes	no	2	0.055095	65.347	By MS/MS	None	None	None	None
AAQLAIRVTNPNAR	AHNVSSKNRKAIVERAAQLAIRVTNPNARL	RAAQLAIRVTNPNARLRSEENE________	R	A	A	A	R	L	4	2	2	0	0	1	0	0	0	1	1	0	0	0	1	0	1	0	0	1	0	0	14	1	1493.8427	P62910;D3YTB1;F8W727	P62910	115	128	RPL32	Large ribosomal subunit protein eL32	yes	no	2;3	7.824E-05	112.15	None	None	None	None	None
AAQLATEIADIK	ENFNIKQMKDLFEQKAAQLATEIADIKSKY	EQKAAQLATEIADIKSKYDEERSLREAAEQ	K	A	A	I	K	S	4	0	0	1	0	1	1	0	0	2	1	1	0	0	0	0	1	0	0	0	0	0	12	0	1242.682	Q15075	Q15075	165	176	EEA1	Early endosome antigen 1	yes	yes	2	0.0054387	79.693	None	By matching	By matching	By matching	None
AAQLCGAGMAAVVDK	DSILVKTVCGVVSRRAAQLCGAGMAAVVDK	AAQLCGAGMAAVVDKIRENRGLDRLNVTVG	R	A	A	D	K	I	5	0	0	1	1	1	0	2	0	0	1	1	1	0	0	0	0	0	0	2	0	0	15	0	1460.7116	P19367;A0A994J753;P19367-3;P19367-2;P19367-4;A0A994J761;A0A994J758;A0A994J4Q0;A0A994J428;A0A994J4Q4	P19367	830	844	HK1	Hexokinase-1;Phosphotransferase	yes	no	2	0.0001313	122.45	By MS/MS	By matching	By matching	By MS/MS	By matching
AAQLDGLEAR	LEGTYEENERALESKAAQLDGLEARMRSVL	ALESKAAQLDGLEARMRSVLQAINLQVQIY	K	A	A	A	R	M	3	1	0	1	0	1	1	1	0	0	2	0	0	0	0	0	0	0	0	0	0	0	10	0	1042.5407	P55268	P55268	1770	1779	LAMB2	Laminin subunit beta-2	yes	yes	2	0.00011813	131.06	By MS/MS	None	By MS/MS	By MS/MS	By MS/MS
AAQNSGEAEYIEK	RISELERNVEELKRKAAQNSGEAEYIEKVV	RKAAQNSGEAEYIEKVVYTVKQSAEDVKKT	K	A	A	E	K	V	3	0	1	0	0	1	3	1	0	1	0	1	0	0	0	1	0	0	1	0	0	0	13	0	1408.647	P07942;G3XAI2;A0A7I2V4J9	P07942	1662	1674	LAMB1	Laminin subunit beta-1	yes	no	2	0.00028428	120.96	None	None	By MS/MS	None	By MS/MS
AAQSANISVR	CSIEESFQRFDAILKAAQSANISVRGYVSC	DAILKAAQSANISVRGYVSCALGCPYEGKI	K	A	A	V	R	G	3	1	1	0	0	1	0	0	0	1	0	0	0	0	0	2	0	0	0	1	0	0	10	0	1015.5411	P35914	P35914	156	165	HMGCL	Hydroxymethylglutaryl-CoA lyase, mitochondrial	yes	yes	2	0.00076852	103.8	By MS/MS	None	None	None	By matching
AAQSQLSQGDLVVAIDGVNTDTMTHLEAQNK	FNMPLTISRITPGSKAAQSQLSQGDLVVAI	GVNTDTMTHLEAQNKIKSASYNLSLTLQKS	K	A	A	N	K	I	4	0	2	3	0	4	1	2	1	1	3	1	1	0	0	2	3	0	0	3	0	0	31	0	3253.5885	V5T7C5;O75112;O75112-5;A0A8I5KX76;C9JWU6	V5T7C5	38	68	LDB3	LIM domain-binding protein 3;Melanopsin	no	no	3	1.3064999999999999E-43	206.95	None	By MS/MS	None	By MS/MS	By MS/MS
AAQSTGAWIVTGGLHTGIGR	LQTWLQDLLRRGLVRAAQSTGAWIVTGGLH	GAWIVTGGLHTGIGRHVGVAVRDHQMASTG	R	A	A	G	R	H	3	1	0	0	0	1	0	5	1	2	1	0	0	0	0	1	3	1	0	1	0	0	20	0	1952.0228	Q8TD43;Q8TD43-3	Q8TD43	145	164	TRPM4	Transient receptor potential cation channel subfamily M member 4	yes	no	3	0.0030966	48.824	None	None	None	None	None
AAQTAERLDQDINATK	NSKRKFERDCREAEKAAQTAERLDQDINAT	AQTAERLDQDINATKADVEKAKQQAHLRSH	K	A	A	T	K	A	4	1	1	2	0	2	1	0	0	1	1	1	0	0	0	0	2	0	0	0	0	0	16	1	1743.8751	Q15642;Q15642-3;M0R2H7;W4VSQ9;Q15642-5;Q15642-4;Q15642-2;M0R0F9;M0R070	Q15642	151	166	TRIP10	Cdc42-interacting protein 4	yes	no	3	0.0071303	48.711	None	None	None	None	None
AAQVAQDEEIAR	KLQEEELLATQVDMRAAQVAQDEEIARLLM	DMRAAQVAQDEEIARLLMAEEKKAYKKAKE	R	A	A	A	R	L	4	1	0	1	0	2	2	0	0	1	0	0	0	0	0	0	0	0	0	1	0	0	12	0	1299.6419	Q8IVM0;Q8IVM0-2	Q8IVM0	196	207	CCDC50	Coiled-coil domain-containing protein 50	yes	no	2	0.00063037	120.45	None	None	By MS/MS	None	None
AAQVQRLEANHGLLVAR	VSSHANAAQERAVRRAAQVQRLEANHGLLV	QVQRLEANHGLLVARGKLHVLLFKEEGEVP	R	A	A	A	R	G	4	2	1	0	0	2	1	1	1	0	3	0	0	0	0	0	0	0	0	2	0	0	17	1	1845.0333	Q969G5;E9PIE3	Q969G5	103	119	CAVIN3	Caveolae-associated protein 3	yes	no	3	0.10284	44.391	None	None	None	None	None
AAQVTIQSSGTFSSK	ALSKYGAATFTRTGKAAQVTIQSSGTFSSK	AAQVTIQSSGTFSSKFQVDNNNRLLLQQVS	K	A	A	S	K	F	2	0	0	0	0	2	0	1	0	1	0	1	0	1	0	4	2	0	0	1	0	0	15	0	1510.7627	P01023	P01023	1275	1289	A2M	Alpha-2-macroglobulin	yes	yes	2	0.00018203	138.45	By matching	None	By matching	None	By matching
AARDMLFQVLALEEPNVR	ALQPFKGWALYCAGKAARDMLFQVLALEEP	DMLFQVLALEEPNVRVLNYAPGPLDTDMQQ	K	A	A	V	R	V	3	2	1	1	0	1	2	0	0	0	3	0	1	1	1	0	0	0	0	2	0	0	18	1	2071.0884	P35270	P35270	175	192	SPR	Sepiapterin reductase	yes	yes	3	8.6326E-08	126.88	None	None	None	None	None
AAREALLSSAVDHGSDEVK	IHPQTIIAGWREATKAAREALLSSAVDHGS	ALLSSAVDHGSDEVKFRQDLMNIAGTTLSS	K	A	A	V	K	F	4	1	0	2	0	0	2	1	1	0	2	1	0	0	0	3	0	0	0	2	0	0	19	1	1953.9756	P78371;F5GWF6;P78371-2;F8VQ14	P78371	136	154	CCT2	T-complex protein 1 subunit beta	yes	no	2;3;4	7.0723E-10	239.55	None	By MS/MS	None	None	None
AAREELLAEFGSGTLDLPALTR	AVPVWDVLASGYVSRAAREELLAEFGSGTL	AEFGSGTLDLPALTRRLTAIIEEAEEAPGA	R	A	A	T	R	R	4	2	0	1	0	0	3	2	0	0	5	0	0	1	1	1	2	0	0	0	0	0	22	1	2329.2278	P58107;A0A075B730	P58107	2548	2569	EPPK1	Epiplakin	yes	no	3	3.4483E-16	170.56	None	None	None	None	None
AARELLTLDEK	REVWRVKFTLAKIRKAARELLTLDEKDPRR	KIRKAARELLTLDEKDPRRLFEGNALLRRL	K	A	A	E	K	D	2	1	0	1	0	0	2	0	0	0	3	1	0	0	0	0	1	0	0	0	0	0	11	1	1257.6929	P46781;B5MCT8;C9JM19;F2Z3C0;A8MXK4	P46781	56	66	RPS9	Small ribosomal subunit protein uS4	yes	no	2;3	0.00097964	141.08	None	None	None	None	None
AARPITLGIDLGTTSVK	______________________________	RPITLGIDLGTTSVKAALLRAAPDDPSGFA	M	A	A	V	K	A	2	1	0	1	0	0	0	2	0	2	2	1	0	0	1	1	3	0	0	1	0	0	17	1	1711.9832	Q9UHJ6;A0A0B4J2A0	Q9UHJ6	2	18	SHPK	Sedoheptulokinase;Carbohydrate kinase FGGY N-terminal domain-containing protein	yes	no	2	4.2031E-08	155.28	None	By MS/MS	None	None	None
AARQAFQIGSPWR	QVEEGDKEDVDKAVKAARQAFQIGSPWRTM	VKAARQAFQIGSPWRTMDASERGRLLYKLA	K	A	A	W	R	T	3	2	0	0	0	2	0	1	0	1	0	0	0	1	1	1	0	1	0	0	0	0	13	1	1486.7793	P00352;Q5SYQ9;Q5SYQ8;Q5SYQ7	P00352	66	78	ALDH1A1	Aldehyde dehydrogenase 1A1	yes	no	2;3	3.1937E-05	181.44	None	None	By matching	None	None
AARVIHVVTSEMDNYEPGVYTEK	DVDGLDRTAGAIRGRAARVIHVVTSEMDNY	TSEMDNYEPGVYTEKVLEATKLLSNTVMPR	R	A	A	E	K	V	2	1	1	1	0	0	3	1	1	1	0	1	1	0	1	1	2	0	2	4	0	0	23	1	2607.2639	P35221;P35221-2;G3XAM7;P35221-3	P35221	549	571	CTNNA1	Catenin alpha-1	yes	no	3	4.2676E-05	93.633	None	None	None	None	None
AASAAAASAAAASAASGSPGPGEGSAGGEK	______________________________	SGSPGPGEGSAGGEKRSTAPSAAASASASA	M	A	A	E	K	R	13	0	0	0	0	0	2	6	0	0	0	1	0	0	2	6	0	0	0	0	0	0	30	0	2386.0997	Q13263;Q13263-2	Q13263	2	31	TRIM28	Transcription intermediary factor 1-beta	yes	no	2;3	1.0327E-108	421.25	By MS/MS	By MS/MS	By MS/MS	By MS/MS	By matching
AASAAAASAAAASAASGSPGPGEGSAGGEKR	______________________________	GSPGPGEGSAGGEKRSTAPSAAASASASAA	M	A	A	K	R	S	13	1	0	0	0	0	2	6	0	0	0	1	0	0	2	6	0	0	0	0	0	0	31	1	2542.2008	Q13263;Q13263-2	Q13263	2	32	TRIM28	Transcription intermediary factor 1-beta	yes	no	3	3.1443E-10	161.32	None	None	None	None	None
AASAAFQENVGR	LVIAAVFDRDINCRRAASAAFQENVGRQGT	CRRAASAAFQENVGRQGTFPHGIDILTTAD	R	A	A	G	R	Q	4	1	1	0	0	1	1	1	0	0	0	0	0	1	0	1	0	0	0	1	0	0	12	0	1219.5945	Q9BTW9;A0A804HJ57;A0A804HKT8;J3KR97;A0A804HLF8;A0A804HL62;A0A804HHW7;A0A804HLI2;A0A804HIU1;A0A804HJ32;A0A804HI57;A0A804HI02;A0A804HJY5;A0A804HIN6;Q9BTW9-4;I3L0V3;A0A804HIC0;A0A804HL21;Q9BTW9-5	Q9BTW9	509	520	TBCD	Tubulin-specific chaperone D	yes	no	2	0.0022411	91.095	None	None	None	By MS/MS	None
AASAAGAAGSAGGSSGAAGAAGGGAGAGTRPGDGGTASAGAAGPGAATK	FAKRDKKKKKERSNRAASAAGAAGSAGGSS	GTASAGAAGPGAATKAVTKDEDEWKELEQK	R	A	A	T	K	A	19	1	0	1	0	0	0	17	0	0	0	1	0	0	2	5	3	0	0	0	0	0	49	1	3668.7123	Q9UKY7;Q9UKY7-2;A0A8I5KX85	Q9UKY7	28	76	CDV3	Protein CDV3 homolog	yes	no	3;4	1.143E-47	212.38	By MS/MS	By MS/MS	By MS/MS	By MS/MS	By MS/MS
AASAAQRELVAQGK	EAAKSIAAATSALVKAASAAQRELVAQGKV	KAASAAQRELVAQGKVGAIPANALDDGQWS	K	A	A	G	K	V	5	1	0	0	0	2	1	1	0	0	1	1	0	0	0	1	0	0	0	1	0	0	14	1	1398.7579	Q9Y490;Q9Y490-2	Q9Y490	2362	2375	TLN1	Talin-1	yes	no	2;3	6.490800000000001E-20	245.48	None	By MS/MS	None	None	None
AASAAREELK	AKLDSAKLSSDQNDKAASAAREELKEARMR	DQNDKAASAAREELKEARMRLESLSYQLSG	K	A	A	L	K	E	4	1	0	0	0	0	2	0	0	0	1	1	0	0	0	1	0	0	0	0	0	0	10	1	1044.5564	Q03252	Q03252	299	308	LMNB2	Lamin-B2	yes	yes	2	0.012439	94.309	None	None	None	None	None
AASADSTTEGTPADGFTVLSTK	KGARKSKKKQGEVSKAASADSTTEGTPADG	TEGTPADGFTVLSTKSLFLGQKLQVVQADI	K	A	A	T	K	S	4	0	0	2	0	0	1	2	0	0	1	1	0	1	1	3	5	0	0	1	0	0	22	0	2126.0015	O75367;O75367-3;O75367-1;A0A8I5KRC6;A0A8I5KS04;A0A994J4J7	O75367	168	189	MACROH2A1	Core histone macro-H2A.1;Histone H2A	yes	no	2;3	1.0193E-30	281.07	By MS/MS	By MS/MS	By MS/MS	By MS/MS	By MS/MS
AASAFFTYVSLSQEGR	VDADPVVDSSQKRYRAASAFFTYVSLSQEG	ASAFFTYVSLSQEGRSLPVPQLVPETEDEK	R	A	A	G	R	S	3	1	0	0	0	1	1	1	0	0	1	0	0	2	0	3	1	0	1	1	0	0	16	0	1732.842	O00154-4;O00154;O00154-6;O00154-7;O00154-5	O00154-4	283	298	ACOT7	Cytosolic acyl coenzyme A thioester hydrolase	yes	no	2	2.7309E-05	142.76	None	None	None	None	None
AASAGQEPLHNEELAGAGR	LLVGFILFLTRSRGRAASAGQEPLHNEELA	GQEPLHNEELAGAGRVAQPGPLEPEEPRAG	R	A	A	G	R	V	5	1	1	0	0	1	3	3	1	0	2	0	0	0	1	1	0	0	0	0	0	0	19	0	1876.9028	Q96HY6;A0A0A0MRX2;Q96HY6-2	Q96HY6	28	46	DDRGK1	DDRGK domain-containing protein 1	yes	no	2;3	3.3562E-36	264.87	None	None	None	None	By MS/MS
AASAYAVGDVK	GQYFGELALVTNKPRAASAYAVGDVKCLVM	NKPRAASAYAVGDVKCLVMDVQAFERLLGP	R	A	A	V	K	C	4	0	0	1	0	0	0	1	0	0	0	1	0	0	0	1	0	0	1	2	0	0	11	0	1050.5346	P13861;A0A9L9PY56;A0A9L9PXM7;P13861-2;A0A9L9PXB4;H7C330	P13861	348	358	PRKAR2A	cAMP-dependent protein kinase type II-alpha regulatory subunit	yes	no	2	0.0023337	96.034	By MS/MS	None	None	None	By MS/MS
AASCVLLHTGQK	______________________________	______________________________	M	A	A	Q	K	M	2	0	0	0	1	1	0	1	1	0	2	1	0	0	0	1	1	0	0	1	0	0	12	0	1283.6656	P14550;Q5T621;V9GYG2;V9GYP9	P14550	2	13	AKR1A1	Aldo-keto reductase family 1 member A1	yes	no	2	4.897599999999999E-21	252.82	None	By MS/MS	None	By MS/MS	By MS/MS
AASDGQYENQSPEATSPR	REKQPAEPPAPLRRRAASDGQYENQSPEAT	DGQYENQSPEATSPRSPGVRSPVQCVSPEL	R	A	A	P	R	S	3	1	1	1	0	2	2	1	0	0	0	0	0	0	2	3	1	0	1	0	0	0	18	0	1906.8293	Q9HBL0;A0A2R8Y4T1;E9PGF5;H0Y4U1;A0A494C067;E9PF55;Q9HBL0-1;A0A994J515	Q9HBL0-1	897	914	TNS1	Tensin-1	no	no	2;3	6.046399999999999E-87	331.48	By MS/MS	By MS/MS	By MS/MS	By MS/MS	By MS/MS
AASDGQYENQSPEATSPRSPGVR	REKQPAEPPAPLRRRAASDGQYENQSPEAT	NQSPEATSPRSPGVRSPVQCVSPELALTIA	R	A	A	V	R	S	3	2	1	1	0	2	2	2	0	0	0	0	0	0	3	4	1	0	1	1	0	0	23	1	2403.1051	Q9HBL0;A0A2R8Y4T1;E9PGF5;H0Y4U1;A0A494C067;E9PF55;Q9HBL0-1;A0A994J515	Q9HBL0-1	897	919	TNS1	Tensin-1	no	no	3	0.025887	50.426	None	None	None	None	None
AASDIAMTELPPTHPIR	NDRKEAAENSLVAYKAASDIAMTELPPTHP	SDIAMTELPPTHPIRLGLALNFSVFYYEIL	K	A	A	I	R	L	3	1	0	1	0	0	1	0	1	2	1	0	1	0	3	1	2	0	0	0	0	0	17	0	1818.9298	P62258;P62258-2;K7EM20	P62258	154	170	YWHAE	14-3-3 protein epsilon	yes	no	2;3	1.4411E-16	224.24	By MS/MS	None	By MS/MS	By MS/MS	By MS/MS
AASGALRNLAVDAR	AIADLLTNEHERVVKAASGALRNLAVDARN	KAASGALRNLAVDARNKELIGKHAIPNLVK	K	A	A	A	R	N	5	2	1	1	0	0	0	1	0	0	2	0	0	0	0	1	0	0	0	1	0	0	14	1	1383.7583	O60716;O60716-21;O60716-13;O60716-5;O60716-10;A0A669KB05;C9JZR2;H0YC95;O60716-9;O60716-11;O60716-3;O60716-19;O60716-17;O60716-2;O60716-18;O60716-24;O60716-6;O60716-4;O60716-7;O60716-22;O60716-8;O60716-12;O60716-14;O60716-15;A0A669KB62;O60716-16;O60716-20;O60716-23;O60716-29;O60716-27;O60716-26;O60716-25;O60716-31;O60716-32;O60716-28;O60716-30;A0A804HK15;A0A804HIL4;A0A804HJM1	O60716	729	742	CTNND1	Catenin delta-1	yes	no	3	0.13581	42.947	None	By MS/MS	None	None	None
AASGFNAMEDAQTLR	______________________________	AASGFNAMEDAQTLRKAMKGLGTDEDAIIS	K	A	A	L	R	K	4	1	1	1	0	1	1	1	0	0	1	0	1	1	0	1	1	0	0	0	0	0	15	0	1580.7253	P09525;P09525-3;Q6P452;B4E1S2	P09525	10	24	ANXA4	Annexin A4;Annexin	yes	no	2	1.8471E-30	270.56	By MS/MS	By matching	By MS/MS	By MS/MS	By matching
AASGFNAMEDAQTLRK	______________________________	ASGFNAMEDAQTLRKAMKGLGTDEDAIISV	K	A	A	R	K	A	4	1	1	1	0	1	1	1	0	0	1	1	1	1	0	1	1	0	0	0	0	0	16	1	1708.8203	P09525;P09525-3;Q6P452;B4E1S2	P09525	10	25	ANXA4	Annexin A4;Annexin	yes	no	2;3	4.950099999999999E-22	292.57	By MS/MS	By MS/MS	By MS/MS	By MS/MS	By MS/MS
AASGPGPEQEASFTVTVPPSEGSSYR	LHLVSPADSGEYVCRAASGPGPEQEASFTV	SFTVTVPPSEGSSYRLRSPVISIDPPSSTV	R	A	A	Y	R	L	3	1	0	0	0	1	3	3	0	0	0	0	0	1	4	5	2	0	1	2	0	0	26	0	2607.2089	P98160	P98160	2993	3018	HSPG2	Basement membrane-specific heparan sulfate proteoglycan core protein;Endorepellin;LG3 peptide	yes	yes	2;3	9.6615E-10	206.7	By MS/MS	By MS/MS	By MS/MS	By matching	By matching
AASGPGPEQEASFTVTVPPSEGSSYRLR	LHLVSPADSGEYVCRAASGPGPEQEASFTV	TVTVPPSEGSSYRLRSPVISIDPPSSTVQQ	R	A	A	L	R	S	3	2	0	0	0	1	3	3	0	0	1	0	0	1	4	5	2	0	1	2	0	0	28	1	2876.3941	P98160	P98160	2993	3020	HSPG2	Basement membrane-specific heparan sulfate proteoglycan core protein;Endorepellin;LG3 peptide	yes	yes	3	2.2369E-09	156.69	None	By MS/MS	None	None	None
AASIYSSWAEEQR	VSQDLLDLMHTLHTRAASIYSSWAEEQRHL	TRAASIYSSWAEEQRHLETGGQKIEADSRT	R	A	A	Q	R	H	3	1	0	0	0	1	2	0	0	1	0	0	0	0	0	3	0	1	1	0	0	0	13	0	1496.6896	Q92538;A0A669KB10;A0A7I2YQM2;Q92538-2;A0A7I2V2L5;Q92538-1;Q92538-3;A0A669KBG8;A0A7I2YQ65;A0A7I2V452;A0A7I2V529;A0A7I2V4K2;A0A7I2V4E0;A0A7I2YQB8	Q92538	1510	1522	GBF1	Golgi-specific brefeldin A-resistance guanine nucleotide exchange factor 1	yes	no	2	0.0032868	81.017	None	None	None	None	None
AASLEYDYETIR	GGPTLQCPPPSSPEKAASLEYDYETIRNID	PEKAASLEYDYETIRNIDCYSTDFCVRVRD	K	A	A	I	R	N	2	1	0	1	0	0	2	0	0	1	1	0	0	0	0	1	1	0	2	0	0	0	12	0	1429.6725	Q96N66;Q96N66-3;Q96N66-2	Q96N66	289	300	MBOAT7	Lysophospholipid acyltransferase 7	yes	no	2	0.00012827	130.41	By MS/MS	None	By MS/MS	By MS/MS	None
AASLLLEILGLLCK	ELFREITKPLRPLGKAASLLLEILGLLCKS	KAASLLLEILGLLCKSMGPKKVGTLWREAG	K	A	A	C	K	S	2	0	0	0	1	0	1	1	0	1	6	1	0	0	0	1	0	0	0	0	0	0	14	0	1512.8949	Q04637;Q04637-5;E7EUU4;Q04637-3;E9PGM1;Q04637-4;E7EX73;A0A7I2Y1C3;Q04637-8;Q04637-9;Q04637-6;Q04637-7;H7C0V6	Q04637	1372	1385	EIF4G1	Eukaryotic translation initiation factor 4 gamma 1	yes	no	2	9.4969E-05	143.96	None	None	None	None	None
AASLTMHFR	LDAAHERDVRELRARAASLTMHFRARATGP	RELRARAASLTMHFRARATGPAAPPPRLRE	R	A	A	F	R	A	2	1	0	0	0	0	0	0	1	0	1	0	1	1	0	1	1	0	0	0	0	0	9	0	1032.5175	A0A075B7B1;O15061-2;C9JIE4;O15061-3;O15061	O15061	159	167	SYNM	Synemin	no	no	2	9.9402E-20	231.87	None	By MS/MS	By MS/MS	None	None
AASLVGK	______________________________	______________________________	M	A	A	G	K	K	2	0	0	0	0	0	0	1	0	0	1	1	0	0	0	1	0	0	0	1	0	0	7	0	644.38573	Q9BY32;Q9BY32-3	Q9BY32	2	8	ITPA	Inosine triphosphate pyrophosphatase	yes	no	1	0.040879	107.43	None	By MS/MS	None	None	None
AASNIIFSNGNLDPWAGGGIRR	RPDWLLTSFWGGDLRAASNIIFSNGNLDPW	SNGNLDPWAGGGIRRNLSASVIAVTIQGGA	R	A	A	R	R	N	3	2	3	1	0	0	0	4	0	3	1	0	0	1	1	2	0	1	0	0	0	0	22	1	2285.1665	Q9UHL4	Q9UHL4	406	427	DPP7	Dipeptidyl peptidase 2	yes	yes	3	0.0030897	55.588	None	None	None	None	None
AASNLRDNYR	FFDDSFSEAHSEFLKAASNLRDNYRFAHTN	SEFLKAASNLRDNYRFAHTNVESLVNEYDD	K	A	A	Y	R	F	2	2	2	1	0	0	0	0	0	0	1	0	0	0	0	1	0	0	1	0	0	0	10	1	1178.5792	P30101;A0A8I5KT88;A0A8I5KNU9;A0A8I5KW33;A0A8I5KS72;A0A8I5QKQ5;A0A8I5KW00;A0A8I5KXC9;A0A8I5KPY2;A0A8I5KRV3;A0A8I5KYJ6;A0A8I5KXE2	P30101	174	183	PDIA3	Protein disulfide-isomerase A3;Protein disulfide-isomerase	yes	no	2;3	0.00013255	127.76	None	By MS/MS	By MS/MS	By MS/MS	None
AASQGYTVARIK	GENETYPRALLHWNRAASQGYTVARIKLGD	WNRAASQGYTVARIKLGDYHFYGFGTDVDY	R	A	A	I	K	L	3	1	0	0	0	1	0	1	0	1	0	1	0	0	0	1	1	0	1	1	0	0	12	1	1263.6935	Q9UBV2	Q9UBV2	621	632	SEL1L	Protein sel-1 homolog 1	yes	yes	3	0.013271	51.979	None	None	None	None	None
AASQQEIEQSIETLNMLMLDLEPASAAAPLHK	PLAETPIPSLPEFPRAASQQEIEQSIETLN	MLDLEPASAAAPLHKSQSVPGAWPGASPLS	R	A	A	H	K	S	6	0	1	1	0	3	4	0	1	2	5	1	2	0	2	3	1	0	0	0	0	0	32	0	3448.7218	Q9HBL0;A0A2R8Y4T1;E9PGF5;A0A494C067;E9PF55;Q9HBL0-1;A0A994J515	Q9HBL0-1	699	730	TNS1	Tensin-1	no	no	3;4	1.9964000000000002E-98	292.27	None	By MS/MS	By MS/MS	By MS/MS	By MS/MS
AASRPLSRFWEWGK	______________________________	MAASRPLSRFWEWGKNIVCVGRNYADHVRE	M	A	A	G	K	N	2	2	0	0	0	0	1	1	0	0	1	1	0	1	1	2	0	2	0	0	0	0	14	2	1689.874	Q6P587;Q6P587-2;Q6P587-3	Q6P587	2	15	FAHD1	Acylpyruvase FAHD1, mitochondrial	yes	no	3	0.00025177	118.51	None	None	None	None	None
AASSELPADISK	RSLPSDLAFNGDLAKAASSELPADISKPWI	LAKAASSELPADISKPWIPSSPAPSSENGG	K	A	A	S	K	P	3	0	0	1	0	0	1	0	0	1	1	1	0	0	1	3	0	0	0	0	0	0	12	0	1187.6034	Q9C0C2	Q9C0C2	258	269	TNKS1BP1	182 kDa tankyrase-1-binding protein	yes	yes	2	0.089472	51.531	By matching	None	By matching	By matching	By matching
AASSLLANLWQYNK	IKKKRDSPDSEKSSRAASSLLANLWQYNKL	RAASSLLANLWQYNKLHRDFRAKGYRKEDF	R	A	A	N	K	L	3	0	2	0	0	1	0	0	0	0	3	1	0	0	0	2	0	1	1	0	0	0	14	0	1577.8202	Q9Y446;Q9Y446-2;H0YEY5	Q9Y446	766	779	PKP3	Plakophilin-3	yes	no	2	4.2763E-05	154.35	None	None	None	None	None
AASSSSPGSPVASSPSR	SELGACDFEKPESPRAASSSSPGSPVASSP	SSSSPGSPVASSPSRLSPTPDGPPPLAQPP	R	A	A	S	R	L	3	1	0	0	0	0	0	1	0	0	0	0	0	0	3	8	0	0	0	1	0	0	17	0	1530.7274	Q92538;A0A669KB10;A0A7I2YQM2;Q92538-2;A0A7I2V2L5;Q92538-1;Q92538-3;A0A669KBG8;A0A7I2YQ65;A0A7I2V452;A0A7I2V514;A0A7I2V3E5;A0A7I2V350	Q92538	1777	1793	GBF1	Golgi-specific brefeldin A-resistance guanine nucleotide exchange factor 1	yes	no	2	2.422E-05	131.79	By MS/MS	By MS/MS	By matching	By MS/MS	By matching
AASTASHRPIK	______________________________	______________________________	M	A	A	I	K	G	3	1	0	0	0	0	0	0	1	1	0	1	0	0	1	2	1	0	0	0	0	0	11	1	1137.6255	P41236;E7EUI7;E7EMN6;Q6NXS1	P41236	2	12	PPP1R2;PPP1R2B	Protein phosphatase inhibitor 2;Protein phosphatase inhibitor 2 family member B	yes	no	3	0.00054847	93.258	None	By matching	By MS/MS	By matching	None
AASTDMAGLEESFR	______________________________	MAASTDMAGLEESFRKFAIHGDPKASGQEM	M	A	A	F	R	K	3	1	0	1	0	0	2	1	0	0	1	0	1	1	0	2	1	0	0	0	0	0	14	0	1483.6613	Q9BW30	Q9BW30	2	15	TPPP3	Tubulin polymerization-promoting protein family member 3	yes	yes	2	0.00035001	109.6	By MS/MS	None	None	None	None
AASTDMAGLEESFRK	______________________________	AASTDMAGLEESFRKFAIHGDPKASGQEMN	M	A	A	R	K	F	3	1	0	1	0	0	2	1	0	0	1	1	1	1	0	2	1	0	0	0	0	0	15	1	1611.7563	Q9BW30	Q9BW30	2	16	TPPP3	Tubulin polymerization-promoting protein family member 3	yes	yes	2	1.2209999999999998E-40	287.57	By MS/MS	By MS/MS	By MS/MS	By MS/MS	By MS/MS
AASTPLLPEVEAYLQLLVVIFMMNSK	MDTEADLQFRPRTGKAASTPLLPEVEAYLQ	AYLQLLVVIFMMNSKRYKEAQKISDDLMQK	K	A	A	S	K	R	3	0	1	0	0	1	2	0	0	1	5	1	2	1	2	2	1	0	1	3	0	0	26	0	2876.5432	O43242;O43242-2;H0YGV8	O43242	154	179	PSMD3	26S proteasome non-ATPase regulatory subunit 3	yes	no	3	0.022204	48.115	None	None	None	None	None
AASVEQR	______________________________	______________________________	M	A	A	Q	R	E	2	1	0	0	0	1	1	0	0	0	0	0	0	0	0	1	0	0	0	1	0	0	7	0	759.38752	Q96IU4;F8W9U3;B4DQI4	Q96IU4	2	8	ABHD14B	Putative protein-lysine deacylase ABHD14B	yes	no	1;2	0.006438	100.75	By matching	None	None	None	By MS/MS
AASYFFDGSGYAVVR	SVPCARDKLAFTQSRAASYFFDGSGYAVVR	AASYFFDGSGYAVVRDITRRGKFGQVTRFD	R	A	A	V	R	D	3	1	0	1	0	0	0	2	0	0	0	0	0	2	0	2	0	0	2	2	0	0	15	0	1608.7573	A0A0A0MTC7;A0A0A0MQS9;Q16363;Q16363-2;A0A494C139	A0A0A0MTC7	1040	1054	LAMA4	Laminin subunit alpha-4	yes	no	2	8.8647E-05	134.3	By MS/MS	None	By MS/MS	By MS/MS	None
AASYTEEDENHTAK	VALNEEFLRNYFTDKAASYTEEDENHTAKD	KAASYTEEDENHTAKDCLLVYSQEETESLN	K	A	A	A	K	D	3	0	1	1	0	0	3	0	1	0	0	1	0	0	0	1	2	0	1	0	0	0	14	0	1564.6641	Q14126	Q14126	780	793	DSG2	Desmoglein-2	yes	yes	3	0.00034508	68.044	None	None	None	None	None
AATAAADFTAK	KGAVWGATLNKDATKAATAAADFTAKVWDA	DATKAATAAADFTAKVWDAVSGDELMTLAH	K	A	A	A	K	V	6	0	0	1	0	0	0	0	0	0	0	1	0	1	0	0	2	0	0	0	0	0	11	0	1036.5189	Q9Y3F4;Q9Y3F4-2	Q9Y3F4	74	84	STRAP	Serine-threonine kinase receptor-associated protein	yes	no	2	0.071026	58.37	None	None	None	None	None
AATAAEAVASGSGEPREEAGALGPAWDESQLR	______________________________	EAGALGPAWDESQLRSYSFPTRPIPRLSQS	M	A	A	L	R	S	9	2	0	1	0	1	5	4	0	0	2	0	0	0	2	3	1	1	0	1	0	0	32	1	3153.4963	Q9NWT6	Q9NWT6	2	33	HIF1AN	Hypoxia-inducible factor 1-alpha inhibitor	yes	yes	3	0.0018668	67.283	None	None	None	None	None
AATAPLLEAVDNLSAFASNPEFSSIPAQISPEGR	ALDGAFTEENRAQCRAATAPLLEAVDNLSA	PEFSSIPAQISPEGRAAMEPIVISAKTMLE	R	A	A	G	R	A	7	1	2	1	0	1	3	1	0	2	3	0	0	2	4	5	1	0	0	1	0	0	34	0	3469.7365	Q9Y490;Q9Y490-2	Q9Y490	1560	1593	TLN1	Talin-1	yes	no	3;4;5	7.0717E-43	229.96	By MS/MS	By MS/MS	By MS/MS	By MS/MS	By matching
AATAPLLEAVDNLSAFASNPEFSSIPAQISPEGRAAMEPIVISAK	ALDGAFTEENRAQCRAATAPLLEAVDNLSA	PEGRAAMEPIVISAKTMLESAGGLIQTARA	R	A	A	A	K	T	10	1	2	1	0	1	4	1	0	4	3	1	1	2	5	6	1	0	0	2	0	0	45	1	4580.3472	Q9Y490;Q9Y490-2	Q9Y490	1560	1604	TLN1	Talin-1	yes	no	3;4	4.0457E-37	190	None	By MS/MS	None	None	None
AATASAGAGGIDGKPR	______________________________	ATASAGAGGIDGKPRTSPKSVKFLFGGLAG	M	A	A	P	R	T	5	1	0	1	0	0	0	4	0	1	0	1	0	0	1	1	1	0	0	0	0	0	16	1	1398.7215	Q02978;I3L1P8;Q02978-2	Q02978	2	17	SLC25A11	Mitochondrial 2-oxoglutarate/malate carrier protein	yes	no	2	5.7552E-67	297.32	By MS/MS	By MS/MS	None	By MS/MS	By MS/MS
AATDIARQVGEGCR	______________________________	MAATDIARQVGEGCRTVPLAGHVGFDSLPD	M	A	A	C	R	T	3	2	0	1	1	1	1	2	0	1	0	0	0	0	0	0	1	0	0	1	0	0	14	1	1502.726	Q14141;B1AMS2;Q14141-2;Q14141-4;Q14141-3	Q14141	2	15	SEPTIN6	Septin-6;Septin	yes	no	2	1.1288E-15	238.2	None	By MS/MS	None	None	None
AATDLERFSNAEPEPR	______________________________	ATDLERFSNAEPEPRSLSLGGHVGFDSLPD	M	A	A	P	R	S	3	2	1	1	0	0	3	0	0	0	1	0	0	1	2	1	1	0	0	0	0	0	16	1	1801.8595	Q92599;Q92599-4;A0A087X142;A6NMH6;A6NFQ9;F8W8I8;Q92599-2	Q92599	2	17	SEPTIN8	Septin-8;Septin	yes	no	2;3	3.63E-16	262.29	None	By MS/MS	None	None	None
AATECMCNLAMSK	MIEGYMFEEHEMIRRAATECMCNLAMSKEV	RRAATECMCNLAMSKEVQDLFEAQGNDRLK	R	A	A	S	K	E	3	0	1	0	2	0	1	0	0	0	1	1	2	0	0	1	1	0	0	0	0	0	13	0	1485.6084	Q9H3U1-2;Q9H3U1;A0A1W2PNX8;Q9H3U1-3	Q9H3U1-2	779	791	UNC45A	Protein unc-45 homolog A	yes	no	2	0.0022019	86.014	None	By MS/MS	None	None	By matching
AATFGLILDDVSLTHLTFGK	RELVSRQVSDDLTERAATFGLILDDVSLTH	LILDDVSLTHLTFGKEFTEAVEAKQVAQQE	R	A	A	G	K	E	2	0	0	2	0	0	0	2	1	1	4	1	0	2	0	1	3	0	0	1	0	0	20	0	2118.1361	P35232;C9JW96;E7ESE2;E9PCW0;C9JZ20	P35232	158	177	PHB1;PHB	Prohibitin 1;Prohibitin	yes	no	3	1.7148E-14	189.9	None	None	By matching	By matching	By MS/MS
AATGEEVSAEDLGGADLHCR	RKQGTIFLAGPPLVKAATGEEVSAEDLGGA	EVSAEDLGGADLHCRKSGVSDHWALDDHHA	K	A	A	C	R	K	4	1	0	2	1	0	3	3	1	0	2	0	0	0	0	1	1	0	0	1	0	0	20	0	2056.912	Q9HCC0;Q9HCC0-2;A0A804HLJ9;A0A804HJ24;A0A804HJ84;A0A804HKE8;A0A804HK37;A0A804HJ31;A0A804HL02;A0A804HJL2;A0A0S2Z5R4;A0A804HHS4;D6RDF7;A0A804HIH3;A0A804HJW5;D6R9R1;A0A0D9SFE9;A0A804HJC1;A0A804HJW2;D6RD67	Q9HCC0	249	268	MCCC2	Methylcrotonoyl-CoA carboxylase beta chain, mitochondrial;methylcrotonoyl-CoA carboxylase	yes	no	3	9.0937E-07	129.46	None	None	By matching	By MS/MS	By MS/MS
AATGEEVSAEDLGGADLHCRK	RKQGTIFLAGPPLVKAATGEEVSAEDLGGA	VSAEDLGGADLHCRKSGVSDHWALDDHHAL	K	A	A	R	K	S	4	1	0	2	1	0	3	3	1	0	2	1	0	0	0	1	1	0	0	1	0	0	21	1	2185.007	Q9HCC0;Q9HCC0-2;A0A804HLJ9;A0A804HJ24;A0A804HJ84;A0A804HKE8;A0A804HK37;A0A804HJ31;A0A804HL02;A0A804HJL2;A0A0S2Z5R4;A0A804HHS4;D6RDF7;A0A804HIH3;A0A804HJW5;D6R9R1;A0A0D9SFE9;A0A804HJC1;D6RD67	Q9HCC0	249	269	MCCC2	Methylcrotonoyl-CoA carboxylase beta chain, mitochondrial;methylcrotonoyl-CoA carboxylase	yes	no	4	0.060848	41.772	None	By MS/MS	None	None	None
AATHGLMLGALQGDGPLPAELEELR	QVVLNQKAGPKTILRAATHGLMLGALQGDG	LQGDGPLPAELEELRNRVRAGPKKESWVVV	R	A	A	L	R	N	4	1	0	1	0	1	3	4	1	0	6	0	1	0	2	0	1	0	0	0	0	0	25	0	2558.3163	Q96GQ5;H3BR29;H3BSM7;Q96GQ5-2	Q96GQ5	381	405	RUSF1	RUS family member 1	yes	no	3	0.0001036	99.711	None	None	None	None	None
AATITATSPGALWGLDR	RGSFGELALMYNTPRAATITATSPGALWGL	TITATSPGALWGLDRVTFRRIIVKNNAKKR	R	A	A	D	R	V	4	1	0	1	0	0	0	2	0	1	2	0	0	0	1	1	3	1	0	0	0	0	17	0	1699.8893	P31323;A0A9L9PXN2	P31323	233	249	PRKAR2B	cAMP-dependent protein kinase type II-beta regulatory subunit	yes	no	2	4.6592E-07	182.1	None	None	None	None	None
AATIVATSEGSLWGLDR	RGSFGELALMYNTPRAATIVATSEGSLWGL	TIVATSEGSLWGLDRVTFRRIIVKNNAKKR	R	A	A	D	R	V	3	1	0	1	0	0	1	2	0	1	2	0	0	0	0	2	2	1	0	1	0	0	17	0	1745.8948	P13861;A0A9L9PY56;A0A9L9PXM7;P13861-2;A0A9L9PXB4;A0A9L9PXP9;H7C1L0	P13861	218	234	PRKAR2A	cAMP-dependent protein kinase type II-alpha regulatory subunit	yes	no	2	1.9379E-06	163.99	By MS/MS	None	By MS/MS	By MS/MS	None
AATLAERSAGLAFSLYQAMAK	AAAAAPGTAEKLSPKAATLAERSAGLAFSL	RSAGLAFSLYQAMAKDQAVENILVSPVVVA	K	A	A	A	K	D	7	1	0	0	0	1	1	1	0	0	3	1	1	1	0	2	1	0	1	0	0	0	21	1	2169.1252	P50454;E9PJH8;E9PPV6;E9PR70;E9PK86;E9PMI5;E9PNX1;E9PIG2;E9PRS3	P50454	40	60	SERPINH1	Serpin H1	yes	no	3	2.3469E-05	72.564	None	By MS/MS	None	None	None
AATLILEPAGR	______________________________	______________________________	M	A	A	G	R	C	3	1	0	0	0	0	1	1	0	1	2	0	0	0	1	0	1	0	0	0	0	0	11	0	1110.6397	Q86TX2;G3V4F2;Q3I5F7	Q86TX2	2	12	ACOT1;ACOT6	Acyl-coenzyme A thioesterase 1;Acyl-coenzyme A thioesterase 6	yes	no	2	0.0017895	94.692	None	None	By MS/MS	None	By matching
AATMSAVEAATCR	TTIYGLHALEQGGLRAATMSAVEAATCRAK	LRAATMSAVEAATCRAKELSRK________	R	A	A	C	R	A	5	1	0	0	1	0	1	0	0	0	0	0	1	0	0	1	2	0	0	1	0	0	13	0	1337.6068	Q53H96;A0A0A0MQS1;Q53H96-2;B5MD87	Q53H96	255	267	PYCR3	Pyrroline-5-carboxylate reductase 3;Pyrroline-5-carboxylate reductase	yes	no	2	0.0061818	72.652	None	None	None	None	None
AATQFWR	LVVVYYSVDFSFDYRAATQFWRSKVLEVAK	VDFSFDYRAATQFWRSKVLEVAKDFPEYTF	R	A	A	W	R	S	2	1	0	0	0	1	0	0	0	0	0	0	0	1	0	0	1	1	0	0	0	0	7	0	878.43989	P13667;C9JMN9;A0A499FI48	P13667	429	435	PDIA4	Protein disulfide-isomerase A4;Protein disulfide-isomerase	yes	no	2	0.0022184	114.54	By MS/MS	None	By MS/MS	By MS/MS	None
AATRLQELLK	ERLEKEKKLTSDLGRAATRLQELLKTTQEQ	SDLGRAATRLQELLKTTQEQLAREKDTVKK	R	A	A	L	K	T	2	1	0	0	0	1	1	0	0	0	3	1	0	0	0	0	1	0	0	0	0	0	10	1	1141.6819	Q9P2E9;Q9P2E9-3;F8W7S5;A0A087WU26	Q9P2E9	1366	1375	RRBP1	Ribosome-binding protein 1	yes	no	2;3	0.0044727	68.893	None	By MS/MS	None	None	None
AATSDLEHYDK	NPDKFESTDLDMLIKAATSDLEHYDKTRHE	MLIKAATSDLEHYDKTRHEEFKKYEMMKEH	K	A	A	D	K	T	2	0	0	2	0	0	1	0	1	0	1	1	0	0	0	1	1	0	1	0	0	0	11	0	1248.5622	P80303;P80303-2;E9PKG6;A0A2R8Y6G7;E9PLR0;E9PLE9	P80303	161	171	NUCB2	Nucleobindin-2;Nesfatin-1	yes	no	2;3	8.8684E-07	167.67	None	By MS/MS	By MS/MS	By MS/MS	By MS/MS
AATSPALFNR	VVFTMNPSSEGLKDRAATSPALFNRCVLNW	GLKDRAATSPALFNRCVLNWFGDWSTEALY	R	A	A	N	R	C	3	1	1	0	0	0	0	0	0	0	1	0	0	1	1	1	1	0	0	0	0	0	10	0	1046.5509	Q14204;A0A7P0T9C4;A0A7P0TA13;A0A2R8Y5T0;A0A2R8Y706;A0A7P0T9R4;A0A7P0TAW9;A0A7P0T7V5;A0A7P0T916;A0A7P0T8N2;A0A7P0TBJ7;A0A7P0TAF3;A0A7P0TB75;A0A2R8Y6H2;A0A7P0T9K2;A0A7P0T9F1;A0A7P0T8W5;A0A2R8YFZ7;A0A7P0TAM4;A0A7P0T825	Q14204	3079	3088	DYNC1H1	Cytoplasmic dynein 1 heavy chain 1	yes	no	2	2.2769E-05	150.4	None	None	None	None	By MS/MS
AATSRYTLNFEAAQK	DTVSLTVDGVVFHYRAATSRYTLNFEAAQK	AATSRYTLNFEAAQKACLDVGAVIATPEQL	R	A	A	Q	K	A	4	1	1	0	0	1	1	0	0	0	1	1	0	1	0	1	2	0	1	0	0	0	15	1	1669.8424	P13611;P13611-2;E9PF17;P13611-4;P13611-3;P13611-5;D6RGZ6;Q86W61	P13611	156	170	VCAN	Versican core protein	yes	no	2;3	2.8651E-05	141.37	None	By MS/MS	By MS/MS	By MS/MS	By matching
AATVGSLAGQPLQER	IRERLGPLVEQGRVRAATVGSLAGQPLQER	AATVGSLAGQPLQERAQAWGERLRARMEEM	R	A	A	E	R	A	3	1	0	0	0	2	1	2	0	0	2	0	0	0	1	1	1	0	0	1	0	0	15	0	1496.7947	P02649;H0Y7L5	P02649	210	224	APOE	Apolipoprotein E	yes	no	2	3.4998E-10	212.9	By MS/MS	None	By matching	By matching	By matching
AATVGYGILR	ISKDRKERVHQGMVRAATVGYGILREGGSA	QGMVRAATVGYGILREGGSAVDAVEGAVVA	R	A	A	L	R	E	2	1	0	0	0	0	0	2	0	1	1	0	0	0	0	0	1	0	1	1	0	0	10	0	1019.5764	Q7L266;E9PJK6;A0A087WUG3;A0A087WZI5	Q7L266	30	39	ASRGL1	Isoaspartyl peptidase/L-asparaginase;Isoaspartyl peptidase/L-asparaginase alpha chain;Isoaspartyl peptidase/L-asparaginase beta chain;Isoaspartyl peptidase/L-asparaginase	yes	no	2	0.0092072	84.368	None	By matching	By matching	By matching	By matching
AAVAASGLNTMLEGNGQYTLLAPTNEAFEK	IQQIIEIEDTFETLRAAVAASGLNTMLEGN	GQYTLLAPTNEAFEKIPSETLNRILGDPEA	R	A	A	E	K	I	6	0	3	0	0	1	3	3	0	0	4	1	1	1	1	1	3	0	1	1	0	0	30	0	3080.5125	Q15582;S4R3C6;H0Y9D7	Q15582	258	287	TGFBI	Transforming growth factor-beta-induced protein ig-h3	yes	no	2;3	1.7161999999999998E-40	298.34	None	None	By MS/MS	By MS/MS	None
AAVAAVLSPEEFMVLLDSVLPESAHR	DNIPFSLIVSQDVVKAAVAAVLSPEEFMVL	FMVLLDSVLPESAHRLKSSIGLINEKAADK	K	A	A	H	R	L	5	1	0	1	0	0	3	0	1	0	4	0	1	1	2	3	0	0	0	4	0	0	26	0	2750.4313	Q8TDL5;Q8TDL5-2	Q8TDL5	291	316	BPIFB1	BPI fold-containing family B member 1	yes	no	3;4	6.6856E-10	160	None	None	None	None	None
AAVAGEDGRMIAGQVLDINLAAEPK	KGFAFVQYVNERNARAAVAGEDGRMIAGQV	IAGQVLDINLAAEPKVNRGKAGVKRSAAEM	R	A	A	P	K	V	6	1	1	2	0	1	2	3	0	2	2	1	1	0	1	0	0	0	0	2	0	0	25	1	2508.3006	G3V4W0;G3V4C1;P07910-2;B4DY08;P07910-4;G3V251;G3V3K6;G3V5X6;B4DSU6;P07910;G3V576;G3V2Q1;G3V555;G3V575	G3V4W0	65	89	HNRNPC	Heterogeneous nuclear ribonucleoproteins C1/C2	no	no	2;3;4	1.8727E-20	234.11	None	By MS/MS	None	None	By MS/MS
AAVATFLQSVQVPEFTPK	NLFAQTYGLTGSQDRAAVATFLQSVQVPEF	ATFLQSVQVPEFTPKSGVKIHVSDQELQSA	R	A	A	P	K	S	3	0	0	0	0	2	1	0	0	0	1	1	0	2	2	1	2	0	0	3	0	0	18	0	1932.0357	P22314;P22314-2;Q5JRR6	P22314	785	802	UBA1	Ubiquitin-like modifier-activating enzyme 1	yes	no	2;3	1.3693E-72	390.68	By MS/MS	None	None	By MS/MS	None
AAVATQEQGNAPAVSEPELQAELPK	GRGSSQASWSGRATRAAVATQEQGNAPAVS	APAVSEPELQAELPKEEPEPRLEGPQAQSE	R	A	A	P	K	E	6	0	1	0	0	3	4	1	0	0	2	1	0	0	3	1	1	0	0	2	0	0	25	0	2547.2817	Q9P225;Q9P225-2;Q9P225-3	Q9P225	28	52	DNAH2	Dynein axonemal heavy chain 2	yes	no	4	0.11782	19.011	None	None	None	None	By matching
AAVAVVPLVSEDK	PLSSSSVLQEPPAKKAAVAVVPLVSEDKSV	KKAAVAVVPLVSEDKSVTVPEAENPRDSLV	K	A	A	D	K	S	3	0	0	1	0	0	1	0	0	0	1	1	0	0	1	1	0	0	0	4	0	0	13	0	1296.7289	O75152	O75152	700	712	ZC3H11A	Zinc finger CCCH domain-containing protein 11A	yes	yes	2	0.081937	50.108	None	None	None	None	None
AAVAWEAGK	______________________________	EVIKCKAAVAWEAGKPLSIEEIEVAPPKAH	K	A	A	G	K	P	4	0	0	0	0	0	1	1	0	0	0	1	0	0	0	0	0	1	0	1	0	0	9	0	901.46577	P11766;H0YAG8;D6RFE4;D6R9G2;D6RAY0	P11766	10	18	ADH5	Alcohol dehydrogenase class-3	yes	no	2	0.14524	53.775	None	None	None	None	None
AAVAWEAGKPLSIEEIEVAPPK	______________________________	GKPLSIEEIEVAPPKAHEVRIKIIATAVCH	K	A	A	P	K	A	5	0	0	0	0	0	4	1	0	2	1	2	0	0	3	1	0	1	0	2	0	0	22	1	2304.2365	P11766;H0YAG8;D6RFE4;D6R9G2;D6RAY0	P11766	10	31	ADH5	Alcohol dehydrogenase class-3	yes	no	2;3	9.4992E-21	196.55	None	By MS/MS	By MS/MS	By MS/MS	None
AAVDAGFVPNDMQVGQTGK	YDLADQLHAAVGASRAAVDAGFVPNDMQVG	AGFVPNDMQVGQTGKIVAPELYIAVGISGA	R	A	A	G	K	I	3	0	1	2	0	2	0	3	0	0	0	1	1	1	1	0	1	0	0	3	0	0	19	0	1903.9098	P13804;H0YLU7;A0A8I5KVL5;A0A8I5KYH4;A0A0S2Z3M4;P13804-2;A0A8I5KYP7;A0A8I5KUF3;H3BV91;A0A8I5KT03;A0A8I5KUR2;H0YKF0;A0A8I5KVC9;H0YK49	P13804	250	268	ETFA	Electron transfer flavoprotein subunit alpha, mitochondrial;Electron transfer flavoprotein subunit alpha	yes	no	2;3	1.0675E-06	194.86	By MS/MS	By MS/MS	By MS/MS	By MS/MS	By MS/MS
AAVDTYCR	AEYWNSQKDILEQARAAVDTYCRHNYGVVE	DILEQARAAVDTYCRHNYGVVESFTVQRRV	R	A	A	C	R	H	2	1	0	1	1	0	0	0	0	0	0	0	0	0	0	0	1	0	1	1	0	0	8	0	954.42292	Q30154;P01911	P01911	102	109	HLA-DRB5;HLA-DRB1	HLA class II histocompatibility antigen, DR beta 5 chain;HLA class II histocompatibility antigen, DRB1 beta chain	no	no	2	0.0013224	111.65	None	None	None	None	None
AAVDTYCRHNYGVGESFTVQR	AEYWNSQKDFLEDRRAAVDTYCRHNYGVGE	CRHNYGVGESFTVQRRVEPKVTVYPARTQT	R	A	A	Q	R	R	2	2	1	1	1	1	1	2	1	0	0	0	0	1	0	1	2	0	2	3	0	0	21	1	2429.1182	Q30154	Q30154	102	122	HLA-DRB5	HLA class II histocompatibility antigen, DR beta 5 chain	yes	yes	3	5.4036E-11	126.32	None	None	None	None	None
AAVEEGIVLGGGCALLR	NEKKDRVTDALNATRAAVEEGIVLGGGCAL	VEEGIVLGGGCALLRCIPALDSLTPANEDQ	R	A	A	L	R	C	3	1	0	0	1	0	2	4	0	1	3	0	0	0	0	0	0	0	0	2	0	0	17	0	1683.8978	P10809;A0A7I2V599;A0A7I2V2X6;A0A7I2YQK6	P10809	430	446	HSPD1	60 kDa heat shock protein, mitochondrial	yes	no	2;3	4.7828E-17	303.36	By MS/MS	By MS/MS	By MS/MS	By MS/MS	By MS/MS
AAVELEEPEDAR	RKALEHVPNSVRLWKAAVELEEPEDARIML	LWKAAVELEEPEDARIMLSRAVECCPTSVE	K	A	A	A	R	I	3	1	0	1	0	0	4	0	0	0	1	0	0	0	1	0	0	0	0	1	0	0	12	0	1327.6256	O94906;O94906-2	O94906	409	420	PRPF6	Pre-mRNA-processing factor 6	yes	no	2	0.050369	75.387	By matching	By matching	By matching	By matching	By matching
AAVETLGVPCFLGGMAR	GSQALLTPTSADKLRAAVETLGVPCFLGGM	VETLGVPCFLGGMARGLLGRNHPLHIRENR	R	A	A	A	R	G	3	1	0	0	1	0	1	3	0	0	2	0	1	1	1	0	1	0	0	2	0	0	17	0	1747.8749	A1L0T0;M0R026;M0QZX5	A1L0T0	306	322	ILVBL	2-hydroxyacyl-CoA lyase 2	yes	no	2	2.0715E-06	196.76	None	None	By MS/MS	By MS/MS	None
AAVETRVCETDGCSSEAK	______________________________	ETRVCETDGCSSEAKLQCPTCIKLGIQGSY	M	A	A	A	K	L	3	1	0	1	2	0	3	1	0	0	0	1	0	0	0	2	2	0	0	2	0	0	18	1	1968.8517	P53582;D6RF24	P53582	2	19	METAP1	Methionine aminopeptidase 1	yes	no	2	2.2863E-07	208.39	None	By MS/MS	None	None	None
AAVEWFDGK	KGDATVSYEDPPTAKAAVEWFDGKDFQGSK	DPPTAKAAVEWFDGKDFQGSKLKVSLARKK	K	A	A	G	K	D	2	0	0	1	0	0	1	1	0	0	0	1	0	1	0	0	0	1	0	1	0	0	9	0	1021.4869	Q01844;B0QYK0;Q01844-6;Q01844-3;Q01844-5;A0A0D9SFL3;C9JGE3;Q01844-2;H7BY36	Q01844	425	433	EWSR1	RNA-binding protein EWS	yes	no	2	0.00094825	104.44	By MS/MS	By MS/MS	None	By MS/MS	By MS/MS
AAVFDLDGVLALPAVFGVLGR	______________________________	DGVLALPAVFGVLGRTEEALALPRGLLNDA	R	A	A	G	R	T	4	1	0	2	0	0	0	3	0	0	4	0	0	2	1	0	0	0	0	4	0	0	21	0	2099.1779	P34913;E5RFU2;E5RFH6;E5RI53;H0YAW7	P34913	5	25	EPHX2	Bifunctional epoxide hydrolase 2;Cytosolic epoxide hydrolase 2;Lipid-phosphate phosphatase	yes	no	2;3	4.5861E-07	172.57	None	None	None	None	By MS/MS
AAVFDLDGVLALPAVFGVLGRTEEALALPR	______________________________	FGVLGRTEEALALPRGLLNDAFQKGGPEGA	R	A	A	P	R	G	6	2	0	2	0	0	2	3	0	0	6	0	0	2	2	0	1	0	0	4	0	0	30	1	3079.707	P34913;E5RFU2;E5RFH6;E5RI53;H0YAW7	P34913	5	34	EPHX2	Bifunctional epoxide hydrolase 2;Cytosolic epoxide hydrolase 2;Lipid-phosphate phosphatase	yes	no	3;4	8.5735E-10	158.94	None	None	None	None	By MS/MS
AAVFDLDGVLALPAVFGVLGRTEEALALPRGLLNDAFQK	______________________________	ALALPRGLLNDAFQKGGPEGATTRLMKGEI	R	A	A	Q	K	G	7	2	1	3	0	1	2	4	0	0	8	1	0	3	2	0	1	0	0	4	0	0	39	2	4066.2255	P34913;E5RFU2;E5RFH6;E5RI53;H0YAW7	P34913	5	43	EPHX2	Bifunctional epoxide hydrolase 2;Cytosolic epoxide hydrolase 2;Lipid-phosphate phosphatase	yes	no	4	0.091368	27.916	None	None	None	None	None
AAVFHEK	DVDMDVLTTLSLGDRAAVFHEKDYDSLAQP	TTLSLGDRAAVFHEKDYDSLAQPGFFDRFI	R	A	A	E	K	D	2	0	0	0	0	0	1	0	1	0	0	1	0	1	0	0	0	0	0	1	0	0	7	0	800.41809	P12110	P12110	994	1000	COL6A2	Collagen alpha-2(VI) chain	yes	yes	2	0.014528	74.423	By MS/MS	None	None	None	None
AAVFHEKDYDSLAQPGFFDR	DVDMDVLTTLSLGDRAAVFHEKDYDSLAQP	EKDYDSLAQPGFFDRFIRWIC_________	R	A	A	D	R	F	3	1	0	3	0	1	1	1	1	0	1	1	0	3	1	1	0	0	1	1	0	0	20	1	2312.0862	P12110	P12110	994	1013	COL6A2	Collagen alpha-2(VI) chain	yes	yes	3;4	2.7742E-11	137.43	None	None	None	None	None
AAVFRSMNSALGK	DIAIFQLKEGSSKEKAAVFRSMNSALGKSP	EKAAVFRSMNSALGKSPWLAGNELTVADVV	K	A	A	G	K	S	3	1	1	0	0	0	0	1	0	0	1	1	1	1	0	2	0	0	0	1	0	0	13	1	1350.7078	Q13155;A8MU58;Q13155-2	Q13155	253	265	AIMP2	Aminoacyl tRNA synthase complex-interacting multifunctional protein 2	yes	no	3	0.012594	57.136	None	None	None	None	None
AAVGQESPGGLEAGNAK	KNDDLNKPINKGRKRAAVGQESPGGLEAGN	VGQESPGGLEAGNAKAPKLQDLAKKAAPAE	R	A	A	A	K	A	4	0	1	0	0	1	2	4	0	0	1	1	0	0	1	1	0	0	0	1	0	0	17	0	1554.7638	Q29RF7	Q29RF7	1299	1315	PDS5A	Sister chromatid cohesion protein PDS5 homolog A	yes	yes	2	0.0055214	72.29	None	None	None	None	None
AAVHLEGK	QTKTNRAVANSRPAKAAVHLEGKIEQAQRW	ANSRPAKAAVHLEGKIEQAQRWIDNPTVDD	K	A	A	G	K	I	2	0	0	0	0	0	1	1	1	0	1	1	0	0	0	0	0	0	0	1	0	0	8	0	823.4552	P18206;P18206-2	P18206	489	496	VCL	Vinculin	yes	no	2	0.0071021	90.308	By MS/MS	None	None	None	None
AAVHLEGKIEQAQR	QTKTNRAVANSRPAKAAVHLEGKIEQAQRW	KAAVHLEGKIEQAQRWIDNPTVDDRGVGQA	K	A	A	Q	R	W	3	1	0	0	0	2	2	1	1	1	1	1	0	0	0	0	0	0	0	1	0	0	14	1	1548.8372	P18206;P18206-2	P18206	489	502	VCL	Vinculin	yes	no	2;3;4	0.00014835	146.36	None	By MS/MS	None	None	By matching
AAVIGLTK	SVKGVVNRCVYSTTKAAVIGLTKSVAADFI	CVYSTTKAAVIGLTKSVAADFIQQGIRCNC	K	A	A	T	K	S	2	0	0	0	0	0	0	1	0	1	1	1	0	0	0	0	1	0	0	1	0	0	8	0	771.48544	Q9BUT1;Q9BUT1-3;D6R9P2	Q9BUT1	152	159	BDH2;SLC9B2	Dehydrogenase/reductase SDR family member 6	yes	no	2	0.05167	53.833	None	None	None	None	By MS/MS
AAVKGYLGPEQLPDCLK	HTPGVAADLSHIETKAAVKGYLGPEQLPDC	VKGYLGPEQLPDCLKGCDVVVIPAGVPRKP	K	A	A	L	K	G	2	0	0	1	1	1	1	2	0	0	3	2	0	0	2	0	0	0	1	1	0	0	17	1	1857.9659	P40926;P40926-2	P40926	75	91	MDH2	Malate dehydrogenase, mitochondrial	yes	no	3	0.046471	56.746	None	None	None	None	None
AAVLEAMTAFR	AMLWHGAQAGAFDLKAAVLEAMTAFRRAGA	FDLKAAVLEAMTAFRRAGADIIITYYTPQL	K	A	A	F	R	R	4	1	0	0	0	0	1	0	0	0	1	0	1	1	0	0	1	0	0	1	0	0	11	0	1178.6118	P13716;P13716-2	P13716	298	308	ALAD	Delta-aminolevulinic acid dehydratase	yes	no	2	0.00029939	113.62	By MS/MS	None	None	None	By MS/MS
AAVLEAMTAFRR	AMLWHGAQAGAFDLKAAVLEAMTAFRRAGA	DLKAAVLEAMTAFRRAGADIIITYYTPQLL	K	A	A	R	R	A	4	2	0	0	0	0	1	0	0	0	1	0	1	1	0	0	1	0	0	1	0	0	12	1	1334.7129	P13716;P13716-2	P13716	298	309	ALAD	Delta-aminolevulinic acid dehydratase	yes	no	3	0.10049	41.383	None	None	None	None	None
AAVLQQVLER	______________________________	______________________________	M	A	A	E	R	T	2	1	0	0	0	2	1	0	0	0	2	0	0	0	0	0	0	0	0	2	0	0	10	0	1125.6506	P12270;P12270-2	P12270	2	11	TPR	Nucleoprotein TPR	yes	no	2	1.6565E-05	152.47	None	None	None	None	None
AAVLVQQWVSYADTELIPAACGATLPALGLR	QLLWPAGLGGPGGSRAAVLVQQWVSYADTE	IPAACGATLPALGLRSSAQDPQAVLGALGR	R	A	A	L	R	S	7	1	0	1	1	2	1	2	0	1	5	0	0	0	2	1	2	1	1	3	0	0	31	0	3253.7169	P26640;A0A140T936;A0A140T954;A2ABF4;A0A0G2JJT9;A0A140T904	P26640	92	122	VARS1	Valine--tRNA ligase	yes	no	3	4.5135E-10	106.1	None	None	None	None	None
AAVLWELK	______________________________	GKVIKCKAAVLWELKKPFSIEEVEVAPPKA	K	A	A	L	K	K	2	0	0	0	0	0	1	0	0	0	2	1	0	0	0	0	0	1	0	1	0	0	8	0	928.5382	P00326;P07327	P00326	12	19	ADH1C;ADH1A	Alcohol dehydrogenase 1C;Alcohol dehydrogenase 1A	no	no	2	0.0039508	89.142	By MS/MS	By MS/MS	By MS/MS	By matching	By matching
AAVLWEVK	______________________________	GKVIKCKAAVLWEVKKPFSIEDVEVAPPKA	K	A	A	V	K	K	2	0	0	0	0	0	1	0	0	0	1	1	0	0	0	0	0	1	0	2	0	0	8	0	914.52255	P00325	P00325	12	19	ADH1B	All-trans-retinol dehydrogenase [NAD(+)] ADH1B	yes	yes	2	0.0023878	98.997	By MS/MS	By MS/MS	By MS/MS	By MS/MS	By matching
AAVMATLLFPGR	YTMRGAGAVIHTHSKAAVMATLLFPGREFK	HSKAAVMATLLFPGREFKITHQEMIKGIKK	K	A	A	G	R	E	3	1	0	0	0	0	0	1	0	0	2	0	1	1	1	0	1	0	0	1	0	0	12	0	1245.6904	Q96GX9;S4R3D6;Q96GX9-3	Q96GX9	120	131	APIP	Methylthioribulose-1-phosphate dehydratase	yes	no	2	2.8336E-05	147.2	By MS/MS	None	By MS/MS	By matching	None
AAVMVHQLSK	LTKLLNDEDQVVVNKAAVMVHQLSKKEASR	VVVNKAAVMVHQLSKKEASRHAIMRSPQMV	K	A	A	S	K	K	2	0	0	0	0	1	0	0	1	0	1	1	1	0	0	1	0	0	0	2	0	0	10	0	1082.5906	P35222;A0A2R8YCH5;A0A2R8Y5A3;A0A2R8Y804;A0A2R8Y543;A0A2R8Y750;A0A2R8Y7Z0;B4DGU4;A0A2R8Y5C3;A0A2R8Y5Z1	P35222	171	180	CTNNB1	Catenin beta-1	no	no	2	0.0024034	90.919	None	None	None	None	None
AAVMVYDDANK	______________________________	CQARAAVMVYDDANKKWVPAGGSTGFSRVH	R	A	A	N	K	K	3	0	1	2	0	0	0	0	0	0	0	1	1	0	0	0	0	0	1	2	0	0	11	0	1195.5543	Q8N8S7;Q8N8S7-2;Q8N8S7-3;A0A0U1RRM6;A0A075B6E5	Q8N8S7	11	21	ENAH	Protein enabled homolog	yes	no	2	0.0045006	84.522	None	By matching	By matching	None	None
AAVPDAVGK	NLCFVGLISMIDPPRAAVPDAVGKCRSAGI	MIDPPRAAVPDAVGKCRSAGIKVIMVTGDH	R	A	A	G	K	C	3	0	0	1	0	0	0	1	0	0	0	1	0	0	1	0	0	0	0	2	0	0	9	0	826.45487	P05023;P05023-4;P05023-3;P05023-2;P13637;M0R116;A0A2R8YEY8;A0A0A0MT26;P13637-2;P13637-3;P50993;B1AKY9;H0Y7C1	P05023	597	605	ATP1A1;ATP1A3;ATP1A2	Sodium/potassium-transporting ATPase subunit alpha-1;Sodium/potassium-transporting ATPase subunit alpha-3;Sodium/potassium-transporting ATPase subunit alpha;Sodium/potassium-transporting ATPase subunit alpha-2	no	no	2	0.0067576	77.072	None	None	By MS/MS	By matching	By matching
AAVPDTVVEPALK	MEVMNHVLGKRRELKAAVPDTVVEPALKAA	LKAAVPDTVVEPALKAALKLYHVSDSEGNL	K	A	A	L	K	A	3	0	0	1	0	0	1	0	0	0	1	1	0	0	2	0	1	0	0	3	0	0	13	0	1308.7289	P09327;P09327-2	P09327	238	250	VIL1	Villin-1	yes	no	2	0.00035937	113.93	By matching	By matching	By MS/MS	By MS/MS	By MS/MS
AAVPELLQQQEEDR	______________________________	MAAVPELLQQQEEDRSKLRSVSVDLNVDPS	M	A	A	D	R	S	2	1	0	1	0	3	3	0	0	0	2	0	0	0	1	0	0	0	0	1	0	0	14	0	1624.8057	Q9Y5X3;Q5QPE4;Q5QPE5;U3KQL0;Q9Y5X3-2	Q9Y5X3	2	15	SNX5	Sorting nexin-5	no	no	2	0.0011853	90.146	By MS/MS	By matching	None	None	None
AAVPELLQQQEEDRSK	______________________________	AVPELLQQQEEDRSKLRSVSVDLNVDPSLQ	M	A	A	S	K	L	2	1	0	1	0	3	3	0	0	0	2	1	0	0	1	1	0	0	0	1	0	0	16	1	1839.9327	Q9Y5X3;Q5QPE4;Q5QPE5;U3KQL0;Q9Y5X3-2	Q9Y5X3	2	17	SNX5	Sorting nexin-5	no	no	2	4.7609E-06	191.29	By MS/MS	By MS/MS	By MS/MS	By MS/MS	By MS/MS
AAVPIVNLK	SRLQDLYSIVRRADRAAVPIVNLKDELLFP	VRRADRAAVPIVNLKDELLFPSWEALFSGS	R	A	A	L	K	D	2	0	1	0	0	0	0	0	0	1	1	1	0	0	1	0	0	0	0	2	0	0	9	0	923.5804	P39060;A0AAG2UW65;A0AAG2UXZ5;P39060-2;P39060-1;H7BXV5;H7C457	P39060	1638	1646	COL18A1	Collagen alpha-1(XVIII) chain;Endostatin;Non-collagenous domain 1	yes	no	2	0.0023914	90.706	By MS/MS	None	None	None	By MS/MS
AAVPIVNLKDELLFPSWEALFSGSEGPLK	SRLQDLYSIVRRADRAAVPIVNLKDELLFP	PSWEALFSGSEGPLKPGARIFSFDGKDVLR	R	A	A	L	K	P	3	0	1	1	0	0	3	2	0	1	5	2	0	2	3	3	0	1	0	2	0	0	29	1	3126.6641	P39060;A0AAG2UW65;A0AAG2UXZ5;P39060-2;P39060-1;H7BXV5;H7C457	P39060	1638	1666	COL18A1	Collagen alpha-1(XVIII) chain;Endostatin;Non-collagenous domain 1	yes	no	3	1.0172E-09	161.24	None	None	By MS/MS	By MS/MS	By MS/MS
AAVPIVNLKDELLFPSWEALFSGSEGPLKPGAR	SRLQDLYSIVRRADRAAVPIVNLKDELLFP	ALFSGSEGPLKPGARIFSFDGKDVLRHPTW	R	A	A	A	R	I	4	1	1	1	0	0	3	3	0	1	5	2	0	2	4	3	0	1	0	2	0	0	33	2	3507.8766	P39060;A0AAG2UW65;A0AAG2UXZ5;P39060-2;P39060-1;H7BXV5;H7C457	P39060	1638	1670	COL18A1	Collagen alpha-1(XVIII) chain;Endostatin;Non-collagenous domain 1	yes	no	3;4	4.6789E-23	197.28	None	None	None	By MS/MS	By MS/MS
AAVPSGASTGIYEALELR	PTVEVDLFTSKGLFRAAVPSGASTGIYEAL	PSGASTGIYEALELRDNDKTRYMGKGVSKA	R	A	A	L	R	D	4	1	0	0	0	0	2	2	0	1	2	0	0	0	1	2	1	0	1	1	0	0	18	0	1803.9367	P06733;A0A2R8Y6G6;K7EM90;A0A2R8YEM5;A0A2R8Y879;K7ERS8;A0A2R8Y798;A0A2R8YEG5;P09104;P09104-2;F5H0C8;F5H1C3;P13929;P13929-3;P13929-2;E5RGZ4;E5RI09;E5RG95;K7EPM1;K7EKN2	P06733	33	50	ENO1;ENO2;ENO3	Alpha-enolase;phosphopyruvate hydratase;Gamma-enolase;Beta-enolase;Enolase 3	no	no	2;3	6.1413E-08	164.53	By MS/MS	None	By MS/MS	By MS/MS	By MS/MS
AAVPSGASTGIYEALELRDGDK	PTVEVDLYTAKGLFRAAVPSGASTGIYEAL	STGIYEALELRDGDKQRYLGKGVLKAVDHI	R	A	A	D	K	Q	4	1	0	2	0	0	2	3	0	1	2	1	0	0	1	2	1	0	1	1	0	0	22	1	2219.107	P09104;P09104-2;F5H0C8;F5H1C3;P13929;P13929-3;P13929-2;E5RGZ4;E5RI09;E5RG95;K7EPM1;K7EKN2	P09104	33	54	ENO2;ENO3	Gamma-enolase;phosphopyruvate hydratase;Beta-enolase;Enolase 3	yes	no	3	1.7517E-07	103.27	None	By MS/MS	By MS/MS	By MS/MS	By MS/MS
AAVPSGASTGIYEALELRDNDK	PTVEVDLFTSKGLFRAAVPSGASTGIYEAL	STGIYEALELRDNDKTRYMGKGVSKAVEHI	R	A	A	D	K	T	4	1	1	2	0	0	2	2	0	1	2	1	0	0	1	2	1	0	1	1	0	0	22	1	2276.1285	P06733;A0A2R8Y6G6;K7EM90;A0A2R8YEM5;A0A2R8Y879;K7ERS8;A0A2R8Y798;A0A2R8YEG5	P06733	33	54	ENO1	Alpha-enolase;phosphopyruvate hydratase	yes	no	2;3	5.7114E-17	224.86	By MS/MS	By MS/MS	By MS/MS	By MS/MS	By MS/MS
AAVPSGASTGIYEALELRDNDKTR	PTVEVDLFTSKGLFRAAVPSGASTGIYEAL	GIYEALELRDNDKTRYMGKGVSKAVEHINK	R	A	A	T	R	Y	4	2	1	2	0	0	2	2	0	1	2	1	0	0	1	2	2	0	1	1	0	0	24	2	2533.2772	P06733;A0A2R8Y6G6;K7EM90;A0A2R8YEM5;A0A2R8Y879;K7ERS8;A0A2R8Y798;A0A2R8YEG5	P06733	33	56	ENO1	Alpha-enolase;phosphopyruvate hydratase	yes	no	4	2.0888E-05	99.11	None	None	By MS/MS	None	By matching
AAVQAAEVK	______________________________	______________________________	M	A	A	V	K	V	4	0	0	0	0	1	1	0	0	0	0	1	0	0	0	0	0	0	0	2	0	0	9	0	885.49198	Q15046;H3BRC9	Q15046	2	10	KARS1	Lysine--tRNA ligase	yes	no	2	0.0022824	91.069	None	None	None	None	None
AAVQAAEVKVDGSEPK	______________________________	AVQAAEVKVDGSEPKLSKNELKRRLKAEKK	M	A	A	P	K	L	4	0	0	1	0	1	2	1	0	0	0	2	0	0	1	1	0	0	0	3	0	0	16	1	1597.8312	Q15046;H3BRC9	Q15046	2	17	KARS1	Lysine--tRNA ligase	yes	no	2	0.00029034	124.51	None	By MS/MS	None	None	By MS/MS
AAVQVLDDIEK	VGVSNVFGPGTRIPKAAVQVLDDIEKCLEK	RIPKAAVQVLDDIEKCLEKKQQSV______	K	A	A	E	K	C	2	0	0	2	0	1	1	0	0	1	1	1	0	0	0	0	0	0	0	2	0	0	11	0	1199.6398	P22033	P22033	731	741	MMUT	Methylmalonyl-CoA mutase, mitochondrial	yes	yes	2	0.0031543	86.898	By MS/MS	By MS/MS	By MS/MS	By MS/MS	None
AAVSHWQQQSYLDSGIHSGATTTAPSLSGK	ADLMELDMAMEPDRKAAVSHWQQQSYLDSG	IHSGATTTAPSLSGKGNPEEEDVDTSQVLY	K	A	A	G	K	G	4	0	0	1	0	3	0	3	2	1	2	1	0	0	1	6	3	1	1	1	0	0	30	0	3084.4901	P35222;A0A2R8YCH5;A0A2R8Y5A3;A0A2R8Y804;A0A2R8Y543;A0A2R8Y750;A0A2R8Y7Z0;B4DGU4;A0A2R8Y5C3;A0A2R8Y5Z1;C9IZ65	P35222	20	49	CTNNB1	Catenin beta-1	no	no	4	0.00035102	106.81	None	None	None	None	None
AAVSQQGEQLQTERER	RERMQQLDRENQELRAAVSQQGEQLQTERE	AVSQQGEQLQTERERGRTAAEDNVRLTCLV	R	A	A	E	R	G	2	2	0	0	0	4	3	1	0	0	1	0	0	0	0	1	1	0	0	1	0	0	16	1	1828.9028	Q9BQS8;Q9BQS8-4;Q9BQS8-3;Q9BQS8-2	Q9BQS8	265	280	FYCO1	FYVE and coiled-coil domain-containing protein 1	yes	no	3	0.090414	43.297	None	None	By MS/MS	None	None
AAVTMSVPGR	______________________________	______________________________	M	A	A	G	R	K	2	1	0	0	0	0	0	1	0	0	0	0	1	0	1	1	1	0	0	2	0	0	10	0	987.51715	Q7Z406-6;Q7Z406-2;Q7Z406;Q7Z406-4;Q7Z406-5;M0QY43;A0A2R8Y4C3;A0A2R8Y454	Q7Z406-6	2	11	MYH14	Myosin-14	yes	no	2	0.0039634	110.41	None	By MS/MS	None	None	None
AAVTMSVPGRK	______________________________	______________________________	M	A	A	R	K	A	2	1	0	0	0	0	0	1	0	0	0	1	1	0	1	1	1	0	0	2	0	0	11	1	1115.6121	Q7Z406-6;Q7Z406-2;Q7Z406;Q7Z406-4;Q7Z406-5;M0QY43;A0A2R8Y4C3;A0A2R8Y454	Q7Z406-6	2	12	MYH14	Myosin-14	yes	no	2	0.066748	50.805	None	By matching	By matching	None	None
AAVVTSPPPTTAPHK	______________________________	AAVVTSPPPTTAPHKERYFDRVDENNPEYL	R	A	A	H	K	E	3	0	0	0	0	0	0	0	1	0	0	1	0	0	4	1	3	0	0	2	0	0	15	0	1472.7987	P35611;P35611-2;E7ENY0;P35611-3;P35611-6;E7EV99;P35611-4;A0A804HL01;P35611-5;D6RF25;D6RAH3;D6RJE2	P35611	7	21	ADD1	Alpha-adducin	yes	no	3	0.00017974	81.879	None	By MS/MS	By matching	By MS/MS	By MS/MS
AAVYHHFISDGVR	VIVPLKTGLQEVEVKAAVYHHFISDGVRKS	VKAAVYHHFISDGVRKSLKVVPEGIRMNKT	K	A	A	V	R	K	2	1	0	1	0	0	0	1	2	1	0	0	0	1	0	1	0	0	1	2	0	0	13	0	1470.7368	P01024;A0A8Q3SI05;A0A8Q3WM02;A0A8Q3SI45	P01024	914	926	C3	Complement C3;Complement C3 beta chain;C3-beta-c;Complement C3 alpha chain;C3a anaphylatoxin;Acylation stimulating protein;Complement C3b alpha chain;Complement C3c alpha chain fragment 1;Complement C3dg fragment;Complement C3g fragment;Complement C3d fragment;Complement C3f fragment;Complement C3c alpha chain fragment 2;Complement C3	yes	no	2;3	3.2273E-05	195.36	By MS/MS	None	By MS/MS	By MS/MS	By matching
AAVYHHFISDGVRK	VIVPLKTGLQEVEVKAAVYHHFISDGVRKS	KAAVYHHFISDGVRKSLKVVPEGIRMNKTV	K	A	A	R	K	S	2	1	0	1	0	0	0	1	2	1	0	1	0	1	0	1	0	0	1	2	0	0	14	1	1598.8318	P01024;A0A8Q3SI05;A0A8Q3WM02;A0A8Q3SI45	P01024	914	927	C3	Complement C3;Complement C3 beta chain;C3-beta-c;Complement C3 alpha chain;C3a anaphylatoxin;Acylation stimulating protein;Complement C3b alpha chain;Complement C3c alpha chain fragment 1;Complement C3dg fragment;Complement C3g fragment;Complement C3d fragment;Complement C3f fragment;Complement C3c alpha chain fragment 2;Complement C3	yes	no	2;3;4	2.2805E-09	270.36	None	By MS/MS	None	By MS/MS	By MS/MS
AAVYQPQPHPQPPPYGHCVTDSGVVYSVGMQWLK	VQTTSSGSGPFTDVRAAVYQPQPHPQPPPY	TDSGVVYSVGMQWLKTQGNKQMLCTCLGNG	R	A	A	L	K	T	2	0	0	1	1	4	0	3	2	0	1	1	1	0	6	2	1	1	3	5	0	0	34	0	3792.8181	P02751-14;P02751-8;P02751-9;P02751-10;P02751-12;P02751-3;P02751-1;P02751-17;P02751-6;P02751-5;P02751-4;P02751-7;P02751;P02751-11	P02751-3	291	324	FN1	Fibronectin;Anastellin;Ugl-Y1;Ugl-Y2;Ugl-Y3	no	no	3;4	1.5898E-07	113.17	By MS/MS	By MS/MS	By MS/MS	By MS/MS	By MS/MS
AAWEAYLSR	ISAADRLEAAEMYRKAAWEAYLSRLGV___	AEMYRKAAWEAYLSRLGV____________	K	A	A	S	R	L	3	1	0	0	0	0	1	0	0	0	1	0	0	0	0	1	0	1	1	0	0	0	9	0	1065.5243	P11172;P11172-3;P11172-2;P11172-4	P11172	469	477	UMPS	Uridine 5-monophosphate synthase;Orotate phosphoribosyltransferase;Orotidine 5-phosphate decarboxylase	yes	no	2	0.034474	59.35	None	None	None	None	By matching
AAWEVDSGRR	EMAMKVELARMSYQRAAWEVDSGRRNTYYA	MSYQRAAWEVDSGRRNTYYASIAKAFAGDI	R	A	A	R	R	N	2	2	0	1	0	0	1	1	0	0	0	0	0	0	0	1	0	1	0	1	0	0	10	1	1145.5578	P11310;Q5T4U5;P11310-2;F6YB23;A0A7P0T932;A0A7P0TB55;A0A7P0T8G6	P11310	340	349	ACADM	Medium-chain specific acyl-CoA dehydrogenase, mitochondrial	yes	no	3	0.014614	50.791	None	None	None	None	By MS/MS
AAWGKVGAHAGEYGAEALER	______________________________	VGAHAGEYGAEALERMFLSFPTTKTYFPHF	K	A	A	E	R	M	6	1	0	0	0	0	3	4	1	0	1	1	0	0	0	0	0	1	1	1	0	0	20	1	2041.997	P69905;A0A2R8Y7C0	P69905	13	32	HBA1;HBA2	Hemoglobin subunit alpha;Hemopressin	yes	no	2;3;4	6.1578E-53	260.56	By MS/MS	By MS/MS	By MS/MS	By MS/MS	By MS/MS
AAWGKVGAHAGEYGAEALERMFLSFPTTK	______________________________	AEALERMFLSFPTTKTYFPHFDLSHGSAQV	K	A	A	T	K	T	6	1	0	0	0	0	3	4	1	0	2	2	1	2	1	1	2	1	1	1	0	0	29	2	3094.5335	P69905;A0A2R8Y7C0	P69905	13	41	HBA1;HBA2	Hemoglobin subunit alpha;Hemopressin	yes	no	3;4;5	7.688999999999999E-66	259.2	None	By MS/MS	None	None	None
AAWGKVGGHAAEYGAEALER	______________________________	VGGHAAEYGAEALERMFLSFPTTKTYFPHF	K	A	A	E	R	M	6	1	0	0	0	0	3	4	1	0	1	1	0	0	0	0	0	1	1	1	0	0	20	1	2041.997	CON__P01966	CON__P01966	13	32			yes	yes	4	0.036497	45.696	None	None	None	None	None
AAYDVSSFSFFQR	LSVLYKGEAKVVLLKAAYDVSSFSFFQRSS	LKAAYDVSSFSFFQRSSVQEFMTFTSQLIV	K	A	A	Q	R	S	2	1	0	1	0	1	0	0	0	0	0	0	0	3	0	3	0	0	1	1	0	0	13	0	1523.7045	O15498;A0A7I2V4L6;A0A7I2V3A1;A0A7I2V3V7;O15498-2;A0A7I2V3S2;A0A7I2V530	O15498	21	33	YKT6	Synaptobrevin homolog YKT6	yes	no	2	0.035124	61.344	None	None	None	None	None
AAYEAELGDAR	TESEEVVSREVSGIKAAYEAELGDARKTLD	SGIKAAYEAELGDARKTLDSVAKERARLQL	K	A	A	A	R	K	4	1	0	1	0	0	2	1	0	0	1	0	0	0	0	0	0	0	1	0	0	0	11	0	1164.5411	P02545;A0A6Q8PFJ0;P02545-6;P02545-3;A0A804HL68;A0A6Q8PHQ9;A0A6Q8PF80;A0A6Q8PGH0;A0A6Q8PFM1;A0A6Q8PF59;P02545-2;Q3BDU5	P02545	79	89	LMNA	Prelamin-A/C;Lamin-A/C	no	no	2	3.0012E-05	137.95	By MS/MS	None	By MS/MS	By MS/MS	By MS/MS
AAYEAELGDARK	TESEEVVSREVSGIKAAYEAELGDARKTLD	GIKAAYEAELGDARKTLDSVAKERARLQLE	K	A	A	R	K	T	4	1	0	1	0	0	2	1	0	0	1	1	0	0	0	0	0	0	1	0	0	0	12	1	1292.6361	P02545;A0A6Q8PFJ0;P02545-6;P02545-3;A0A804HL68;A0A6Q8PHQ9;A0A6Q8PF80;A0A6Q8PGH0;A0A6Q8PFM1;A0A6Q8PF59;P02545-2;Q3BDU5	P02545	79	90	LMNA	Prelamin-A/C;Lamin-A/C	no	no	2;3	0.0001561	128.91	None	By MS/MS	By MS/MS	By MS/MS	By MS/MS
AAYIYIR	LLEGCLVGGRAMGARAAYIYIRGEFYNEAS	GGRAMGARAAYIYIRGEFYNEASNLQVAIR	R	A	A	I	R	G	2	1	0	0	0	0	0	0	0	2	0	0	0	0	0	0	0	0	2	0	0	0	7	0	868.48069	P49821;G3V0I5;P49821-2;B4DE93;E9PQP1;E9PLC6;E9PMX3;E9PPR0;E9PJL9	P49821	153	159	NDUFV1	NADH dehydrogenase [ubiquinone] flavoprotein 1, mitochondrial	yes	no	2	0.0088881	97.64	None	None	By MS/MS	By MS/MS	By matching
AAYKLVLIR	______________________________	______________________________	M	A	A	I	R	H	2	1	0	0	0	0	0	0	0	1	2	1	0	0	0	0	0	0	1	1	0	0	9	1	1045.6648	P18669;Q8N0Y7	P18669	2	10	PGAM1;PGAM4	Phosphoglycerate mutase 1;Probable phosphoglycerate mutase 4	no	no	2	0.0016036	127.12	None	By matching	By MS/MS	By matching	None
AAYLNMSEDPSHPSMALNTR	KLLEQALVIEEQLRRAAYLNMSEDPSHPSM	MSEDPSHPSMALNTRFAEVECLAESHQHLS	R	A	A	T	R	F	3	1	2	1	0	0	1	0	1	0	2	0	2	0	2	3	1	0	1	0	0	0	20	0	2203.999	Q14839;A0A2R8Y425;A0A2U3TZM0;A0A2R8YFD8;F5GWX5;A0A2R8Y212;A0A2R8Y521;A0A0C4DGG9;A0A2R8YFK9;A0A2R8Y5J0;Q14839-2;A0A2R8YDJ9;A0A2R8Y4X2;A0A2R8YDW2;A0A2R8YD40;A0A2R8Y7I0;A0A2R8Y7M9	Q14839	1802	1821	CHD4	Chromodomain-helicase-DNA-binding protein 4;DNA helicase	yes	no	3	4.3542E-11	163.66	None	None	By matching	By MS/MS	By matching
AAYLQETGKPLDETLK	DILTKRNNAQRQQIKAAYLQETGKPLDETL	AYLQETGKPLDETLKKALTGHLEEVVLALL	K	A	A	L	K	K	2	0	0	1	0	1	2	1	0	0	3	2	0	0	1	0	2	0	1	0	0	0	16	1	1775.9305	P04083;Q5T3N1;Q5T3N0	P04083	82	97	ANXA1	Annexin A1;Annexin Ac2-26;Annexin	yes	no	2;3	7.0564E-05	182.37	None	By MS/MS	By matching	By MS/MS	By MS/MS
AAYLQETGKPLDETLKK	DILTKRNNAQRQQIKAAYLQETGKPLDETL	YLQETGKPLDETLKKALTGHLEEVVLALLK	K	A	A	K	K	A	2	0	0	1	0	1	2	1	0	0	3	3	0	0	1	0	2	0	1	0	0	0	17	2	1904.0255	P04083;Q5T3N1;Q5T3N0	P04083	82	98	ANXA1	Annexin A1;Annexin Ac2-26;Annexin	yes	no	2;3;4	0.0025193	138.77	None	None	None	None	By matching
AAYNPGQAVPWNAVK	VKGRLPQLGEKVLVKAAYNPGQAVPWNAVK	AAYNPGQAVPWNAVKVQTLSNQPLLKSPAP	K	A	A	V	K	V	4	0	2	0	0	1	0	1	0	0	0	1	0	0	2	0	0	1	1	2	0	0	15	0	1584.8049	Q8N163;Q8N163-2;H0YC69;E5RFJ3;H0YC58;E5RGU7	Q8N163	98	112	CCAR2	Cell cycle and apoptosis regulator protein 2	yes	no	2	0.0075733	110.31	None	By matching	By matching	By MS/MS	By MS/MS
AAYPDLENPPLLVTPSQQAK	NIISRLQEVFGHAIKAAYPDLENPPLLVTP	LENPPLLVTPSQQAKFGDYQCNSAMGISQM	K	A	A	A	K	F	3	0	1	1	0	2	1	0	0	0	3	1	0	0	4	1	1	0	1	1	0	0	20	0	2151.1212	P54136;P54136-2;E5RJM9	P54136	90	109	RARS1	Arginine--tRNA ligase, cytoplasmic	yes	no	3	0.0034535	44.054	None	None	None	None	None
AAYQVAALPK	NEIYKQYFKSNFPARAAYQVAALPKGSRIE	NFPARAAYQVAALPKGSRIEIEAVAIQGPL	R	A	A	P	K	G	4	0	0	0	0	1	0	0	0	0	1	1	0	0	1	0	0	0	1	1	0	0	10	0	1030.5811	P52758;H0YBX3;H0YB34	P52758	108	117	RIDA	2-iminobutanoate/2-iminopropanoate deaminase	yes	no	2	0.0018304	94.302	None	By MS/MS	None	None	None
AAYSFYNVHTQTPLLDLMSDALVLAK	LPSTIMNHPTHKSLKAAYSFYNVHTQTPLL	TPLLDLMSDALVLAKMKGFDVFNALDLMEN	K	A	A	A	K	M	4	0	1	2	0	1	0	0	1	0	5	1	1	1	1	2	2	0	2	2	0	0	26	0	2880.4732	P30419;A0A7I2V3X4;A0A7I2V539;P30419-2	P30419	418	443	NMT1	Glycylpeptide N-tetradecanoyltransferase 1;Glycylpeptide N-tetradecanoyltransferase	yes	no	3	0.00040553	93.966	None	None	None	By MS/MS	None
AAYSYRPGPGAGPGPAAGAALPDQSFLWNVFQR	______________________________	AALPDQSFLWNVFQRVDKDRSGVISDTELQ	M	A	A	Q	R	V	7	2	1	1	0	2	0	5	0	0	2	0	0	2	5	2	0	1	2	1	0	0	33	1	3388.6741	O75340;O75340-2;A0A087WZ38;Q86W51;A0A6Q8PH81;O75340-3;D6RA21	O75340	2	34	PDCD6;PDCD6-AHRR	Programmed cell death protein 6	yes	no	3	3.9623E-07	146.67	None	None	None	None	None
AAYSYRPGPGAGPGPAAGAALPDQSFLWNVFQRVDK	______________________________	PDQSFLWNVFQRVDKDRSGVISDTELQQAL	M	A	A	D	K	D	7	2	1	2	0	2	0	5	0	0	2	1	0	2	5	2	0	1	2	2	0	0	36	2	3730.8645	O75340;O75340-2;A0A087WZ38;Q86W51;A0A6Q8PH81;O75340-3	O75340	2	37	PDCD6;PDCD6-AHRR	Programmed cell death protein 6	yes	no	3	1.9679E-12	155.11	None	None	None	None	None
AAYWEEEPAEVRR	DGGRYDVYLYDRIRKAAYWEEEPAEVRRCT	RKAAYWEEEPAEVRRCTWFYKGDTDSRFIP	K	A	A	R	R	C	3	2	0	0	0	0	4	0	0	0	0	0	0	0	1	0	0	1	1	1	0	0	13	1	1604.7583	Q9Y6Y8;A0A994J542;Q9Y6Y8-2;H7C4C4;H7C0V8	Q9Y6Y8	330	342	SEC23IP	SEC23-interacting protein	yes	no	3	0.00011516	97.594	None	By MS/MS	By MS/MS	By matching	By matching
ACADATLSQITNNIDPVGR	QEAEQLKNQIRDARKACADATLSQITNNID	ATLSQITNNIDPVGRIQMRTRRTLRGHLAK	K	A	C	G	R	I	3	1	2	2	1	1	0	1	0	2	1	0	0	0	1	1	2	0	0	1	0	0	19	0	2014.9742	P62873;P62873-2;F6UT28;A0A994J6X8;B1AKQ8	P62873	24	42	GNB1	Guanine nucleotide-binding protein G(I)/G(S)/G(T) subunit beta-1	yes	no	2;3	5.7637E-75	325.12	By MS/MS	None	By MS/MS	By MS/MS	By MS/MS
ACAELHQNVNVK	FPDEFHLQTLNPFLRACAELHQNVNVKNII	FLRACAELHQNVNVKNIIIALIDRLALFAH	R	A	C	V	K	N	2	0	2	0	1	1	1	0	1	0	1	1	0	0	0	0	0	0	0	2	0	0	12	0	1381.6772	Q96QK1	Q96QK1	285	296	VPS35	Vacuolar protein sorting-associated protein 35	yes	yes	2;3	0.0012453	95.362	None	By matching	By MS/MS	By matching	By MS/MS
ACALSIEESCRPGDK	RLGANSLLDLVVFGRACALSIEESCRPGDK	ACALSIEESCRPGDKVPPIKPNAGEESVMN	R	A	C	D	K	V	2	1	0	1	2	0	2	1	0	1	1	1	0	0	1	2	0	0	0	0	0	0	15	1	1691.7607	P31040;P31040-2;D6RFM5;P31040-3;H0Y8X1	P31040	466	480	SDHA	Succinate dehydrogenase [ubiquinone] flavoprotein subunit, mitochondrial	yes	no	2;3	0.00011891	169.23	None	By matching	By matching	By MS/MS	By MS/MS
ACANPAAGSVILLENLR	DVLFLKDCVGPEVEKACANPAAGSVILLEN	ANPAAGSVILLENLRFHVEEEGKGKDASGN	K	A	C	L	R	F	4	1	2	0	1	0	1	1	0	1	3	0	0	0	1	1	0	0	0	1	0	0	17	0	1767.9302	P00558;P00558-2	P00558	107	123	PGK1	Phosphoglycerate kinase 1	yes	no	2;3	1.925E-111	365.16	By MS/MS	By matching	By MS/MS	By MS/MS	By MS/MS
ACANPAAGSVILLENLRFHVEEEGK	DVLFLKDCVGPEVEKACANPAAGSVILLEN	ILLENLRFHVEEEGKGKDASGNKVKAEPAK	K	A	C	G	K	G	4	1	2	0	1	0	4	2	1	1	3	1	0	1	1	1	0	0	0	2	0	0	25	1	2723.3701	P00558;P00558-2	P00558	107	131	PGK1	Phosphoglycerate kinase 1	yes	no	3;4	1.655E-22	178.58	None	By MS/MS	None	None	None
ACARPLISVYSEK	______________________________	______________________________	M	A	C	E	K	G	2	1	0	0	1	0	1	0	0	1	1	1	0	0	1	2	0	0	1	1	0	0	13	1	1492.7708	P36578;H3BTP7;H3BU31	P36578	2	14	RPL4	Large ribosomal subunit protein uL4	yes	no	2	5.7953E-28	262.54	None	By MS/MS	None	By MS/MS	By MS/MS
ACARPLISVYSEKGESSGK	______________________________	PLISVYSEKGESSGKNVTLPAVFKAPIRPD	M	A	C	G	K	N	2	1	0	0	1	0	2	2	0	1	1	2	0	0	1	4	0	0	1	1	0	0	19	2	2038.0153	P36578;H3BTP7;H3BU31	P36578	2	20	RPL4	Large ribosomal subunit protein uL4	yes	no	3	0.00086641	84.946	None	None	None	None	None
ACCSLGGEQGQPVHMGDPELLGIK	TMRPIPKDKLEGLVRACCSLGGEQGQPVHM	GQPVHMGDPELLGIKELSKPAYGDAMVCPP	R	A	C	I	K	E	1	0	0	1	2	2	2	5	1	1	3	1	1	0	2	1	0	0	0	1	0	0	24	0	2552.1822	H0YB09;Q7Z3D6-4;Q7Z3D6-2;Q7Z3D6;Q7Z3D6-3;A0A0C4DGD4;H0YB62	H0YB09	170	193	DGLUCY	D-glutamate cyclase, mitochondrial	yes	no	3	3.5471E-05	91.729	None	By MS/MS	None	By MS/MS	By MS/MS
ACEDHCVAGCFCPEGTVLDDIGQTGCVPVSK	RSPCADTCSNQEHSRACEDHCVAGCFCPEG	VLDDIGQTGCVPVSKCACVYNGAAYAPGAT	R	A	C	S	K	C	2	0	0	3	5	1	2	4	1	1	1	1	0	1	2	1	2	0	0	4	0	0	31	0	3437.4455	P98088	P98088	363	393	MUC5AC	Mucin-5AC	yes	yes	3;4	1.3258E-15	179.28	None	By MS/MS	None	None	None
ACEDIDECSLPNICVFGTCHNLPGLFR	RCECDMGFVPSADGKACEDIDECSLPNICV	ICVFGTCHNLPGLFRCECEIGYELDRSGGN	K	A	C	F	R	C	1	1	2	2	4	0	2	2	1	2	3	0	0	2	2	1	1	0	0	1	0	0	27	0	3193.4089	P35555;H0YND0;A0A6I8PL22	P35555	1443	1469	FBN1	Fibrillin-1;Asprosin	yes	no	3	7.683099999999999E-59	270.9	By MS/MS	None	By MS/MS	By MS/MS	None
ACEFAGFQCQIQFGPHNEQK	RDDILNGSHPVSFDKACEFAGFQCQIQFGP	GFQCQIQFGPHNEQKHKAGFLDLKDFLPKE	K	A	C	Q	K	H	2	0	1	0	2	4	2	2	1	1	0	1	0	3	1	0	0	0	0	0	0	0	20	0	2395.0474	Q9Y490;Q9Y490-2	Q9Y490	235	254	TLN1	Talin-1	yes	no	2;3	3.5776E-52	329.82	None	None	None	None	By MS/MS
ACEPGVDYVYK	QKSDDKVTLEERLDKACEPGVDYVYKTRLV	RLDKACEPGVDYVYKTRLVKVQLSNDFDEY	K	A	C	Y	K	T	1	0	0	1	1	0	1	1	0	0	0	1	0	0	1	0	0	0	2	2	0	0	11	0	1299.5805	P01024;A0A8Q3SI05;A0A8Q3SI45;M0QXZ3	P01024	1536	1546	C3	Complement C3;Complement C3 beta chain;C3-beta-c;Complement C3 alpha chain;C3a anaphylatoxin;Acylation stimulating protein;Complement C3b alpha chain;Complement C3c alpha chain fragment 1;Complement C3dg fragment;Complement C3g fragment;Complement C3d fragment;Complement C3f fragment;Complement C3c alpha chain fragment 2;Complement C3	no	no	2	0.0015405	105.52	By MS/MS	By MS/MS	By MS/MS	By MS/MS	By MS/MS
ACFHCETCK	YPTEKVNCLDKFWHKACFHCETCKMTLNMK	DKFWHKACFHCETCKMTLNMKNYKGYEKKP	K	A	C	C	K	M	1	0	0	0	3	0	1	0	1	0	0	1	0	1	0	0	1	0	0	0	0	0	9	0	1211.4522	Q14847;Q14847-2;F6S2S5;K7ESD6	Q14847	28	36	LASP1	LIM and SH3 domain protein 1	yes	no	3	0.01059	65.157	None	None	None	None	None
ACGACPLWGK	LTGRDSCTLPASAEKACGACPLWGKCDAES	ASAEKACGACPLWGKCDAESSKCVCREASE	K	A	C	G	K	C	2	0	0	0	2	0	0	2	0	0	1	1	0	0	1	0	0	1	0	0	0	0	10	0	1118.5001	P10643;A0A8Q3SIM0	P10643	772	781	C7	Complement component C7	yes	no	2	0.12188	53.166	None	None	None	None	None
ACGCAAAPDVK	ENQIVFTHRINIPRRACGCAAAPDVKELLS	IPRRACGCAAAPDVKELLSRLEELENLVSS	R	A	C	V	K	E	4	0	0	1	2	0	0	1	0	0	0	1	0	0	1	0	0	0	0	1	0	0	11	0	1118.4849	P24821;P24821-4;J3QSU6;E9PC84;F5H7V9;P24821-5;P24821-2;P24821-3;P24821-6	P24821	110	120	TNC	Tenascin	yes	no	2	4.3809E-05	133.13	By matching	By MS/MS	By matching	None	By MS/MS
ACGDSTLTQITAGLDPVGR	QEAEQLRNQIRDARKACGDSTLTQITAGLD	STLTQITAGLDPVGRIQMRTRRTLRGHLAK	K	A	C	G	R	I	2	1	0	2	1	1	0	3	0	1	2	0	0	0	1	1	3	0	0	1	0	0	19	0	1930.9418	P62879;C9JXA5;C9JIS1;C9JZN1	P62879	24	42	GNB2	Guanine nucleotide-binding protein G(I)/G(S)/G(T) subunit beta-2	yes	no	2;3	1.8034000000000001E-71	265.95	By MS/MS	By MS/MS	By MS/MS	By MS/MS	By matching
ACGDSTLTQITAGLDPVGRIQMR	QEAEQLRNQIRDARKACGDSTLTQITAGLD	QITAGLDPVGRIQMRTRRTLRGHLAKIYAM	K	A	C	M	R	T	2	2	0	2	1	2	0	3	0	2	2	0	1	0	1	1	3	0	0	1	0	0	23	1	2459.2261	P62879;C9JXA5;C9JIS1;C9JZN1	P62879	24	46	GNB2	Guanine nucleotide-binding protein G(I)/G(S)/G(T) subunit beta-2	yes	no	3	0.0060897	51.503	None	By MS/MS	None	None	None
ACGERLSLGLSR	NAGSLTHIEAQNKIRACGERLSLGLSRAQP	KIRACGERLSLGLSRAQPVQSKPQKASAPA	R	A	C	S	R	A	1	2	0	0	1	0	1	2	0	0	3	0	0	0	0	2	0	0	0	0	0	0	12	1	1317.6823	Q9NR12;Q9NR12-6;D6RH06;Q9NR12-5;Q9NR12-4;D6RF83;Q9NR12-3;H7BYK4;D6RAN1;Q9NR12-2	Q9NR12	72	83	PDLIM7	PDZ and LIM domain protein 7	no	no	2;3	5.9317E-06	176.62	None	By MS/MS	None	None	By matching
ACGLIIFR	______________________________	______________________________	R	A	C	F	R	R	1	1	0	0	1	0	0	1	0	2	1	0	0	1	0	0	0	0	0	0	0	0	8	0	948.52151	P50583	P50583	5	12	NUDT2	Bis(5-nucleosyl)-tetraphosphatase [asymmetrical]	yes	yes	2	0.0047096	84.359	None	None	None	None	None
ACGLNFADLMAR	APPAPGPGQLTLRLRACGLNFADLMARQGL	RLRACGLNFADLMARQGLYDRLPPLPVTPG	R	A	C	A	R	Q	3	1	1	1	1	0	0	1	0	0	2	0	1	1	0	0	0	0	0	0	0	0	12	0	1337.622	Q99536;K7ERT7	Q99536	85	96	VAT1	Synaptic vesicle membrane protein VAT-1 homolog	yes	no	2	1.2773E-05	187.22	None	None	By MS/MS	By matching	None
ACGLVASNLNLK	______________________________	______________________________	M	A	C	L	K	P	2	0	2	0	1	0	0	1	0	0	3	1	0	0	0	1	0	0	0	1	0	0	12	0	1258.6704	P09382;F8WEI7	P09382	2	13	LGALS1	Galectin-1	yes	no	1;2	3.6351E-25	273.46	By MS/MS	By MS/MS	By MS/MS	By matching	By matching
ACGLVASNLNLKPGECLR	______________________________	LVASNLNLKPGECLRVRGEVAPDAKSFVLN	M	A	C	L	R	V	2	1	2	0	2	0	1	2	0	0	4	1	0	0	1	1	0	0	0	1	0	0	18	1	1971.003	P09382;F8WEI7	P09382	2	19	LGALS1	Galectin-1	yes	no	2;3	6.5462E-210	429.76	By MS/MS	By MS/MS	By MS/MS	By MS/MS	By MS/MS
ACGLVASNLNLKPGECLRVR	______________________________	ASNLNLKPGECLRVRGEVAPDAKSFVLNLG	M	A	C	V	R	G	2	2	2	0	2	0	1	2	0	0	4	1	0	0	1	1	0	0	0	2	0	0	20	2	2226.1725	P09382;F8WEI7	P09382	2	21	LGALS1	Galectin-1	yes	no	3	2.5233E-10	154.49	None	By MS/MS	None	None	None
ACGNFGIPCELR	MGSTSDLGHCEKIKKACGNFGIPCELRVTS	IKKACGNFGIPCELRVTSAHKGPDETLRIK	K	A	C	L	R	V	1	1	1	0	2	0	1	2	0	1	1	0	0	1	1	0	0	0	0	0	0	0	12	0	1392.6278	P22234;P22234-2;E9PBS1;D6RF62	P22234	287	298	PAICS	Bifunctional phosphoribosylaminoimidazole carboxylase/phosphoribosylaminoimidazole succinocarboxamide synthetase;Phosphoribosylaminoimidazole carboxylase;Phosphoribosylaminoimidazole succinocarboxamide synthetase	yes	no	2	2.4175E-06	177.06	By MS/MS	None	By MS/MS	By MS/MS	By MS/MS
ACGVDYEVK	PCSVTLQPGPEDTGKACGVDYEVKAFCAEN	PEDTGKACGVDYEVKAFCAENLEEKIHKRN	K	A	C	V	K	A	1	0	0	1	1	0	1	1	0	0	0	1	0	0	0	0	0	0	1	2	0	0	9	0	1039.4644	P49407;P49407-2;E9PM35	P49407	139	147	ARRB1	Beta-arrestin-1	yes	no	2	0.14803	40.502	None	None	None	None	None
ACGVSRPVIACSVTIK	NVPYVFVRSKQALGRACGVSRPVIACSVTI	CGVSRPVIACSVTIKEGSQLKQQIQSIQQS	R	A	C	I	K	E	2	1	0	0	2	0	0	1	0	2	0	1	0	0	1	2	1	0	0	3	0	0	16	1	1716.9015	A0A3B3IUA2;P55769;B1AHD1;A0A3B3IRU2	A0A3B3IUA2	236	251	SNU13	NHP2-like protein 1;NHP2-like protein 1;NHP2-like protein 1, N-terminally processed	yes	no	2;3	5.655E-05	150.49	None	By MS/MS	By MS/MS	By matching	By MS/MS
ACIDSNEDGDLSK	PVYDCLVWHDGEVWRACIDSNEDGDLSKST	WRACIDSNEDGDLSKSTVLRNYKEAQEYGS	R	A	C	S	K	S	1	0	1	3	1	0	1	1	0	1	1	1	0	0	0	2	0	0	0	0	0	0	13	0	1422.5933	P29144;A0A494C0U1;Q5VZU9;A0A494C1B8;A0A494C0X4	P29144	208	220	TPP2	Tripeptidyl-peptidase 2	yes	no	2	0.00010022	141.93	By MS/MS	By MS/MS	By MS/MS	By MS/MS	By matching
ACLDTAVENMPSLK	EDPLLSGLLDSPALKACLDTAVENMPSLKM	KACLDTAVENMPSLKMKVVEVLAGHGHLYS	K	A	C	L	K	M	2	0	1	1	1	0	1	0	0	0	2	1	1	0	1	1	1	0	0	1	0	0	14	0	1547.7324	P49327;A0A0U1RQF0	P49327	1226	1239	FASN	Fatty acid synthase;[Acyl-carrier-protein] S-acetyltransferase;[Acyl-carrier-protein] S-malonyltransferase;3-oxoacyl-[acyl-carrier-protein] synthase;3-oxoacyl-[acyl-carrier-protein] reductase;3-hydroxyacyl-[acyl-carrier-protein] dehydratase;Enoyl-[acyl-carrier-protein] reductase;Acyl-[acyl-carrier-protein] hydrolase;Fatty acid synthase	yes	no	2	0.00055215	96.604	None	By matching	By MS/MS	By MS/MS	None
ACLDVGAVIATPEQLFAAYEDGFEQCDAGWLADQTVRYPIRAPR	AATSRYTLNFEAAQKACLDVGAVIATPEQL	WLADQTVRYPIRAPRVGCYGDKMGKAGVRT	K	A	C	P	R	V	8	3	0	4	2	3	3	3	0	2	3	0	0	2	3	0	2	1	2	3	0	0	44	2	4939.3698	P13611;P13611-2;E9PF17;P13611-4;P13611-3;P13611-5;D6RGZ6;Q86W61	P13611	171	214	VCAN	Versican core protein	yes	no	4	8.8954E-09	74.393	None	None	None	None	None
ACLGCMGAGPGR	CVNTEGSYECRDCAKACLGCMGAGPGRCKK	CAKACLGCMGAGPGRCKKCSPGYQQVGSKC	K	A	C	G	R	C	2	1	0	0	2	0	0	4	0	0	1	0	1	0	1	0	0	0	0	0	0	0	12	0	1205.5104	Q96HD1;A0A804HL07;A0A804HJJ0;A0A804HL60;A0A804HKP9;A0A669KAV0;A0A804HKP7;A0A804HJM5;Q96HD1-2;A0A804HKL1;A0A8C8KJP3;A0A804HJB9;A0A804HKD9;A0A804HL57;A0A804HL34;F8WBY3;A0A804HK40;H7C2L3	Q96HD1	277	288	CRELD1	Protein disulfide isomerase CRELD1;protein disulfide-isomerase	yes	no	2	0.067139	55.567	None	By MS/MS	None	By matching	None
ACLILRSIEELK	LTMAQLKISQGNISKACLILRSIEELKHKP	ISKACLILRSIEELKHKPGMVSALVTMYSH	K	A	C	L	K	H	1	1	0	0	1	0	2	0	0	2	3	1	0	0	0	1	0	0	0	0	0	0	12	1	1443.8119	O76094;O76094-2;D6RDY6	O76094	392	403	SRP72	Signal recognition particle subunit SRP72	yes	no	3	0.035382	61.235	None	None	None	None	None
ACLISLGYDIGNDPQGEAEFAR	FDRDHSGTLGPEEFKACLISLGYDIGNDPQ	YDIGNDPQGEAEFARIMSIVDPNRLGVVTF	K	A	C	A	R	I	3	1	1	2	1	1	2	3	0	2	2	0	0	1	1	1	0	0	1	0	0	0	22	0	2395.1114	P12814;A0A804HL31	P12814	773	794	ACTN1	Alpha-actinin-1	yes	no	2;3	2.8418E-16	173.44	By MS/MS	By matching	By MS/MS	By MS/MS	By MS/MS
ACLISLGYDVENDR	FDKDHGGALGPEEFKACLISLGYDVENDRQ	KACLISLGYDVENDRQGEAEFNRIMSLVDP	K	A	C	D	R	Q	1	1	1	2	1	0	1	1	0	1	2	0	0	0	0	1	0	0	1	1	0	0	14	0	1623.7563	F5GXS2;O43707-2;A0AAG2T990;O43707-3;O43707;A0A8V8TL71	O43707	792	805	ACTN4	Alpha-actinin-4	no	no	2	5.7531E-05	149.23	By MS/MS	None	By matching	By matching	None
ACLISLGYDVENDRQGEAEFNR	FDKDHGGALGPEEFKACLISLGYDVENDRQ	YDVENDRQGEAEFNRIMSLVDPNHSGLVTF	K	A	C	N	R	I	2	2	2	2	1	1	3	2	0	1	2	0	0	1	0	1	0	0	1	1	0	0	22	1	2555.1711	F5GXS2;O43707-2;A0AAG2T990;O43707-3;O43707;A0A8V8TL71	O43707	792	813	ACTN4	Alpha-actinin-4	no	no	3;4	1.9756000000000002E-25	218.69	By MS/MS	None	By MS/MS	By MS/MS	By MS/MS
ACLISMGYNMGEAEFAR	DPQKKTGMMDTDDFRACLISMGYNMGEAEF	LISMGYNMGEAEFARIMSIVDPNRLGVVTF	R	A	C	A	R	I	3	1	1	0	1	0	2	2	0	1	1	0	2	1	0	1	0	0	1	0	0	0	17	0	1918.8376	P12814-3;A0A804HII9;A0A804HKE2;A0A804HLD0;A0A804HIN7;A0A804HJU8;A0A804HK61;P12814-2;A0A7I2V4Y4;P12814-4;A0A804HLF4;H9KV75	P12814-3	800	816	ACTN1	Alpha-actinin-1	no	no	2;3	2.8032E-18	198.57	By MS/MS	None	By MS/MS	By MS/MS	None
ACNCLLLK	TVTNPKRIERAVEEKACNCLLLKVNQIGSV	ERAVEEKACNCLLLKVNQIGSVTEAIQACK	K	A	C	L	K	V	1	0	1	0	2	0	0	0	0	0	3	1	0	0	0	0	0	0	0	0	0	0	8	0	990.49906	P09104;P09104-2;F5H0C8;P13929;P13929-3;P13929-2;U3KQQ1	P09104	336	343	ENO2;ENO3	Gamma-enolase;phosphopyruvate hydratase;Beta-enolase	yes	no	2	0.012712	76.847	None	By matching	None	None	None
ACNCNLYGTMK	FFGNPLAPNPADKCKACNCNLYGTMKQQSS	DKCKACNCNLYGTMKQQSSCNPVTGQCECL	K	A	C	M	K	Q	1	0	2	0	2	0	0	1	0	0	1	1	1	0	0	0	1	0	1	0	0	0	11	0	1330.5468	P11047	P11047	883	893	LAMC1	Laminin subunit gamma-1	yes	yes	2	7.3037E-07	170.5	None	None	None	None	By MS/MS
ACNDATLVQITSNMDSVGR	QEAEQLRNQIQDARKACNDATLVQITSNMD	ATLVQITSNMDSVGRIQMRTRRTLRGHLAK	K	A	C	G	R	I	2	1	2	2	1	1	0	1	0	1	1	0	1	0	0	2	2	0	0	2	0	0	19	0	2050.9412	Q9HAV0;A0A6Q8PFE0;A0A6Q8PFV8;H7C5J5;A0A6Q8PFW8;C9JD14	Q9HAV0	24	42	GNB4	Guanine nucleotide-binding protein subunit beta-4	yes	no	2	1.3326E-10	234.22	By matching	None	By MS/MS	By matching	None
ACNLDVILGFDGSR	AMHETLCPGVTDAAKACNLDVILGFDGSRD	KACNLDVILGFDGSRDQNVFVAQKGFESKV	K	A	C	S	R	D	1	1	1	2	1	0	0	2	0	1	2	0	0	1	0	1	0	0	0	1	0	0	14	0	1535.7402	P12111;P12111-2;P12111-4	P12111	1834	1847	COL6A3	Collagen alpha-3(VI) chain	no	no	2	5.2939999999999995E-43	216.91	By MS/MS	None	By MS/MS	By MS/MS	By MS/MS
ACNLDVILGFDGSRDQNVFVAQK	AMHETLCPGVTDAAKACNLDVILGFDGSRD	GFDGSRDQNVFVAQKGFESKVDAILNRISQ	K	A	C	Q	K	G	2	1	2	3	1	2	0	2	0	1	2	1	0	2	0	1	0	0	0	3	0	0	23	1	2565.2646	P12111;P12111-2;P12111-4	P12111	1834	1856	COL6A3	Collagen alpha-3(VI) chain	no	no	2;3;4	5.2872E-118	352.25	By MS/MS	By MS/MS	By MS/MS	By MS/MS	By MS/MS
ACNLDVILGFDGSRDQNVFVAQKGFESK	AMHETLCPGVTDAAKACNLDVILGFDGSRD	RDQNVFVAQKGFESKVDAILNRISQMHRVS	K	A	C	S	K	V	2	1	2	3	1	2	1	3	0	1	2	2	0	3	0	2	0	0	0	3	0	0	28	2	3113.524	P12111;P12111-2;P12111-4	P12111	1834	1861	COL6A3	Collagen alpha-3(VI) chain	no	no	3;4	2.7018E-07	112.11	None	None	By MS/MS	None	None
ACNQLGQFLQHR	SLIIHHDSEPNLLVRACNQLGQFLQHRETN	LVRACNQLGQFLQHRETNLRYLALESMCTL	R	A	C	H	R	E	1	1	1	0	1	3	0	1	1	0	2	0	0	1	0	0	0	0	0	0	0	0	12	0	1470.715	O94973;O94973-2;A0A0G2JS82;O94973-3;A0A8I5KPP9;A0A0G2JQM1;A0A8I5KYZ9;O95782;O95782-2	O94973	329	340	AP2A2;AP2A1	AP-2 complex subunit alpha-2;AP-1 complex subunit gamma;AP-2 complex subunit alpha-1	no	no	3	2.2125E-05	120.06	None	None	By matching	By MS/MS	None
ACNVLQSSHLEDYPFNAEY	DEEMATILSFNRNWRACNVLQSSHLEDYPF	LQSSHLEDYPFNAEY_______________	R	A	C	E	Y	-	2	0	2	1	1	1	2	0	1	0	2	0	0	1	1	2	0	0	2	1	0	0	19	0	2255.9793	O60218	O60218	298	316	AKR1B10	Aldo-keto reductase family 1 member B10	yes	yes	2	3.3221E-08	154.1	None	None	None	None	By MS/MS
ACPEEPAAPSPEPR	AGAASPEELASPEERACPEEPAAPSPEPRV	RACPEEPAAPSPEPRVWLEDPASPEEPGEP	R	A	C	P	R	V	3	1	0	0	1	0	3	0	0	0	0	0	0	0	5	1	0	0	0	0	0	0	14	0	1506.6773	O94819	O94819	98	111	KBTBD11	Kelch repeat and BTB domain-containing protein 11	yes	yes	2	0.033959	60.255	None	None	By MS/MS	None	None
ACPLDQAIGLLVAIFHK	______________________________	PLDQAIGLLVAIFHKYSGREGDKHTLSKKE	M	A	C	H	K	Y	3	0	0	1	1	1	0	1	1	2	3	1	0	1	1	0	0	0	0	1	0	0	17	0	1865.0233	P06703;R4GN98	P06703	2	18	S100A6	Protein S100-A6;Protein S100	yes	no	2;3	1.8812E-08	245.15	By MS/MS	By MS/MS	By MS/MS	By MS/MS	By MS/MS
ACPLDQAIGLLVAIFHKYSGR	______________________________	AIGLLVAIFHKYSGREGDKHTLSKKELKEL	M	A	C	G	R	E	3	1	0	1	1	1	0	2	1	2	3	1	0	1	1	1	0	0	1	1	0	0	21	1	2328.2413	P06703;R4GN98	P06703	2	22	S100A6	Protein S100-A6;Protein S100	yes	no	3	3.3489E-08	139.83	By matching	None	None	By matching	By MS/MS
ACPLDQAIGLLVAIFHKYSGREGDK	______________________________	LVAIFHKYSGREGDKHTLSKKELKELIQKE	M	A	C	D	K	H	3	1	0	2	1	1	1	3	1	2	3	2	0	1	1	1	0	0	1	1	0	0	25	2	2757.4272	P06703;R4GN98	P06703	2	26	S100A6	Protein S100-A6;Protein S100	yes	no	4	2.0787E-05	127.83	None	None	None	None	By MS/MS
ACPLEK	______________________________	______________________________	M	A	C	E	K	A	1	0	0	0	1	0	1	0	0	0	1	1	0	0	1	0	0	0	0	0	0	0	6	0	716.35271	P26447	P26447	2	7	S100A4	Protein S100-A4	yes	yes	1	0.0011647	137.5	None	By MS/MS	None	By MS/MS	None
ACPPLSCSLDEAR	CEKHQDGLVVVTTKKACPPLSCSLDEARMS	KKACPPLSCSLDEARMSKDGCCRFCPPPPP	K	A	C	A	R	M	2	1	0	1	2	0	1	0	0	0	2	0	0	0	2	2	0	0	0	0	0	0	13	0	1474.6544	P98088	P98088	5497	5509	MUC5AC	Mucin-5AC	yes	yes	2	0.00045176	106.4	None	By MS/MS	None	By matching	None
ACPPLSCSLDEARMSK	CEKHQDGLVVVTTKKACPPLSCSLDEARMS	CPPLSCSLDEARMSKDGCCRFCPPPPPPYQ	K	A	C	S	K	D	2	1	0	1	2	0	1	0	0	0	2	1	1	0	2	3	0	0	0	0	0	0	16	1	1820.8219	P98088	P98088	5497	5512	MUC5AC	Mucin-5AC	yes	yes	2;3	0.0056261	90.926	None	By MS/MS	None	None	None
ACQAATTDSELLK	EAGKLVDRSVENCVRACQAATTDSELLKQV	VRACQAATTDSELLKQVSAAASVVSQALHD	R	A	C	L	K	Q	3	0	0	1	1	1	1	0	0	0	2	1	0	0	0	1	2	0	0	0	0	0	13	0	1406.6711	Q9Y4G6	Q9Y4G6	756	768	TLN2	Talin-2	yes	yes	2	0.00014637	135.55	None	By MS/MS	None	None	None
ACQIFVR	SFGGAGGHAPGVARKACQIFVRNLPFDFTW	HAPGVARKACQIFVRNLPFDFTWKMLKDKF	K	A	C	V	R	N	1	1	0	0	1	1	0	0	0	1	0	0	0	1	0	0	0	0	0	1	0	0	7	0	892.45891	P52272;P52272-2;M0R2I7;M0QY96	P52272	652	658	HNRNPM	Heterogeneous nuclear ribonucleoprotein M	yes	no	2	0.0014408	121.87	None	By MS/MS	By MS/MS	By MS/MS	None
ACQQREGQNYQQNCIK	KVDQEIINIMQDRLKACQQREGQNYQQNCI	CQQREGQNYQQNCIKEVEQFTQVAKAYQDR	K	A	C	I	K	E	1	1	2	0	2	5	1	1	0	1	0	1	0	0	0	0	0	0	1	0	0	0	16	1	2023.8952	O96000;H3BPJ9;H3BV16;O96000-2	O96000	106	121	NDUFB10	NADH dehydrogenase [ubiquinone] 1 beta subcomplex subunit 10	yes	no	3	0.00011448	87.566	None	By MS/MS	None	None	None
ACQSIYPLHDVFVR	VNKLIPDSIGKDIEKACQSIYPLHDVFVRK	KACQSIYPLHDVFVRKVKMLKKPKFELGKL	K	A	C	V	R	K	1	1	0	1	1	1	0	0	1	1	1	0	0	1	1	1	0	0	1	2	0	0	14	0	1703.8454	P61247;D6RG13;H0Y9Y4;D6RAT0;D6RB09;D6R9B6	P61247	200	213	RPS3A	Small ribosomal subunit protein eS1	yes	no	2;3	3.3396E-10	218.54	By MS/MS	By MS/MS	By MS/MS	By MS/MS	By MS/MS
ACQSIYPLHDVFVRK	VNKLIPDSIGKDIEKACQSIYPLHDVFVRK	ACQSIYPLHDVFVRKVKMLKKPKFELGKLM	K	A	C	R	K	V	1	1	0	1	1	1	0	0	1	1	1	1	0	1	1	1	0	0	1	2	0	0	15	1	1831.9403	P61247;D6RG13;H0Y9Y4;D6RAT0;D6RB09;D6R9B6	P61247	200	214	RPS3A	Small ribosomal subunit protein eS1	yes	no	2;3;4	1.9004999999999998E-19	171.29	None	None	By matching	None	By MS/MS
ACSAIHAVNLR	EIYYWIGGEATLDKKACSAIHAVNLRNYLG	LDKKACSAIHAVNLRNYLGAECRTVREEMG	K	A	C	L	R	N	3	1	1	0	1	0	0	0	1	1	1	0	0	0	0	1	0	0	0	1	0	0	11	0	1210.6241	Q13045;Q13045-3;Q13045-2;J3KS54	Q13045	559	569	FLII	Protein flightless-1 homolog	yes	no	2;3	0.0023904	70.256	None	None	None	None	None
ACTEAEFACHSYNECVALEYR	GFQFRRLGTVPQFPRACTEAEFACHSYNEC	FACHSYNECVALEYRCDRRPDCRDMSDELN	R	A	C	Y	R	C	4	1	1	0	3	0	4	0	1	0	1	0	0	1	0	1	1	0	2	1	0	0	21	0	2579.0515	P98160;A0A3B3IT11	P98160	198	218	HSPG2	Basement membrane-specific heparan sulfate proteoglycan core protein;Endorepellin;LG3 peptide	yes	no	2;3	2.7366E-32	303.13	By MS/MS	By MS/MS	By MS/MS	By MS/MS	By MS/MS
ACTILLR	GDEYFTFITDCKDPKACTILLRGASKEILS	ITDCKDPKACTILLRGASKEILSEVERNLQ	K	A	C	L	R	G	1	1	0	0	1	0	0	0	0	1	2	0	0	0	0	0	1	0	0	0	0	0	7	0	845.47931	P49368;B4DUR8;P49368-2	P49368	371	377	CCT3	T-complex protein 1 subunit gamma	yes	no	2	0.00173	117.7	None	None	None	None	By MS/MS
ACVVHGSDLK	RLNIPVSQVNPRDAKACVVHGSDLKDMTSE	PRDAKACVVHGSDLKDMTSEQLDDILKYHT	K	A	C	L	K	D	1	0	0	1	1	0	0	1	1	0	1	1	0	0	0	1	0	0	0	2	0	0	10	0	1084.5335	P05023;P05023-4;P05023-3;P50993;B1AKY9;H0Y7C1	P05023	662	671	ATP1A1;ATP1A2	Sodium/potassium-transporting ATPase subunit alpha-1;Sodium/potassium-transporting ATPase subunit alpha-2;Sodium/potassium-transporting ATPase subunit alpha	no	no	2	9.5932E-06	159.58	None	By matching	By MS/MS	By MS/MS	None
ACYGVLR	ESLRYKLLGGLAVRRACYGVLRFIMESGAK	LGGLAVRRACYGVLRFIMESGAKGCEVVVS	R	A	C	L	R	F	1	1	0	0	1	0	0	1	0	0	1	0	0	0	0	0	0	0	1	1	0	0	7	0	837.41671	P23396;P23396-2;E9PL09;H0YEU2	P23396	118	124	RPS3	Small ribosomal subunit protein uS3;40S ribosomal protein S3	yes	no	2	0.0064942	94.669	None	None	None	None	By matching
ACYLSINPQK	HSSSEFEIVKAIKERACYLSINPQKDETLE	AIKERACYLSINPQKDETLETEKAQYYLPD	R	A	C	Q	K	D	1	0	1	0	1	1	0	0	0	1	1	1	0	0	1	1	0	0	1	0	0	0	10	0	1192.591	P42025;P61163;R4GMT0	P61163	221	230	ACTR1B;ACTR1A	Beta-centractin;Alpha-centractin	no	no	2	0.043799	58.23	None	None	None	None	None
ADAASQVLLGSGLTILSQPLMYVK	______________________________	GSGLTILSQPLMYVKVLIQVGYEPLPPTIG	M	A	D	V	K	V	3	0	0	1	0	2	0	2	0	1	5	1	1	0	1	3	1	0	1	2	0	0	24	0	2474.3454	Q9Y6C9;E9PIE4	Q9Y6C9	2	25	MTCH2	Mitochondrial carrier homolog 2	yes	no	3	2.7366E-05	101.29	None	None	None	None	By matching
ADAASSLTVDVTPPTAK	PTSNAPSDPATTTAKADAASSLTVDVTPPT	AASSLTVDVTPPTAKAPTTVEDRVGDSTPV	K	A	D	A	K	A	4	0	0	2	0	0	0	0	0	0	1	1	0	0	2	2	3	0	0	2	0	0	17	0	1642.8414	Q9H8Y8;Q9H8Y8-2;Q9H8Y8-3	Q9H8Y8	404	420	GORASP2	Golgi reassembly-stacking protein 2	yes	no	2	8.339E-05	133.71	By MS/MS	By MS/MS	By MS/MS	By MS/MS	By MS/MS
ADAEGESDLENSR	RILAQATSDLVNAIKADAEGESDLENSRKL	IKADAEGESDLENSRKLLSAAKILADATAK	K	A	D	S	R	K	2	1	1	2	0	0	3	1	0	0	1	0	0	0	0	2	0	0	0	0	0	0	13	0	1391.5801	Q9Y490;Q9Y490-2	Q9Y490	842	854	TLN1	Talin-1	yes	no	2	0.00015726	163.12	None	None	By MS/MS	By MS/MS	None
ADAEGESDLENSRK	RILAQATSDLVNAIKADAEGESDLENSRKL	KADAEGESDLENSRKLLSAAKILADATAKM	K	A	D	R	K	L	2	1	1	2	0	0	3	1	0	0	1	1	0	0	0	2	0	0	0	0	0	0	14	1	1519.675	Q9Y490;Q9Y490-2	Q9Y490	842	855	TLN1	Talin-1	yes	no	2;3	8.4883E-64	378.34	By MS/MS	By MS/MS	By MS/MS	None	By MS/MS
ADAGFVYSEAVASHYMR	EFMDGADLCFEIVKRADAGFVYSEAVASHY	AGFVYSEAVASHYMRQILEALRYCHDNNII	R	A	D	M	R	Q	4	1	0	1	0	0	1	1	1	0	0	0	1	1	0	2	0	0	2	2	0	0	17	0	1872.8465	O14936;A0A2U3TZN6;O14936-2;O14936-6;O14936-4;A0A2R8YE77;A0A2U3TZM1;O14936-3;A0A2R8YEK3;A0A2U3TZM4;A0A7I2RJN6;Q5JS79;A0A2R8YFN5;A0A2R8YEJ7;A0A2R8YGH2	O14936	107	123	CASK	Peripheral plasma membrane protein CASK	yes	no	3	0.14956	38.017	None	None	By MS/MS	By matching	None
ADAVQDSEMVELVELEIRELLTEFGYK	ARQIGVEHVVVYVNKADAVQDSEMVELVEL	VELEIRELLTEFGYKGEETPVIVGSALCAL	K	A	D	Y	K	G	2	1	0	2	0	1	6	1	0	1	4	1	1	1	0	1	1	0	1	3	0	0	27	1	3125.5478	P49411	P49411	186	212	TUFM	Elongation factor Tu, mitochondrial	yes	yes	3	8.1877E-07	148.72	None	None	None	None	By matching
ADAWEEIRR	______________________________	______________________________	M	A	D	R	R	L	2	2	0	1	0	0	2	0	0	1	0	0	0	0	0	0	0	1	0	0	0	0	9	1	1144.5625	O94874;O94874-3	O94874	2	10	UFL1	E3 UFM1-protein ligase 1	yes	no	2	3.1298E-05	155.1	By MS/MS	None	By MS/MS	By matching	By MS/MS
ADCASGIFLAAEK	KELLYFLDSCEPEFKADCASGIFLAAEKYA	FKADCASGIFLAAEKYAPSKRWHIDTIMRV	K	A	D	E	K	Y	4	0	0	1	1	0	1	1	0	1	1	1	0	1	0	1	0	0	0	0	0	0	13	0	1351.6442	O43747;O43747-2	O43747	398	410	AP1G1	AP-1 complex subunit gamma-1	yes	no	2	0.0013773	90.653	None	By matching	By MS/MS	By matching	None
ADCPPGNPAPTSNHGPDATEAEEDFVDPWTVQTSSAK	SLKMSYKAAAGEDYKADCPPGNPAPTSNHG	EDFVDPWTVQTSSAKGIDYDKLIVRFGSSK	K	A	D	A	K	G	5	0	2	4	1	1	3	2	1	0	0	1	0	1	6	3	4	1	0	2	0	0	37	0	3894.6915	P23381;P23381-2;G3V3Y5;G3V3H8;G3V277;G3V5U1;G3V456;G3V423;G3V3P2;G3V227;G3V3X0;G3V2Y7;G3V4N8;G3V5W1;G3V3S7;G3V4C7	P23381	60	96	WARS1	Tryptophan--tRNA ligase, cytoplasmic;T1-TrpRS;T2-TrpRS;tryptophan--tRNA ligase;Tryptophanyl-tRNA synthetase	yes	no	3	2.5373E-06	111.61	None	None	None	By MS/MS	None
ADDADEFGYSR	AKSARLNLWRYGDFRADDADEFGYSR____	GDFRADDADEFGYSR_______________	R	A	D	S	R	-	2	1	0	3	0	0	1	1	0	0	0	0	0	1	0	1	0	0	1	0	0	0	11	0	1244.4946	Q7KZF4	Q7KZF4	900	910	SND1	Staphylococcal nuclease domain-containing protein 1	yes	yes	2	0.015811	66.595	None	None	By matching	None	None
ADDAGLETPLCSEQFGSGEAR	______________________________	ETPLCSEQFGSGEARGCRAAADGSLQWEVG	M	A	D	A	R	G	3	1	0	2	1	1	3	3	0	0	2	0	0	1	1	2	1	0	0	0	0	0	21	0	2208.9593	Q96GQ5;H3BR29;H3BSM7;H3BTA0;H3BS97	Q96GQ5	2	22	RUSF1	RUS family member 1	yes	no	2	1.4864E-05	108.71	None	None	None	By MS/MS	None
ADDDTYVILDNLR	YVHEHYLEDADWFLKADDDTYVILDNLRWL	LKADDDTYVILDNLRWLLSKYDPEEPIYFG	K	A	D	L	R	W	1	1	1	4	0	0	0	0	0	1	2	0	0	0	0	0	1	0	1	1	0	0	13	0	1521.7311	Q9NS00;Q9NS00-2	Q9NS00	168	180	C1GALT1	Glycoprotein-N-acetylgalactosamine 3-beta-galactosyltransferase 1	yes	no	2	0.00012941	137.89	By MS/MS	None	By MS/MS	By MS/MS	None
ADDGAGEFSTSVTRPSVLCDGQWHR	PYLQLQVTEKQVLLRADDGAGEFSTSVTRP	SVTRPSVLCDGQWHRLAVMKSGNVLRLEVD	R	A	D	H	R	L	2	2	0	3	1	1	1	3	1	0	1	0	0	1	1	3	2	1	0	2	0	0	25	1	2747.2358	O15230	O15230	3583	3607	LAMA5	Laminin subunit alpha-5	yes	yes	3;4	6.4142E-07	142.42	By MS/MS	None	By MS/MS	By MS/MS	By MS/MS
ADDGRPFPQVIK	CIGGVILFHETLYQKADDGRPFPQVIKSKG	YQKADDGRPFPQVIKSKGGVVGIKVDKGVV	K	A	D	I	K	S	1	1	0	2	0	1	0	1	0	1	0	1	0	1	2	0	0	0	0	1	0	0	12	1	1341.7041	H3BR04;H3BMQ8;P04075;P04075-2;H3BQN4;J3KPS3;H3BPS8;H3BUH7;H3BU78	P04075	88	99	ALDOA	Fructose-bisphosphate aldolase A;Fructose-bisphosphate aldolase	no	no	2;3	0.0040342	138.36	By MS/MS	By MS/MS	By MS/MS	By MS/MS	By MS/MS
ADDIQKRENEVLEAWK	QEDAARLQAAYAGDKADDIQKRENEVLEAW	DDIQKRENEVLEAWKSLLDACESRRVRLVD	K	A	D	W	K	S	2	1	1	2	0	1	3	0	0	1	1	2	0	0	0	0	0	1	0	1	0	0	16	2	1942.9749	Q01082;Q01082-2;Q01082-3	Q01082	1879	1894	SPTBN1	Spectrin beta chain, non-erythrocytic 1	no	no	3	0.0010789	90.379	None	None	None	None	By matching
ADDKETCFAEEGK	AVMDDFAAFVEKCCKADDKETCFAEEGKKL	CKADDKETCFAEEGKKLVAASQAALGL___	K	A	D	G	K	K	2	0	0	2	1	0	3	1	0	0	0	2	0	1	0	0	1	0	0	0	0	0	13	1	1498.6246	CON__P02768-1;C9JKR2	CON__P02768-1	585	597	ALB	Albumin	no	no	2;3	3.7248999999999996E-38	301.16	None	By MS/MS	By MS/MS	By MS/MS	By MS/MS
ADDKETCFAEEGKK	AVMDDFAAFVEKCCKADDKETCFAEEGKKL	KADDKETCFAEEGKKLVAASQAALGL____	K	A	D	K	K	L	2	0	0	2	1	0	3	1	0	0	0	3	0	1	0	0	1	0	0	0	0	0	14	2	1626.7196	CON__P02768-1;C9JKR2	CON__P02768-1	585	598	ALB	Albumin	no	no	3;4	0.00049003	109.16	None	By MS/MS	By MS/MS	By matching	None
ADDLDFETGDAGASATFPMQCSALR	______________________________	AGASATFPMQCSALRKNGFVVLKGRPCKIV	M	A	D	L	R	K	5	1	0	4	1	1	1	2	0	0	2	0	1	2	1	2	2	0	0	0	0	0	25	0	2645.1374	P63241;I3L397;I3L504;Q6IS14	P63241	2	26	EIF5A;EIF5AL1	Eukaryotic translation initiation factor 5A-1;Eukaryotic translation initiation factor 5A;Eukaryotic translation initiation factor 5A-1-like	yes	no	2	1.1682E-39	235.26	By MS/MS	None	None	By MS/MS	None
ADDLDFETGDAGASATFPMQCSALRK	______________________________	GASATFPMQCSALRKNGFVVLKGRPCKIVE	M	A	D	R	K	N	5	1	0	4	1	1	1	2	0	0	2	1	1	2	1	2	2	0	0	0	0	0	26	1	2773.2323	P63241;I3L397;I3L504;Q6IS14	P63241	2	27	EIF5A;EIF5AL1	Eukaryotic translation initiation factor 5A-1;Eukaryotic translation initiation factor 5A;Eukaryotic translation initiation factor 5A-1-like	yes	no	2;3	1.712E-69	355.38	By matching	By MS/MS	By MS/MS	By MS/MS	By MS/MS
ADDPSAADRNVEIWK	______________________________	ADDPSAADRNVEIWKIKKLIKSLEAARGNG	M	A	D	W	K	I	3	1	1	3	0	0	1	0	0	1	0	1	0	0	1	1	0	1	0	1	0	0	15	1	1685.8009	P62495;D6RCB3	P62495	2	16	ETF1	Eukaryotic peptide chain release factor subunit 1	yes	no	2	0.027595	74.698	By matching	None	None	None	None
ADDPSSYMEVVQAANTSGNWEELVK	LQKGMVKEAIDSYIKADDPSSYMEVVQAAN	VQAANTSGNWEELVKYLQMARKKARESYVE	K	A	D	V	K	Y	3	0	2	2	0	1	3	1	0	0	1	1	1	0	1	3	1	1	1	3	0	0	25	0	2739.2334	Q00610;A0A8V8TQ14;A0A087WVQ6;Q00610-2;A0A8V8TR47;A0A8V8TRF0;K7EJJ5;A0A8V8TQK1;A0A8V8TRE8;A0A8V8TQK3;A0A8V8TQ18;J3KRF5	Q00610	1131	1155	CLTC	Clathrin heavy chain 1;Clathrin heavy chain	yes	no	2;3	2.491E-47	308.98	By MS/MS	By MS/MS	By MS/MS	By MS/MS	By MS/MS
ADDVRPEVTWSFSR	EGKELDLTCNITTDRADDVRPEVTWSFSRM	RADDVRPEVTWSFSRMPDSTLPGSRVLARL	R	A	D	S	R	M	1	2	0	2	0	0	1	0	0	0	0	0	0	1	1	2	1	1	0	2	0	0	14	1	1663.7954	Q9P2B2	Q9P2B2	306	319	PTGFRN	Prostaglandin F2 receptor negative regulator	yes	yes	3	0.00039326	87.932	None	None	None	None	None
ADDYIEITGAGGK	VGNIIDTMITDAFLKADDYIEITGAGGKKY	LKADDYIEITGAGGKKYRISTAIDDMEAYT	K	A	D	G	K	K	2	0	0	2	0	0	1	3	0	2	0	1	0	0	0	0	1	0	1	0	0	0	13	0	1308.6198	Q9Y3Z3;Q9Y3Z3-4;A0A2R8YCS7;Q9Y3Z3-3;A0A2R8YD90	Q9Y3Z3	393	405	SAMHD1	Deoxynucleoside triphosphate triphosphohydrolase SAMHD1	yes	no	2	0.0020143	104.79	By matching	None	None	None	None
ADEALAGLDEGALR	______________________________	MADEALAGLDEGALRKLLEVTADLAERRRI	M	A	D	L	R	K	4	1	0	2	0	0	2	2	0	0	3	0	0	0	0	0	0	0	0	0	0	0	14	0	1399.6943	P53814-5;H7C372;C9JGQ0;P53814-6;P53814	P53814-5	2	15	SMTN	Smoothelin	no	no	2	0.00039493	101.39	None	None	None	None	None
ADEALAGLDEGALRK	______________________________	ADEALAGLDEGALRKLLEVTADLAERRRIR	M	A	D	R	K	L	4	1	0	2	0	0	2	2	0	0	3	1	0	0	0	0	0	0	0	0	0	0	15	1	1527.7893	P53814-5;H7C372;C9JGQ0;P53814-6;P53814	P53814-5	2	16	SMTN	Smoothelin	no	no	2	4.3778E-47	288.15	By MS/MS	By MS/MS	By MS/MS	By MS/MS	By MS/MS
ADEASELACPTPK	VRQLTLRKLQELSSKADEASELACPTPKED	SKADEASELACPTPKEDGLAQQQTQLNLRS	K	A	D	P	K	E	3	0	0	1	1	0	2	0	0	0	1	1	0	0	2	1	1	0	0	0	0	0	13	0	1387.6289	P49327;A0A0U1RQF0	P49327	2194	2206	FASN	Fatty acid synthase;[Acyl-carrier-protein] S-acetyltransferase;[Acyl-carrier-protein] S-malonyltransferase;3-oxoacyl-[acyl-carrier-protein] synthase;3-oxoacyl-[acyl-carrier-protein] reductase;3-hydroxyacyl-[acyl-carrier-protein] dehydratase;Enoyl-[acyl-carrier-protein] reductase;Acyl-[acyl-carrier-protein] hydrolase;Fatty acid synthase	yes	no	2	0.00025664	123.8	None	By matching	By matching	By MS/MS	By matching
ADEDGEGIHPSAPHR	______________________________	ADEDGEGIHPSAPHRNGGGGGGGGSGLHCA	M	A	D	H	R	N	2	1	0	2	0	0	2	2	2	1	0	0	0	0	2	1	0	0	0	0	0	0	15	0	1586.7073	Q96L92;Q96L92-3;A0A2R8Y871;A0A2R8Y8A7;H7C603	Q96L92	2	16	SNX27	Sorting nexin-27	yes	no	3	0.0065383	73.296	None	By MS/MS	By matching	None	None
ADEDPIMGFHQMFLLK	TPDSCIISMVVGQLKADEDPIMGFHQMFLL	DEDPIMGFHQMFLLKNINDAWVCTNDMFRL	K	A	D	L	K	N	1	0	0	2	0	1	1	1	1	1	2	1	2	2	1	0	0	0	0	0	0	0	16	0	1890.9008	P61970;A0A8V8TRD3;H3BRV9	P61970	91	106	NUTF2	Nuclear transport factor 2	yes	no	3	0.030863	57.794	None	None	None	None	None
ADEEKLPPGWEK	______________________________	______________________________	M	A	D	E	K	R	1	0	0	1	0	0	3	1	0	0	1	2	0	0	2	0	0	1	0	0	0	0	12	1	1397.6827	Q13526;K7EMU7;O15428	Q13526	2	13	PIN1;PIN1P1	Peptidyl-prolyl cis-trans isomerase NIMA-interacting 1;Peptidyl-prolyl cis-trans isomerase;Putative PIN1-like protein	yes	no	2	0.098353	43.958	None	None	None	None	None
ADEELEALRR	______________________________	______________________________	M	A	D	R	R	Q	2	2	0	1	0	0	3	0	0	0	2	0	0	0	0	0	0	0	0	0	0	0	10	1	1200.6099	O14737;O14737-2;K7ESJ4;Q3HM38;X6R2P6	O14737	2	11	PDCD5	Programmed cell death protein 5	yes	no	2	0.00012586	123.35	None	None	None	None	None
ADEGISFR	SDPKRTIAQDYGVLKADEGISFRGLFIIDD	QDYGVLKADEGISFRGLFIIDDKGILRQIT	K	A	D	F	R	G	1	1	0	1	0	0	1	1	0	1	0	0	0	1	0	1	0	0	0	0	0	0	8	0	893.4243	Q06830;A0A0A0MSI0	Q06830	121	128	PRDX1	Peroxiredoxin-1	yes	no	1;2	2.968E-05	156.4	By MS/MS	By matching	By MS/MS	By MS/MS	By MS/MS
ADEGISFRGLFIIDDK	SDPKRTIAQDYGVLKADEGISFRGLFIIDD	DEGISFRGLFIIDDKGILRQITVNDLPVGR	K	A	D	D	K	G	1	1	0	3	0	0	1	2	0	3	1	1	0	2	0	1	0	0	0	0	0	0	16	1	1794.9152	Q06830;A0A0A0MSI0	Q06830	121	136	PRDX1	Peroxiredoxin-1	yes	no	3	2.4407E-05	89.982	None	By MS/MS	None	None	None
ADEGWYWCGVK	ENSRLVSLTLNLVTRADEGWYWCGVKQGHF	LVTRADEGWYWCGVKQGHFYGETAAVYVAV	R	A	D	V	K	Q	1	0	0	1	1	0	1	2	0	0	0	1	0	0	0	0	0	2	1	1	0	0	11	0	1369.5761	P01833	P01833	537	547	PIGR	Polymeric immunoglobulin receptor;Secretory component	yes	yes	2	0.0025848	90.15	None	None	By MS/MS	By MS/MS	By matching
ADEHVIDQGDDGDNFYVIER	QLSQVLDAMFERIVKADEHVIDQGDDGDNF	IDQGDDGDNFYVIERGTYDILVTKDNQTRS	K	A	D	E	R	G	1	1	1	5	0	1	2	2	1	2	0	0	0	1	0	0	0	0	1	2	0	0	20	0	2306.0087	P13861;A0A9L9PY56;A0A9L9PXM7;P13861-2;A0A9L9PXB4;A0A9L9PXP9;A0A9L9PY59;H7C1L0	P13861	162	181	PRKAR2A	cAMP-dependent protein kinase type II-alpha regulatory subunit	yes	no	2;3	1.2556E-14	212.95	By MS/MS	None	None	None	By MS/MS
ADEIAK	______________________________	______________________________	M	A	D	A	K	A	2	0	0	1	0	0	1	0	0	1	0	1	0	0	0	0	0	0	0	0	0	0	6	0	645.33336	P49773;D6REP8;D6RE99;H0YC49;D6RD60;A0A6Q8PGQ8;D6RC06	P49773	2	7	HINT1	Adenosine 5-monophosphoramidase HINT1	yes	no	1	0.0022636	126.16	None	By MS/MS	By matching	By MS/MS	None
ADEIAKAQVARPGGDTIFGK	______________________________	KAQVARPGGDTIFGKIIRKEIPAKIIFEDD	M	A	D	G	K	I	4	1	0	2	0	1	1	3	0	2	0	2	0	1	1	0	1	0	0	1	0	0	20	2	2043.0749	P49773;D6REP8;D6RE99;H0YC49;D6RD60;A0A6Q8PGQ8;D6RC06	P49773	2	21	HINT1	Adenosine 5-monophosphoramidase HINT1	yes	no	3	3.1649E-06	126.61	None	None	None	None	By MS/MS
ADELNQTGQILVEQMGK	KLKALEKEQRERIPRADELNQTGQILVEQM	ELNQTGQILVEQMGKEGLPTEEIKNVLEKV	R	A	D	G	K	E	1	0	1	1	0	3	2	2	0	1	2	1	1	0	0	0	1	0	0	1	0	0	17	0	1872.9251	P46939;P46939-2	P46939	745	761	UTRN	Utrophin	yes	no	2	0.00012239	102.87	None	None	None	By matching	None
ADELSEK	______________________________	______________________________	M	A	D	E	K	Q	1	0	0	1	0	0	2	0	0	0	1	1	0	0	0	1	0	0	0	0	0	0	7	0	790.37086	C9JKI3;Q03135-2	C9JKI3	2	8	CAV1	Caveolin;Caveolin-1	yes	no	1;2	0.00096165	140.98	By MS/MS	By MS/MS	By matching	By MS/MS	By MS/MS
ADELSEKQVYDAHTK	______________________________	ADELSEKQVYDAHTKEIDLVNRDPKHLNDD	M	A	D	T	K	E	2	0	0	2	0	1	2	0	1	0	1	2	0	0	0	1	1	0	1	1	0	0	15	1	1732.8268	C9JKI3;Q03135-2	C9JKI3	2	16	CAV1	Caveolin;Caveolin-1	yes	no	3	6.5836E-06	141.57	None	None	None	None	None
ADETKDEQFEQCVQNFNK	KLTRAQEKVLQKLGKADETKDEQFEQCVQN	TKDEQFEQCVQNFNKQLTEGTRLQKDLRTY	K	A	D	N	K	Q	1	0	2	2	1	3	3	0	0	0	0	2	0	2	0	0	1	0	0	1	0	0	18	1	2228.9644	O00499;O00499-10;O00499-2;O00499-9;O00499-7;O00499-8;O00499-4;O00499-6;O00499-11;O00499-3;O00499-5	O00499	36	53	BIN1	Myc box-dependent-interacting protein 1	yes	no	3	0.051305	39.863	None	By MS/MS	By matching	None	None
ADEVTLSEAGSTAGAAETR	IHPLSSSEVDELIHKADEVTLSEAGSTAGA	TLSEAGSTAGAAETRGAVEGAARTTPSRRE	K	A	D	T	R	G	5	1	0	1	0	0	3	2	0	0	1	0	0	0	0	2	3	0	0	1	0	0	19	0	1834.8545	O75781;O75781-2;A0A087WTK8;A0A087WWY4	O75781	239	257	PALM	Paralemmin-1	yes	no	2	0.0027783	88.561	None	None	None	None	None
ADEWLMK	ADFCIIHYAGKVDYKADEWLMKNMDPLNDN	YAGKVDYKADEWLMKNMDPLNDNIATLLHQ	K	A	D	M	K	N	1	0	0	1	0	0	1	0	0	0	1	1	1	0	0	0	0	1	0	0	0	0	7	0	891.41604	P35579;A0A8I5KWT8;P35579-2;P35580;P35580-2;A0A8I5KZ38;P35580-5;P35580-3;P35580-4	P35579	581	587	MYH9;MYH10	Myosin-9;Myosin-10	no	no	2	0.020729	64.803	None	None	None	By MS/MS	By matching
ADFCIIHYAGK	GTHPKFQKPKQLKDKADFCIIHYAGKVDYK	LKDKADFCIIHYAGKVDYKADEWLMKNMDP	K	A	D	G	K	V	2	0	0	1	1	0	0	1	1	2	0	1	0	1	0	0	0	0	1	0	0	0	11	0	1293.6176	P35579;A0A8I5KWT8;P35579-2;P35580;P35580-2;A0A8I5KZ38;P35580-5;P35580-3;P35580-4	P35579	566	576	MYH9;MYH10	Myosin-9;Myosin-10	no	no	2;3	0.00014508	118.18	By MS/MS	None	By MS/MS	By MS/MS	By MS/MS
ADFDDRVSDEEK	______________________________	______________________________	M	A	D	E	K	V	1	1	0	4	0	0	2	0	0	0	0	1	0	1	0	1	0	0	0	1	0	0	12	1	1424.6056	P52907	P52907	2	13	CAPZA1	F-actin-capping protein subunit alpha-1	yes	yes	2	2.0537E-13	224.09	By MS/MS	By MS/MS	By matching	By MS/MS	By MS/MS
ADFDNTVAIHPTSSEELVTLR	MLQGFAVAVKMGATKADFDNTVAIHPTSSE	VAIHPTSSEELVTLR_______________	K	A	D	L	R	-	2	1	1	2	0	0	2	0	1	1	2	0	0	1	1	2	3	0	0	2	0	0	21	0	2314.1441	P00390;P00390-2;P00390-4;P00390-3;P00390-5	P00390	502	522	GSR	Glutathione reductase, mitochondrial	yes	no	2;3	6.2851E-15	192.81	By MS/MS	None	By MS/MS	By MS/MS	By MS/MS
ADFDTYDDR	______________________________	______________________________	M	A	D	D	R	A	1	1	0	4	0	0	0	0	0	0	0	0	0	1	0	0	1	0	1	0	0	0	9	0	1116.436	Q15056;Q15056-2;A0A7I2V385;A0A7I2V4V9	Q15056	2	10	EIF4H	Eukaryotic translation initiation factor 4H	yes	no	2	0.010951	70.256	None	None	None	None	None
ADFDTYDDRAYSSFGGGR	______________________________	DTYDDRAYSSFGGGRGSRGSAGGHGSRSQK	M	A	D	G	R	G	2	2	0	4	0	0	0	3	0	0	0	0	0	2	0	2	1	0	2	0	0	0	18	1	1998.8344	Q15056;Q15056-2;A0A7I2V385;A0A7I2V4V9	Q15056	2	19	EIF4H	Eukaryotic translation initiation factor 4H	yes	no	2;3	6.0365999999999996E-46	284.67	By matching	By MS/MS	By MS/MS	By MS/MS	By MS/MS
ADFDTYDDRAYSSFGGGRGSR	______________________________	DDRAYSSFGGGRGSRGSAGGHGSRSQKELP	M	A	D	S	R	G	2	3	0	4	0	0	0	4	0	0	0	0	0	2	0	3	1	0	2	0	0	0	21	2	2298.989	Q15056;Q15056-2;A0A7I2V385	Q15056	2	22	EIF4H	Eukaryotic translation initiation factor 4H	yes	no	3	1.4734E-18	209.43	None	None	None	None	None
ADFLEQPVLGFVR	KIPPDSEATLVLVGRADFLEQPVLGFVRLQ	GRADFLEQPVLGFVRLQEAAELEAVELPVP	R	A	D	V	R	L	1	1	0	1	0	1	1	1	0	0	2	0	0	2	1	0	0	0	0	2	0	0	13	0	1489.7929	P02730;P02730-2;A0A0A0MS98	P02730	234	246	SLC4A1	Band 3 anion transport protein	yes	no	2	3.2271E-05	187.97	By matching	None	None	By matching	By matching
ADFPAGIPECGTDALR	NLDPSEVEKAKEGQKADFPAGIPECGTDAL	DFPAGIPECGTDALRFGLCAYMSQGRDINL	K	A	D	L	R	F	3	1	0	2	1	0	1	2	0	1	1	0	0	1	2	0	1	0	0	0	0	0	16	0	1688.7828	P26640;A0A140T936;H0Y426	P26640	908	923	VARS1	Valine--tRNA ligase;valine--tRNA ligase	yes	no	2	0.0047265	74.46	By MS/MS	None	None	By MS/MS	None
ADFPVDEELGLDLGDLSR	TKDTVVLFKKFDEGRADFPVDEELGLDLGD	PVDEELGLDLGDLSRFLVTHSMRLVTEFNS	R	A	D	S	R	F	1	1	0	4	0	0	2	2	0	0	4	0	0	1	1	1	0	0	0	1	0	0	18	0	1959.9426	Q13087;Q13087-2	Q13087	232	249	PDIA2	Protein disulfide-isomerase A2	yes	no	2	1.3341E-14	255.08	By MS/MS	None	None	None	By matching
ADFQCFK	LHLAALNMPFSGDIRADFQCFKQARAAGLL	MPFSGDIRADFQCFKQARAAGLLSTYRAFL	R	A	D	F	K	Q	1	0	0	1	1	1	0	0	0	0	0	1	0	2	0	0	0	0	0	0	0	0	7	0	914.39564	P39059	P39059	1233	1239	COL15A1	Collagen alpha-1(XV) chain;Restin;Restin-2;Restin-3;Restin-4	yes	yes	2	0.07104	50.966	None	By matching	By matching	By matching	By MS/MS
ADFSGMSQTDLSLSK	VLRNLGMTDAFELGKADFSGMSQTDLSLSK	ADFSGMSQTDLSLSKVVHKSFVEVNEEGTE	K	A	D	S	K	V	1	0	0	2	0	1	0	1	0	0	2	1	1	1	0	4	1	0	0	0	0	0	15	0	1585.7294	P35237;A0A024QZX5;A0A087X1N8;A0A2R8YD12	P35237	300	314	SERPINB6	Serpin B6	yes	no	2	6.9917E-14	203.51	By MS/MS	By MS/MS	By MS/MS	By MS/MS	By MS/MS
ADGELNVDSLITR	______________________________	______________________________	M	A	D	T	R	L	1	1	1	2	0	0	1	1	0	1	2	0	0	0	0	1	1	0	0	1	0	0	13	0	1401.71	P62140;A0A8V8TRH9;H0Y3Y6;C9JP48;C9J9S3;A0A8V8TR83	P62140	2	14	PPP1CB	Serine/threonine-protein phosphatase PP1-beta catalytic subunit;Serine/threonine-protein phosphatase;protein-serine/threonine phosphatase	yes	no	2	2.0513E-07	199.7	None	None	None	By matching	None
ADGELNVDSLITRLLEVR	______________________________	ELNVDSLITRLLEVRGCRPGKIVQMTEAEV	M	A	D	V	R	G	1	2	1	2	0	0	2	1	0	1	4	0	0	0	0	1	1	0	0	2	0	0	18	1	2012.0902	P62140;A0A8V8TRH9;H0Y3Y6;C9JP48;C9J9S3;A0A8V8TR83	P62140	2	19	PPP1CB	Serine/threonine-protein phosphatase PP1-beta catalytic subunit;Serine/threonine-protein phosphatase;protein-serine/threonine phosphatase	yes	no	3	0.00057372	91.457	None	None	None	None	None
ADGESCSASMMYQEGK	SKFSPENTRKELFYKADGESCSASMMYQEG	DGESCSASMMYQEGKFRYRRVAEGTQVLEL	K	A	D	G	K	F	2	0	0	1	1	1	2	2	0	0	0	1	2	0	0	3	0	0	1	0	0	0	16	0	1749.6644	P01008	P01008	274	289	SERPINC1	Antithrombin-III	yes	yes	2	5.3989E-42	276.2	By matching	By MS/MS	By matching	By matching	By matching
ADGEYWLGLQNMHLLTLK	SFFRGWNDYKLGFGRADGEYWLGLQNMHLL	EYWLGLQNMHLLTLKQKYELRVDLEDFENN	R	A	D	L	K	Q	1	0	1	1	0	1	1	2	1	0	5	1	1	0	0	0	1	1	1	0	0	0	18	0	2101.0666	P55083;K7ES70;P55083-2	P55083	106	123	MFAP4	Microfibril-associated glycoprotein 4	yes	no	2;3	3.3084E-33	245.93	By matching	None	By MS/MS	By MS/MS	By MS/MS
ADGGTQVIDTK	GYGKITGKNQVTATKADGGTQVIDTKNILI	TATKADGGTQVIDTKNILIATGSEVTPFPG	K	A	D	T	K	N	1	0	0	2	0	1	0	2	0	1	0	1	0	0	0	0	2	0	0	1	0	0	11	0	1103.5459	P09622;E9PEX6;P09622-2	P09622	167	177	DLD	Dihydrolipoyl dehydrogenase, mitochondrial;Dihydrolipoyl dehydrogenase	yes	no	2	0.00037676	112.04	None	By MS/MS	None	None	None
ADGLAVIGVLMK	WNSAKYSSLAEAASKADGLAVIGVLMKVGE	ASKADGLAVIGVLMKVGEANPKLQKVLDAL	K	A	D	M	K	V	2	0	0	1	0	0	0	2	0	1	2	1	1	0	0	0	0	0	0	2	0	0	12	0	1185.6791	P00915;E5RHP7;E5RFE7;E5RH81;H0YBE2;E5RG81;E5RJI8;E5RJF6	P00915	139	150	CA1	Carbonic anhydrase 1;Carbonic anhydrase	yes	no	2	2.7231E-05	147.4	None	None	By MS/MS	By MS/MS	None
ADGQMPFSCHYPSR	______________________________	MADGQMPFSCHYPSRLRRDPFRDSPLSSRL	M	A	D	S	R	L	1	1	0	1	1	1	0	1	1	0	0	0	1	1	2	2	0	0	1	0	0	0	14	0	1651.6871	Q9UJY1;A0A6Q8PGM6	Q9UJY1	2	15	HSPB8	Heat shock protein beta-8	yes	no	2	0.00028752	119.39	None	By MS/MS	By MS/MS	None	None
ADGQVAELLLRRLEASDGGLDSAELAAELGMEHQAVVGAVK	______________________________	AELGMEHQAVVGAVKSLQALGEVIEAELRS	M	A	D	V	K	S	8	2	0	3	0	2	5	5	1	0	7	1	1	0	0	2	0	0	0	4	0	0	41	2	4188.1485	Q9Y285;Q9Y285-2;K7ER16;K7EK06	Q9Y285	2	42	FARSA	Phenylalanine--tRNA ligase alpha subunit	yes	no	4	1.4908999999999998E-40	215.92	None	None	None	None	None
ADGSPVKVGVETTKPSK	LVSDFNPGAVTVAWKADGSPVKVGVETTKP	GSPVKVGVETTKPSKQSNNKYAASSYLSLT	K	A	D	S	K	Q	1	0	0	1	0	0	1	2	0	0	0	3	0	0	2	2	2	0	0	3	0	0	17	2	1698.9152	A0A5H1ZRQ7;A0M8Q6	A0A5H1ZRQ7	44	60	IGLC7	Immunoglobulin lambda constant 7	yes	no	3	0.002111	60.541	None	None	None	None	None
ADGSYAAWLSR	DLIQKGYMRIQQFRKADGSYAAWLSRGSST	QFRKADGSYAAWLSRGSSTWLTAFVLKVLS	K	A	D	S	R	G	3	1	0	1	0	0	0	1	0	0	1	0	0	0	0	2	0	1	1	0	0	0	11	0	1195.5622	A0A0G2JL54;F5GXS0;A0A140TA29;A0A0G2JPR0;A0A140TA49;P0C0L5;A0A3B3ISA6	P0C0L5	1062	1072	C4B_2;C4B;C4A	Complement C4-B;Complement C4 beta chain;Complement C4-B alpha chain;C4a anaphylatoxin;C4b-B;C4d-B;Complement C4 gamma chain	no	no	2	7.4621E-08	191.48	By MS/MS	By MS/MS	By MS/MS	By MS/MS	None
ADGYEPPVQESV	SGKATGDETGAKVERADGYEPPVQESV___	VERADGYEPPVQESV_______________	R	A	D	S	V	-	1	0	0	1	0	1	2	1	0	0	0	0	0	0	2	1	0	0	1	2	0	0	12	0	1289.5776	P61247;H0Y9Y4;D6RAT0;D6R9B6	P61247	253	264	RPS3A	Small ribosomal subunit protein eS1	yes	no	2	0.00039256	110.53	None	By matching	None	By MS/MS	None
ADGYVDNLAEAVDLLLQHADK	TGKFRPSDEHHPEVKADGYVDNLAEAVDLL	NLAEAVDLLLQHADK_______________	K	A	D	D	K	-	4	0	1	4	0	1	1	1	1	0	4	1	0	0	0	0	0	0	1	2	0	0	21	0	2269.1226	Q9H008	Q9H008	250	270	LHPP	Phospholysine phosphohistidine inorganic pyrophosphate phosphatase	yes	yes	3	8.715E-15	188.68	By MS/MS	By matching	None	None	By MS/MS
ADHDFVVQEDFMK	DLRNVCTEAGMFAIRADHDFVVQEDFMKAV	IRADHDFVVQEDFMKAVRKVADSKKLESKL	R	A	D	M	K	A	1	0	0	3	0	1	1	0	1	0	0	1	1	2	0	0	0	0	0	2	0	0	13	0	1579.6977	P62333;A0A087X2I1	P62333	357	369	PSMC6	26S proteasome regulatory subunit 10B	yes	no	2;3	5.8642E-05	167.3	By MS/MS	By matching	By MS/MS	By matching	By MS/MS
ADHGDELPFVFR	HQPSWLKNIRPPHMKADHGDELPFVFRSFF	HMKADHGDELPFVFRSFFGGNYIKFTEEEE	K	A	D	F	R	S	1	1	0	2	0	0	1	1	1	0	1	0	0	2	1	0	0	0	0	1	0	0	12	0	1401.6677	O00748;O00748-4	O00748	455	466	CES2	Cocaine esterase	yes	no	2;3	1.9996E-06	179.09	None	By MS/MS	By MS/MS	By MS/MS	By MS/MS
ADHHATNGVVHLIDK	YPNGIVTVNCARLLKADHHATNGVVHLIDK	ADHHATNGVVHLIDKVISTITNNIQQIIEI	K	A	D	D	K	V	2	0	1	2	0	0	0	1	3	1	1	1	0	0	0	0	1	0	0	2	0	0	15	0	1625.8274	Q15582	Q15582	220	234	TGFBI	Transforming growth factor-beta-induced protein ig-h3	yes	yes	4	0.088286	27.43	None	None	None	None	By matching
ADHPPAEVTSHAASGAK	HTDSLRNSSTEIRHRADHPPAEVTSHAASG	HPPAEVTSHAASGAKADQEEQIHPRSRLRS	R	A	D	A	K	A	5	0	0	1	0	0	1	1	2	0	0	1	0	0	2	2	1	0	0	1	0	0	17	0	1644.7856	Q9UHB6;F8VRN8;F8VTU2;Q9UHB6-4	Q9UHB6-4	101	117	LIMA1	LIM domain and actin-binding protein 1	no	no	3;4	1.2723E-06	150.28	None	None	None	None	By MS/MS
ADHQPLTEASYVNLPTIALCNTDSPLR	AAFREPRLLVVTDPRADHQPLTEASYVNLP	NLPTIALCNTDSPLRYVDIAIPCNNKGAHS	R	A	D	L	R	Y	3	1	2	2	1	1	1	0	1	1	4	0	0	0	3	2	3	0	1	1	0	0	27	0	2995.4709	P08865;C9J9K3;A0A8V8TMX1;A0A8V8TLA4;A0A0C4DG17;A0A8I5KQE6;A0A8V8TMP3	P08865	129	155	RPSA;RPSA2	Small ribosomal subunit protein uS2;40S ribosomal protein SA;Small ribosomal subunit protein uS2B	yes	no	2;3	1.0740999999999999E-129	354.03	By MS/MS	By MS/MS	By MS/MS	By MS/MS	By MS/MS
ADHSFSDGVPSDSVEAAK	______________________________	SFSDGVPSDSVEAAKNASNTEKLTDQVMQN	M	A	D	A	K	N	3	0	0	3	0	0	1	1	1	0	0	1	0	1	1	4	0	0	0	2	0	0	18	0	1817.8068	Q99733;Q99733-2;A0A0J9YXQ2;A0A994J3W0;C9JZI7;C9J6D1;E9PNW0;E9PJJ2;E9PS34;E9PNJ7;E9PKT8;E9PKI2;E9PP22;C9J1B1	Q99733	2	19	NAP1L4	Nucleosome assembly protein 1-like 4	yes	no	2;3	1.0263E-185	418.36	By matching	By MS/MS	By MS/MS	By MS/MS	By MS/MS
ADHVQSLAQLENLCK	______________________________	ADHVQSLAQLENLCKQLYETTDTTTRLQAE	M	A	D	C	K	Q	2	0	1	1	1	2	1	0	1	0	3	1	0	0	0	1	0	0	0	1	0	0	15	0	1724.8516	Q9UIA9	Q9UIA9	2	16	XPO7	Exportin-7	yes	yes	2	2.0065E-05	164.64	By MS/MS	None	By matching	By MS/MS	None
ADIAMVICDTPQK	YDTLGPEAIVHIVNKADIAMVICDTPQKAL	NKADIAMVICDTPQKALVLIGNVEKGFTPS	K	A	D	Q	K	A	2	0	0	2	1	1	0	0	0	2	0	1	1	0	1	0	1	0	0	1	0	0	13	0	1460.7003	Q9ULC5;Q9ULC5-3;A0A8C8KCK5;A0A8C8L3F5;Q9ULC5-4	Q9ULC5	178	190	ACSL5	Long-chain-fatty-acid--CoA ligase 5;Arachidonate--CoA ligase;Long-chain-fatty-acid--CoA ligase	yes	no	2	0.00034824	114.83	None	None	None	None	By MS/MS
ADIAVPLVFTK	TRACCIARFWNQLDKADIAVPLVFTKYSEA	QLDKADIAVPLVFTKYSEATEHPGAPPQPP	K	A	D	T	K	Y	2	0	0	1	0	0	0	0	0	1	1	1	0	1	1	0	1	0	0	2	0	0	11	0	1172.6805	Q96JE9;Q96JE9-2	Q96JE9	22	32	MAP6	Microtubule-associated protein 6	yes	no	2	0.10661	60.547	None	None	By matching	None	None
ADIDISGPNVDVDVPDVNIEGPDAK	GFKGEGPEVDVTLPKADIDISGPNVDVDVP	DVDVPDVNIEGPDAKLKGPKFKMPEMNIKA	K	A	D	A	K	L	2	0	2	6	0	0	1	2	0	3	0	1	0	0	3	1	0	0	0	4	0	0	25	0	2563.229	Q09666	Q09666	3629	3653	AHNAK	Neuroblast differentiation-associated protein AHNAK	yes	yes	2;3	3.4265E-07	183.77	By matching	By MS/MS	By MS/MS	By MS/MS	By MS/MS
ADIDLTK	IKGVGRRYAHVVLRKADIDLTKRAGELTED	YAHVVLRKADIDLTKRAGELTEDEVERVIT	K	A	D	T	K	R	1	0	0	2	0	0	0	0	0	1	1	1	0	0	0	0	1	0	0	0	0	0	7	0	774.41233	P62269	P62269	48	54	RPS18	Small ribosomal subunit protein uS13	yes	yes	2	0.01738	69.998	None	None	None	None	None
ADIDVSGPKVDIDTPDIDIHGPEGK	GFKGEGPEVDVNLPKADIDVSGPKVDIDTP	DIDTPDIDIHGPEGKLKGPKFKMPDLHLKA	K	A	D	G	K	L	1	0	0	6	0	0	1	3	1	4	0	2	0	0	3	1	1	0	0	2	0	0	25	1	2602.2762	Q09666	Q09666	4087	4111	AHNAK	Neuroblast differentiation-associated protein AHNAK	yes	yes	3;4	4.6627E-07	68.309	None	By MS/MS	None	None	None
ADIDVSGPKVDVDIPDVNIEGPDAK	GFKGEGPDVDVSLPKADIDVSGPKVDVDIP	DVDIPDVNIEGPDAKLKGPKFKMPEINIKA	K	A	D	A	K	L	2	0	1	6	0	0	1	2	0	3	0	2	0	0	3	1	0	0	0	4	0	0	25	1	2577.281	Q09666	Q09666	4807	4831	AHNAK	Neuroblast differentiation-associated protein AHNAK	yes	yes	3	1.1573E-07	112.13	None	None	By MS/MS	By MS/MS	By MS/MS
ADIDVSGPKVDVECPDVNIEGPEGK	GFKGEGPDVDVNLPKADIDVSGPKVDVECP	DVECPDVNIEGPEGKWKSPKFKMPEMHFKT	K	A	D	G	K	W	1	0	1	4	1	0	3	3	0	2	0	2	0	0	3	1	0	0	0	4	0	0	25	1	2638.2432	Q09666	Q09666	2793	2817	AHNAK	Neuroblast differentiation-associated protein AHNAK	yes	yes	3	2.5599E-05	125.78	None	By MS/MS	None	By MS/MS	By MS/MS
ADIDVSGPKVDVEVPDVSLEGPEGK	GFKGEGREVDVNLPKADIDVSGPKVDVEVP	DVEVPDVSLEGPEGKLKGPKFKMPEMHFKA	K	A	D	G	K	L	1	0	0	4	0	0	3	3	0	1	1	2	0	0	3	2	0	0	0	5	0	0	25	1	2550.2701	Q09666	Q09666	1281	1305	AHNAK	Neuroblast differentiation-associated protein AHNAK	yes	yes	3	0.00022137	87.098	None	By matching	By matching	None	By matching
ADIDVSGPSVDTDAPDLDIEGPEGK	GFKAEGPEVDVNLPKADIDVSGPSVDTDAP	DTDAPDLDIEGPEGKLKGSKFKMPKLNIKA	K	A	D	G	K	L	2	0	0	6	0	0	2	3	0	2	1	1	0	0	3	2	1	0	0	2	0	0	25	0	2511.15	Q09666	Q09666	1739	1763	AHNAK	Neuroblast differentiation-associated protein AHNAK	yes	yes	2;3	4.8712E-69	273.88	By MS/MS	By MS/MS	By MS/MS	By MS/MS	By MS/MS
ADIEEIK	DVLETDKHFREKLQKADIEEIKSGRLSKEL	HFREKLQKADIEEIKSGRLSKELDLVSHHV	K	A	D	I	K	S	1	0	0	1	0	0	2	0	0	2	0	1	0	0	0	0	0	0	0	0	0	0	7	0	816.4229	P80303;P80303-2;E9PKG6;A0A2R8Y6G7;E9PLR0;E9PLE9;E9PM22	P80303	78	84	NUCB2	Nucleobindin-2;Nesfatin-1	yes	no	2	0.0088987	85.265	None	By MS/MS	By matching	By matching	By MS/MS
ADIEERLAQLRK	AFQRRRLEEQAAQHKADIEERLAQLRKASD	QHKADIEERLAQLRKASDSELERQKGLVED	K	A	D	R	K	A	2	2	0	1	0	1	2	0	0	1	2	1	0	0	0	0	0	0	0	0	0	0	12	2	1440.8049	Q15149;Q15149-2;Q15149-6;A0A8I5KUE3;A0A8I5KYZ1;Q15149-7;Q15149-8;Q15149-5;E9PMV1;Q15149-3;A0A8I5KSD5;Q15149-4;Q15149-9	Q15149-4	1889	1900	PLEC	Plectin	no	no	3	0.0096371	60.539	None	None	None	None	None
ADIEISGPK	GFKGEGPDVDVTLPKADIEISGPKVDIDAP	DVTLPKADIEISGPKVDIDAPDVSIEGPDA	K	A	D	P	K	V	1	0	0	1	0	0	1	1	0	2	0	1	0	0	1	1	0	0	0	0	0	0	9	0	928.48656	Q09666	Q09666	4343	4351	AHNAK	Neuroblast differentiation-associated protein AHNAK	yes	yes	2	0.0093231	73.157	By MS/MS	By MS/MS	By matching	By MS/MS	None
ADIEVACYGYEGIDAVK	NNINRRLTPQAVKIRADIEVACYGYEGIDA	IEVACYGYEGIDAVKEALRAGLNCSTENMP	R	A	D	V	K	E	3	0	0	2	1	0	2	2	0	2	0	1	0	0	0	0	0	0	2	2	0	0	17	0	1871.8611	P05198;G3V4T5;H0YJS4	P05198	193	209	EIF2S1	Eukaryotic translation initiation factor 2 subunit 1	yes	no	2	0.0012401	99.531	None	None	None	By MS/MS	By MS/MS
ADIGVAMGIAGSDVSK	AVTGDGVNDSPALKKADIGVAMGIAGSDVS	DIGVAMGIAGSDVSKQAADMILLDDNFASI	K	A	D	S	K	Q	3	0	0	2	0	0	0	3	0	2	0	1	1	0	0	2	0	0	0	2	0	0	16	0	1489.7446	P05023;P05023-4;P05023-3;P13637;M0R116;A0A2R8YEY8;A0A0A0MT26;P13637-2;P13637-3	P05023	728	743	ATP1A1;ATP1A3	Sodium/potassium-transporting ATPase subunit alpha-1;Sodium/potassium-transporting ATPase subunit alpha-3;Sodium/potassium-transporting ATPase subunit alpha	no	no	2	3.9484E-05	136.99	By MS/MS	By MS/MS	By matching	By MS/MS	By MS/MS
ADIHLVELLYYVEELDSSLISSFPLLK	KSHGQDYLVGNKLSRADIHLVELLYYVEEL	EELDSSLISSFPLLKALKTRISNLPTVKKF	R	A	D	L	K	A	1	0	0	2	0	0	3	0	1	2	7	1	0	1	1	4	0	0	2	2	0	0	27	0	3105.6526	P08263;P09210	P08263	156	182	GSTA1;GSTA2	Glutathione S-transferase A1;Glutathione S-transferase A1, N-terminally processed;Glutathione S-transferase A2	no	no	3;4	8.6371E-40	229.66	None	By matching	By MS/MS	By MS/MS	By MS/MS
ADIIVSELLGSFADNELSPECLDGAQHFLK	TVVSSDMREWVAPEKADIIVSELLGSFADN	ELSPECLDGAQHFLKDDGVSIPGEYTSFLA	K	A	D	L	K	D	3	0	1	3	1	1	3	2	1	2	5	1	0	2	1	3	0	0	0	1	0	0	30	0	3287.602	O14744;O14744-5;O14744-2;O14744-3;O14744-4;H0YJD3	O14744	429	458	PRMT5	Protein arginine N-methyltransferase 5;Protein arginine N-methyltransferase 5, N-terminally processed	yes	no	3	0.085485	35.648	None	None	None	None	None
ADINAVNEHGNVPLHYACFWGQDQVAEDLVANGALVSICNK	SHGHRDIVQKLLQYKADINAVNEHGNVPLH	EDLVANGALVSICNKYGEMPVDKAKAPLRE	K	A	D	N	K	Y	6	0	5	3	2	2	2	3	2	2	3	1	0	1	1	1	0	1	1	5	0	0	41	0	4508.1278	Q13418;A0A0A0MTH3	Q13418	91	131	ILK	Integrin-linked protein kinase	yes	no	4	0.077919	25.653	None	None	None	By matching	None
ADIQLLVYTIDDLIDK	DVILRKHSDHRMREKADIQLLVYTIDDLID	DIQLLVYTIDDLIDKLSTIVN_________	K	A	D	D	K	L	1	0	0	4	0	1	0	0	0	3	3	1	0	0	0	0	1	0	1	1	0	0	16	0	1846.9928	Q9NUJ1;Q9NUJ1-2	Q9NUJ1	285	300	ABHD10	Palmitoyl-protein thioesterase ABHD10, mitochondrial	yes	no	2;3	0.00044691	92.211	None	None	None	None	None
ADIQTER	______________________________	______________________________	M	A	D	E	R	A	1	1	0	1	0	1	1	0	0	1	0	0	0	0	0	0	1	0	0	0	0	0	7	0	831.40865	P62280;M0QZC5;M0R1H6	P62280	2	8	RPS11	Small ribosomal subunit protein uS17	yes	no	1;2	0.008773	108.7	None	By MS/MS	By MS/MS	By matching	None
ADIQTERAYQK	______________________________	______________________________	M	A	D	Q	K	Q	2	1	0	1	0	2	1	0	0	1	0	1	0	0	0	0	1	0	1	0	0	0	11	1	1321.6626	P62280;M0QZC5;M0R1H6	P62280	2	12	RPS11	Small ribosomal subunit protein uS17	yes	no	2	2.8135E-06	175.65	None	By MS/MS	None	None	None
ADITGRYSNR	YVPRIMFVDPSLTVRADITGRYSNRLYAYE	SLTVRADITGRYSNRLYAYEPADTALLLDN	R	A	D	N	R	L	1	2	1	1	0	0	0	1	0	1	0	0	0	0	0	1	1	0	1	0	0	0	10	1	1151.5683	O95994;B5MC07;H7C3Z9	O95994	139	148	AGR2	Anterior gradient protein 2 homolog	yes	no	2;3	0.00038503	112.13	None	By MS/MS	By matching	By matching	None
ADITGRYSNRLYAYEPADTALLLDNMK	YVPRIMFVDPSLTVRADITGRYSNRLYAYE	AYEPADTALLLDNMKKALKLLKTEL_____	R	A	D	M	K	K	4	2	2	3	0	0	1	1	0	1	4	1	1	0	1	1	2	0	3	0	0	0	27	2	3073.5179	O95994	O95994	139	165	AGR2	Anterior gradient protein 2 homolog	yes	yes	2;3;4;5	4.1736E-97	322.45	None	By MS/MS	None	None	None
ADIVFLLDGSINFRR	PGVDTPPPSRPEKKKADIVFLLDGSINFRR	ADIVFLLDGSINFRRDSFQEVLRFVSEIVD	K	A	D	R	R	D	1	2	1	2	0	0	0	1	0	2	2	0	0	2	0	1	0	0	0	1	0	0	15	1	1734.9417	P12111;P12111-2;A0A804HKQ0;P12111-4	P12111	1638	1652	COL6A3	Collagen alpha-3(VI) chain	no	no	3	2.714E-07	121.76	None	None	None	None	By MS/MS
ADKPDMGEIASFDK	______________________________	MADKPDMGEIASFDKAKLKKTETQEKNTLP	M	A	D	D	K	A	2	0	0	3	0	0	1	1	0	1	0	2	1	1	1	1	0	0	0	0	0	0	14	1	1522.6974	P63313	P63313	2	15	TMSB10	Thymosin beta-10	yes	yes	2	1.9547E-13	222.81	By MS/MS	By MS/MS	By MS/MS	By MS/MS	By MS/MS
ADLAAQYTTVGR	DVLVPYFVPNTPAARADLAAQYTTVGRMDQ	AARADLAAQYTTVGRMDQGVGLVLQELRDA	R	A	D	G	R	M	3	1	0	1	0	1	0	1	0	0	1	0	0	0	0	0	2	0	1	1	0	0	12	0	1264.6412	P51688;I3NI22	P51688	234	245	SGSH	N-sulphoglucosamine sulphohydrolase	yes	no	2	0.00023171	117.67	By MS/MS	By matching	By MS/MS	By MS/MS	None
ADLAAVEAK	KEEYAVLISEAQAIKADLAAVEAKVNRSTA	EAQAIKADLAAVEAKVNRSTALLKSLSAER	K	A	D	A	K	V	4	0	0	1	0	0	1	0	0	0	1	1	0	0	0	0	0	0	0	1	0	0	9	0	886.476	Q14204;A0A7P0T9C4;A0A7P0TA13;A0A2R8Y5T0;A0A2R8Y706;A0A7P0T9R4;A0A7P0TAW9;A0A7P0T7V5;A0A7P0T916;A0A7P0T8N2;A0A7P0TBJ7;A0A7P0TAF3;A0A7P0TB75;A0A2R8Y6H2;A0A7P0T9K2;A0A7P0T9F1;A0A7P0T8W5;A0A2R8YFZ7;A0A7P0TAM4;A0A7P0T825	Q14204	3463	3471	DYNC1H1	Cytoplasmic dynein 1 heavy chain 1	yes	no	2	0.13525	55.064	None	None	None	None	None
ADLAECNIK	______________________________	______________________________	M	A	D	I	K	V	2	0	1	1	1	0	1	0	0	1	1	1	0	0	0	0	0	0	0	0	0	0	9	0	1032.491	P33176	P33176	2	10	KIF5B	Kinesin-1 heavy chain	yes	yes	2	0.0018712	93.992	None	By MS/MS	None	None	None
ADLARLAIIRK	RYMKMHLAGKTEQAKADLARLAIIRKQREE	EQAKADLARLAIIRKQREEAARKKEEERKA	K	A	D	R	K	Q	3	2	0	1	0	0	0	0	0	2	2	1	0	0	0	0	0	0	0	0	0	0	11	2	1238.7823	Q13442	Q13442	138	148	PDAP1	28 kDa heat- and acid-stable phosphoprotein	yes	yes	3	0.025178	75.474	None	None	None	None	None
ADLATAPPHVTVVR	VVDLEGSLKVVYPSKADLATAPPHVTVVR_	KADLATAPPHVTVVR_______________	K	A	D	V	R	-	3	1	0	1	0	0	0	0	1	0	1	0	0	0	2	0	2	0	0	3	0	0	14	0	1445.7991	Q8N1G4	Q8N1G4	570	583	LRRC47	Leucine-rich repeat-containing protein 47	yes	yes	2;3	0.0028931	51.771	None	By MS/MS	None	None	None
ADLDVSGPK	GFKGEGPDVDVNLPKADLDVSGPKVDIDVP	DVNLPKADLDVSGPKVDIDVPDVNIEGPEG	K	A	D	P	K	V	1	0	0	2	0	0	0	1	0	0	1	1	0	0	1	1	0	0	0	1	0	0	9	0	900.45526	Q09666	Q09666	3049	3057	AHNAK	Neuroblast differentiation-associated protein AHNAK	yes	no	2	0.0010761	101.43	By MS/MS	By MS/MS	By MS/MS	By MS/MS	By MS/MS
ADLDVSGPKVDIDVPDVNIEGPDAK	GFKGEGPDVDVNLPKADLDVSGPKVDIDVP	DIDVPDVNIEGPDAKLKGPKFKMPEMNIKA	K	A	D	A	K	L	2	0	1	6	0	0	1	2	0	2	1	2	0	0	3	1	0	0	0	4	0	0	25	1	2577.281	Q09666	Q09666	4215	4239	AHNAK	Neuroblast differentiation-associated protein AHNAK	yes	yes	3	7.5339E-06	102.27	None	By MS/MS	By MS/MS	By MS/MS	None
ADLDVSGPKVDIDVPDVNIEGPEGK	GFKGEGPDVDVNLPKADLDVSGPKVDIDVP	DIDVPDVNIEGPEGKLKGPKFKMPEMNIKA	K	A	D	G	K	L	1	0	1	5	0	0	2	3	0	2	1	2	0	0	3	1	0	0	0	4	0	0	25	1	2577.281	Q09666	Q09666	3049	3073	AHNAK	Neuroblast differentiation-associated protein AHNAK	yes	no	2;3	2.4702E-47	254.32	None	None	None	None	None
ADLDVSGPKVDVDVPDVNIEGPDAK	GFKGEGPEVDVNLPKADLDVSGPKVDVDVP	DVDVPDVNIEGPDAKLKGPKFKMPEMNIKA	K	A	D	A	K	L	2	0	1	6	0	0	1	2	0	1	1	2	0	0	3	1	0	0	0	5	0	0	25	1	2563.2653	Q09666	Q09666	3177	3201	AHNAK	Neuroblast differentiation-associated protein AHNAK	yes	no	2;3	9.5452E-15	184.8	None	By MS/MS	By MS/MS	By MS/MS	By MS/MS
ADLEAQRDVTYEEAK	NLTNPNTVIILIGNKADLEAQRDVTYEEAK	ADLEAQRDVTYEEAKQFAEENGLLFLEASA	K	A	D	A	K	Q	3	1	0	2	0	1	3	0	0	0	1	1	0	0	0	0	1	0	1	1	0	0	15	1	1736.8217	P61106;A0A994J451;X6RFL8	P61106	126	140	RAB14	Ras-related protein Rab-14	yes	no	2;3	0.00020793	157.86	By matching	None	None	None	By matching
ADLEEQLSDEEK	______________________________	______________________________	M	A	D	E	K	V	1	0	0	2	0	1	4	0	0	0	2	1	0	0	0	1	0	0	0	0	0	0	12	0	1404.6256	P47755;F8W9N7;C9JUG7;P47755-2;F8WED3	P47755	2	13	CAPZA2	F-actin-capping protein subunit alpha-2;F-actin-capping protein subunit alpha	yes	no	1;2	3.5413E-07	192.1	By MS/MS	By matching	By MS/MS	By MS/MS	By matching
ADLEMQIENLK	INGLRRVLDELTLARADLEMQIENLKEELA	TLARADLEMQIENLKEELAYLKKNHEEEMN	R	A	D	L	K	E	1	0	1	1	0	1	2	0	0	1	2	1	1	0	0	0	0	0	0	0	0	0	11	0	1302.649	CON__Q04695	CON__Q04695	202	212			no	no	2	0.00045338	114.4	None	None	None	None	None
ADLEMQIESLTEELAYLK	INGLRRVLDELTLTKADLEMQIESLTEELA	EMQIESLTEELAYLKKNHEEEMKDLRNVST	K	A	D	L	K	K	2	0	0	1	0	1	4	0	0	1	4	1	1	0	0	1	1	0	1	0	0	0	18	0	2095.0395	P13645;A0A1B0GVI3	P13645	267	284	KRT10	Keratin, type I cytoskeletal 10	no	no	2	7.7561E-20	235.13	By MS/MS	None	None	None	None
ADLESQRQVPR	VKDRDDFPVVLVGNKADLESQRQVPRSEAS	VGNKADLESQRQVPRSEASAFGASHHVAYF	K	A	D	P	R	S	1	2	0	1	0	2	1	0	0	0	1	0	0	0	1	1	0	0	0	1	0	0	11	1	1297.6739	P10301	P10301	144	154	RRAS	Ras-related protein R-Ras	yes	yes	2;3	7.6675E-07	169.37	None	By MS/MS	None	None	None
ADLESQRQVPRSEASAFGASHHVAYFEASAK	VKDRDDFPVVLVGNKADLESQRQVPRSEAS	FGASHHVAYFEASAKLRLNVDEAFEQLVRA	K	A	D	A	K	L	7	2	0	1	0	2	3	1	2	0	1	1	0	2	1	5	0	0	1	2	0	0	31	2	3345.6127	P10301	P10301	144	174	RRAS	Ras-related protein R-Ras	yes	yes	4	0.00028158	111.79	None	None	None	None	None
ADLGVSGPKVDIDVPDVNLEAPEGK	GFKGEGPEVDMNLPKADLGVSGPKVDIDVP	DIDVPDVNLEAPEGKLKGPKFKMPSMNIQT	K	A	D	G	K	L	2	0	1	4	0	0	2	3	0	1	2	2	0	0	3	1	0	0	0	4	0	0	25	1	2533.2912	Q09666	Q09666	1537	1561	AHNAK	Neuroblast differentiation-associated protein AHNAK	yes	yes	3	0.00011168	105.32	None	By MS/MS	None	None	By matching
ADLHRQLQEYLAQGK	______________________________	ADLHRQLQEYLAQGKAGGPAAAEPLLAAEK	M	A	D	G	K	A	2	1	0	1	0	3	1	1	1	0	3	1	0	0	0	0	0	0	1	0	0	0	15	1	1768.922	Q587I9	Q587I9	2	16	SFT2D3	Vesicle transport protein SFT2C	yes	yes	3	0.00011285	135.47	None	None	None	None	None
ADLIAYLK	GTKMIFVGIKKKEERADLIAYLKKATNE__	IKKKEERADLIAYLKKATNE__________	R	A	D	L	K	K	2	0	0	1	0	0	0	0	0	1	2	1	0	0	0	0	0	0	1	0	0	0	8	0	905.52222	P99999;C9JFR7	P99999	93	100	CYCS	Cytochrome c	yes	no	1;2	0.0022764	100.19	By MS/MS	By MS/MS	None	By MS/MS	By MS/MS
ADLINNLGTIAK	DRTLTIVDTGIGMTKADLINNLGTIAKSGT	MTKADLINNLGTIAKSGTKAFMEALQAGAD	K	A	D	A	K	S	2	0	2	1	0	0	0	1	0	2	2	1	0	0	0	0	1	0	0	0	0	0	12	0	1241.698	P08238;P07900;P07900-2;Q14568;Q58FF8	P07900	101	112	HSP90AB1;HSP90AA1;HSP90AA2P;HSP90AB2P	Heat shock protein HSP 90-beta;Heat shock protein HSP 90-alpha;Heat shock protein HSP 90-alpha A2;Putative heat shock protein HSP 90-beta 2	no	no	2	3.8745E-06	169.99	By MS/MS	By MS/MS	By MS/MS	By MS/MS	By MS/MS
ADLINNLGTIAKSGTK	DRTLTIVDTGIGMTKADLINNLGTIAKSGT	DLINNLGTIAKSGTKAFMEALQAGADISMI	K	A	D	T	K	A	2	0	2	1	0	0	0	2	0	2	2	2	0	0	0	1	2	0	0	0	0	0	16	1	1614.8941	P08238;P07900;P07900-2;Q14568	P07900	101	116	HSP90AB1;HSP90AA1;HSP90AA2P	Heat shock protein HSP 90-beta;Heat shock protein HSP 90-alpha;Heat shock protein HSP 90-alpha A2	no	no	3	0.00051395	93.754	None	By MS/MS	None	None	By MS/MS
ADLLGSILSSMEKPPSLGDQETR	______________________________	SSMEKPPSLGDQETRRKAREQAARLKKLQE	M	A	D	T	R	R	1	1	0	2	0	1	2	2	0	1	4	1	1	0	2	4	1	0	0	0	0	0	23	1	2443.2265	O75391	O75391	2	24	SPAG7	Sperm-associated antigen 7	yes	yes	3	0.0040425	51.39	None	None	None	None	None
ADLLLEPCSHYR	HIFYQLLGGAGEQLKADLLLEPCSHYRFLT	QLKADLLLEPCSHYRFLTNGPSSSPGQERE	K	A	D	Y	R	F	1	1	0	1	1	0	1	0	1	0	3	0	0	0	1	1	0	0	1	0	0	0	12	0	1472.7082	Q7Z406-6;Q7Z406-2;Q7Z406;Q7Z406-4;Q7Z406-5;M0QY43	Q7Z406-6	325	336	MYH14	Myosin-14	yes	no	2;3	0.0011032	76.326	None	None	None	By MS/MS	By MS/MS
ADLLLSTQPGREEGSPLELER	LQASDLPASASLPAKADLLLSTQPGREEGS	TQPGREEGSPLELERLKLEPHEGLLLRFPY	K	A	D	E	R	L	1	2	0	1	0	1	4	2	0	0	5	0	0	0	2	2	1	0	0	0	0	0	21	1	2309.1863	P08195;P08195-3;A0A7P0Z4P5;A0A7P0TAN7;A0A7P0Z4A0;F5GZS6;P08195-4;P08195-2;P08195-5;A0A7P0TBF8;A0A7P0T9F7;F5H056;F5GZI0	P08195	593	613	SLC3A2	Amino acid transporter heavy chain SLC3A2	yes	no	3	9.3882E-07	126.61	By matching	None	By MS/MS	By MS/MS	None
ADLNQGIGEPQSPSR	LGSADCELSAKLLRRADLNQGIGEPQSPSR	ADLNQGIGEPQSPSRRVFNPYTEFKEFSRK	R	A	D	S	R	R	1	1	1	1	0	2	1	2	0	1	1	0	0	0	2	2	0	0	0	0	0	0	15	0	1567.759	Q96C19	Q96C19	63	77	EFHD2	EF-hand domain-containing protein D2	yes	yes	2	2.1348E-05	180.18	By MS/MS	None	By MS/MS	By MS/MS	By matching
ADLPEGVAVSGPSPAEFCR	HYMDGQTPCLFVSSKADLPEGVAVSGPSPA	EGVAVSGPSPAEFCRKHRLPAPVPFSCAGP	K	A	D	C	R	K	3	1	0	1	1	0	2	2	0	0	1	0	0	1	3	2	0	0	0	2	0	0	19	0	1957.9204	Q8IXI1;A0A8V8TM48;H3BU27	Q8IXI1	526	544	RHOT2	Mitochondrial Rho GTPase 2;Mitochondrial Rho GTPase	yes	no	2	0.060542	50.155	By MS/MS	None	None	None	None
ADLSGITGAR	DILLQLGIEEAFTSKADLSGITGARNLAVS	AFTSKADLSGITGARNLAVSQVVHKAVLDV	K	A	D	A	R	N	2	1	0	1	0	0	0	2	0	1	1	0	0	0	0	1	1	0	0	0	0	0	10	0	959.50361	P01011;G3V3A0	P01011	341	350	SERPINA3	Alpha-1-antichymotrypsin;Alpha-1-antichymotrypsin His-Pro-less	yes	no	2	1.0453E-05	158.76	By MS/MS	By MS/MS	By MS/MS	By MS/MS	By MS/MS
ADLSGITGARNLAVSQVVHK	DILLQLGIEEAFTSKADLSGITGARNLAVS	ITGARNLAVSQVVHKAVLDVFEEGTEASAA	K	A	D	H	K	A	3	1	1	1	0	1	0	2	1	1	2	1	0	0	0	2	1	0	0	3	0	0	20	1	2035.1174	P01011;G3V3A0	P01011	341	360	SERPINA3	Alpha-1-antichymotrypsin;Alpha-1-antichymotrypsin His-Pro-less	yes	no	2;3;4	3.8474E-06	119.37	None	None	None	None	None
ADLSGMSGAR	DLARLGVQDLFNSSKADLSGMSGARDIFIS	FNSSKADLSGMSGARDIFISKIVHKSFVEV	K	A	D	A	R	D	2	1	0	1	0	0	0	2	0	0	1	0	1	0	0	2	0	0	0	0	0	0	10	0	963.44438	P30740;P30740-2	P30740	302	311	SERPINB1	Leukocyte elastase inhibitor	yes	no	2	0.0024048	90.906	By MS/MS	None	None	By matching	By matching
ADLSGMSGARDIFISK	DLARLGVQDLFNSSKADLSGMSGARDIFIS	DLSGMSGARDIFISKIVHKSFVEVNEEGTE	K	A	D	S	K	I	2	1	0	2	0	0	0	2	0	2	1	1	1	1	0	3	0	0	0	0	0	0	16	1	1666.8349	P30740;P30740-2	P30740	302	317	SERPINB1	Leukocyte elastase inhibitor	yes	no	2	0.00020959	161.76	None	None	None	None	None
ADLSLADALTEPSPDIEGEIK	______________________________	DALTEPSPDIEGEIKRDFIATLEAEAFDDV	M	A	D	I	K	R	3	0	0	3	0	0	3	1	0	2	3	1	0	0	2	2	1	0	0	0	0	0	21	0	2183.0845	E7EVA0;P27816;P27816-2	E7EVA0	2	22	MAP4	Microtubule-associated protein;Microtubule-associated protein 4	no	no	2	4.0049999999999996E-32	243.78	By MS/MS	None	None	None	None
ADLSLADALTEPSPDIEGEIKR	______________________________	ALTEPSPDIEGEIKRDFIATLEAEAFDDVV	M	A	D	K	R	D	3	1	0	3	0	0	3	1	0	2	3	1	0	0	2	2	1	0	0	0	0	0	22	1	2339.1856	E7EVA0;P27816;P27816-2	E7EVA0	2	23	MAP4	Microtubule-associated protein;Microtubule-associated protein 4	no	no	2;3	1.0045E-77	266.45	None	None	None	None	None
ADLSLADALTEPSPDIEGEIKRDFIATLEAEAFDDVVGETVGK	______________________________	EAEAFDDVVGETVGKTDYIPLLDVDEKTGN	M	A	D	G	K	T	6	1	0	6	0	0	6	3	0	3	4	2	0	2	2	2	3	0	0	3	0	0	43	2	4546.249	E7EVA0;P27816;P27816-2	E7EVA0	2	44	MAP4	Microtubule-associated protein;Microtubule-associated protein 4	no	no	3;4	1.1317E-09	106.93	None	None	None	None	None
ADLTALFLPR	SGKVKRDAEKKDQMKADLTALFLPRQPPMS	KDQMKADLTALFLPRQPPMSLAEAEQLMEE	K	A	D	P	R	Q	2	1	0	1	0	0	0	0	0	0	3	0	0	1	1	0	1	0	0	0	0	0	10	0	1115.6339	Q13045;Q13045-3;Q13045-2	Q13045	875	884	FLII	Protein flightless-1 homolog	yes	no	2	0.0031671	86.67	None	None	None	None	None
ADLTEYLSTHYK	QAVEGPSENVRKLSRADLTEYLSTHYKAPR	LSRADLTEYLSTHYKAPRMVLAAAGGVEHQ	R	A	D	Y	K	A	1	0	0	1	0	0	1	0	1	0	2	1	0	0	0	1	2	0	2	0	0	0	12	0	1439.6933	P31930	P31930	214	225	UQCRC1	Cytochrome b-c1 complex subunit 1, mitochondrial	yes	yes	2;3	2.5369E-06	176.48	None	By MS/MS	By MS/MS	By MS/MS	By MS/MS
ADLVFIIDSSR	HPQTALLESSCENKRADLVFIIDSSRSVNT	ENKRADLVFIIDSSRSVNTHDYAKVKEFIV	R	A	D	S	R	S	1	1	0	2	0	0	0	0	0	2	1	0	0	1	0	2	0	0	0	1	0	0	11	0	1234.6558	O00339-2;O00339;O00339-3	O00339-2	56	66	MATN2	Matrilin-2	yes	no	2	0.073996	60.434	By MS/MS	None	None	None	None
ADLVNRSIAQMREATTLANGVLASLNLPAAIEDVSGDTVPQSILTK	PVSVQQSLAAYNQRKADLVNRSIAQMREAT	EDVSGDTVPQSILTKSRSVIEQGGIQTVDQ	K	A	D	T	K	S	7	2	3	3	0	2	2	2	0	3	6	1	1	0	2	4	4	0	0	4	0	0	46	2	4762.5175	Q8WUM4;Q8WUM4-2	Q8WUM4	375	420	PDCD6IP	Programmed cell death 6-interacting protein	yes	no	4	3.1516E-14	98.885	None	None	None	None	None
ADMGGAATICSAIVSAAK	GGISIKASANMDLMRADMGGAATICSAIVS	GGAATICSAIVSAAKLNLPINIIGLAPLCE	R	A	D	A	K	L	6	0	0	1	1	0	0	2	0	2	0	1	1	0	0	2	1	0	0	1	0	0	18	0	1692.8175	P28838;P28838-2;H0Y9Q1	P28838	304	321	LAP3	Cytosol aminopeptidase	yes	no	2	7.8584E-05	106.29	None	None	By MS/MS	By MS/MS	None
ADMQNLVER	______________________________	______________________________	M	A	D	E	R	L	1	1	1	1	0	1	1	0	0	0	1	0	1	0	0	0	0	0	0	1	0	0	9	0	1074.5128	Q01518;Q5T0R1;Q5T0R7;Q5T0R6;Q5T0R5;Q5T0R4;Q5T0R3;Q5T0R2;Q5T0S3;Q5T0R8;Q01518-2;Q5T0R9	Q01518	2	10	CAP1	Adenylyl cyclase-associated protein 1	no	no	2	1.3697E-07	182.76	By MS/MS	None	By MS/MS	By MS/MS	By matching
ADMQNLVERLER	______________________________	______________________________	M	A	D	E	R	A	1	2	1	1	0	1	2	0	0	0	2	0	1	0	0	0	0	0	0	1	0	0	12	1	1472.7406	Q01518;Q5T0R1;Q5T0R7;Q5T0R6;Q5T0R5;Q5T0R4;Q5T0R3;Q5T0R2;Q5T0S3;Q5T0R8;Q01518-2;Q5T0R9	Q01518	2	13	CAP1	Adenylyl cyclase-associated protein 1	no	no	2	2.3643E-13	221.95	None	By matching	None	None	By MS/MS
ADMVETQQLMR	ALRGHEDKIRVVLNKADMVETQQLMRVYGA	VLNKADMVETQQLMRVYGALMWALGKVVGT	K	A	D	M	R	V	1	1	0	1	0	2	1	0	0	0	1	0	2	0	0	0	1	0	0	1	0	0	11	0	1320.6166	Q9NZN4;Q9NZN4-2	Q9NZN4	221	231	EHD2	EH domain-containing protein 2	yes	no	2	8.6664E-12	193.1	By MS/MS	None	By MS/MS	By MS/MS	By MS/MS
ADMVETQQLMRVYGALMWALGK	ALRGHEDKIRVVLNKADMVETQQLMRVYGA	QLMRVYGALMWALGKVVGTPEVLRVYIGSF	K	A	D	G	K	V	3	1	0	1	0	2	1	2	0	0	3	1	3	0	0	0	1	1	1	2	0	0	22	1	2510.2484	Q9NZN4;Q9NZN4-2	Q9NZN4	221	242	EHD2	EH domain-containing protein 2	yes	no	2;3	2.2963E-20	191.79	None	None	None	None	None
ADMVIEAVFEDLSLK	FSNLTGQLDYQGFEKADMVIEAVFEDLSLK	ADMVIEAVFEDLSLKHRVLKEVEAVIPDHC	K	A	D	L	K	H	2	0	0	2	0	0	2	0	0	1	2	1	1	1	0	1	0	0	0	2	0	0	15	0	1678.8488	P40939;H0YFD6;A0A2R8Y4F5;A0A2R8YG21	P40939	441	455	HADHA	Trifunctional enzyme subunit alpha, mitochondrial;Long-chain enoyl-CoA hydratase;Long chain 3-hydroxyacyl-CoA dehydrogenase;enoyl-CoA hydratase	yes	no	3	0.0052887	70.529	None	None	None	None	By matching
ADNFEYSDPVDGSISR	GKQFSANDKVYTVEKADNFEYSDPVDGSIS	DNFEYSDPVDGSISRNQGLRLIFTDGSRIV	K	A	D	S	R	N	1	1	1	3	0	0	1	1	0	1	0	0	0	1	1	3	0	0	1	1	0	0	16	0	1770.7697	P36871;A0A3B3ITK7;P36871-2;P36871-3	P36871	471	486	PGM1	Phosphoglucomutase-1	yes	no	2	2.6512E-05	179.41	By MS/MS	By MS/MS	By MS/MS	By MS/MS	By MS/MS
ADNFEYSDPVDGSISRNQGLR	GKQFSANDKVYTVEKADNFEYSDPVDGSIS	SDPVDGSISRNQGLRLIFTDGSRIVFRLSG	K	A	D	L	R	L	1	2	2	3	0	1	1	2	0	1	1	0	0	1	1	3	0	0	1	1	0	0	21	1	2339.0778	P36871;A0A3B3ITK7;P36871-2;P36871-3	P36871	471	491	PGM1	Phosphoglucomutase-1	yes	no	3	1.3215E-05	83.063	None	By MS/MS	None	None	None
ADNTWDPEIPVCEK	YSGFTLKGSSQIRCKADNTWDPEIPVCEKE	KADNTWDPEIPVCEKETCQHVRQSLQELPA	K	A	D	E	K	E	1	0	1	2	1	0	2	0	0	1	0	1	0	0	2	0	1	1	0	1	0	0	14	0	1672.7403	P20023;A0A8V8TNI2;A0A8V8TQA3;Q5SR47;P20023-2;P20023-4;P20023-3	P20023	646	659	CR2	Complement receptor type 2	yes	no	2	0.00041409	99.732	None	None	None	None	None
ADPAAASHPLLLNGDATVAQK	______________________________	SHPLLLNGDATVAQKNPGSVAENNLCSQYE	K	A	D	Q	K	N	6	0	1	2	0	1	0	1	1	0	3	1	0	0	2	1	1	0	0	1	0	0	21	0	2059.0698	P20591;A0A7P0T9R0;A0A7P0T9I6;F8W8T1;A0A7P0Z4E0;H9KVC7;P20591-2;H9KVC9;H9KVD0	P20591	11	31	MX1	Interferon-induced GTP-binding protein Mx1;Interferon-induced GTP-binding protein Mx1, N-terminally processed	yes	no	3	1.5009E-05	80.303	None	None	None	None	None
ADPAAGPPPSEGEESTVR	______________________________	AAGPPPSEGEESTVRFARKGALRQKNVHEV	M	A	D	V	R	F	3	1	0	1	0	0	3	2	0	0	0	0	0	0	4	2	1	0	0	1	0	0	18	0	1765.8119	P05771;P05771-2	P05771	2	19	PRKCB	Protein kinase C beta type	yes	no	2	0.0001511	108.17	None	None	None	None	None
ADPAAGPPPSEGEESTVRFAR	______________________________	PPPSEGEESTVRFARKGALRQKNVHEVKNH	M	A	D	A	R	K	4	2	0	1	0	0	3	2	0	0	0	0	0	1	4	2	1	0	0	1	0	0	21	1	2140.0185	P05771;P05771-2	P05771	2	22	PRKCB	Protein kinase C beta type	yes	no	2	0.0090002	74.133	None	By matching	None	None	None
ADPPKTHVTHHPISDHEATLR	WLRRYLENGKETLQRADPPKTHVTHHPISD	HVTHHPISDHEATLRCWALGFYPAEITLTW	R	A	D	L	R	C	2	1	0	2	0	0	1	0	4	1	1	1	0	0	3	1	3	0	0	1	0	0	21	1	2358.1829	P01889;A0A1W2PP29;D9J307;A0A140T953;A0A140T9G0;Q5SS57;A0A140T951;A0A140T9D4	D9J307	206	226	HLA-B	HLA class I histocompatibility antigen, B alpha chain	no	no	5	4.5934E-05	95.957	None	None	None	None	None
ADPSLNPEQLK	CKEEKLAISREANSKADPSLNPEQLKKLQD	ANSKADPSLNPEQLKKLQDKIEKCKQDVLK	K	A	D	L	K	K	1	0	1	1	0	1	1	0	0	0	2	1	0	0	2	1	0	0	0	0	0	0	11	0	1210.6194	Q9UNF0;Q9UNF0-2;A0A0U1RR22	Q9UNF0	178	188	PACSIN2	Protein kinase C and casein kinase substrate in neurons protein 2	yes	no	2	0.077768	51.765	None	By matching	By matching	By matching	By matching
ADQAPFDTDVNTLTR	______________________________	ADQAPFDTDVNTLTRFVMEEGRKARGTGEL	M	A	D	T	R	F	2	1	1	3	0	1	0	0	0	0	1	0	0	1	1	0	3	0	0	1	0	0	15	0	1662.7849	P09467;A0A804HJK9	P09467	2	16	FBP1	Fructose-1,6-bisphosphatase 1;fructose-bisphosphatase	yes	no	2	7.7266E-05	136.7	None	None	By MS/MS	By MS/MS	None
ADQCYEDVR	VRSSKFRHVFGQPAKADQCYEDVRVSQTTW	FGQPAKADQCYEDVRVSQTTWDSGFCAVNP	K	A	D	V	R	V	1	1	0	2	1	1	1	0	0	0	0	0	0	0	0	0	0	0	1	1	0	0	9	0	1154.4662	P31146;H3BRY3;H3BTU6;H3BRJ0;H3BNA2;H3BU76;H3BSL1	P31146	21	29	CORO1A	Coronin-1A;Coronin	yes	no	2	0.00091998	105.1	None	None	None	None	By matching
ADQEEQIHPR	HPPAEVTSHAASGAKADQEEQIHPRSRLRS	ASGAKADQEEQIHPRSRLRSPPEALVQGRY	K	A	D	P	R	S	1	1	0	1	0	2	2	0	1	1	0	0	0	0	1	0	0	0	0	0	0	0	10	0	1221.5738	Q9UHB6;F8VRN8;F8VTU2;Q9UHB6-4	Q9UHB6-4	118	127	LIMA1	LIM domain and actin-binding protein 1	no	no	3	0.0027363	71.349	By matching	None	None	None	None
ADQELLMYSHDNIICGITSVAFSR	TTGSDDATCRLFDLRADQELLMYSHDNIIC	HDNIICGITSVAFSRSGRLLLAGYDDFNCN	R	A	D	S	R	S	2	1	1	2	1	1	1	1	1	3	2	0	1	1	0	3	1	0	1	1	0	0	24	0	2739.2996	P62879;E7EP32;P62879-2	P62879	257	280	GNB2	Guanine nucleotide-binding protein G(I)/G(S)/G(T) subunit beta-2	yes	no	3	1.9785E-07	139.73	None	None	By matching	None	None
ADQELMTYSHDNIICGITSVSFSK	ATGSDDATCRLFDLRADQELMTYSHDNIIC	HDNIICGITSVSFSKSGRLLLAGYDDFNCN	R	A	D	S	K	S	1	0	1	2	1	1	1	1	1	3	1	1	1	1	0	4	2	0	1	1	0	0	24	0	2715.252	P62873;F6X3N5;A0A994J3T6;P62873-2;B3KVK2	P62873	257	280	GNB1	Guanine nucleotide-binding protein G(I)/G(S)/G(T) subunit beta-1	yes	no	3	1.8732E-07	120	None	None	By MS/MS	By MS/MS	None
ADQFLVGTSR	VPDQYGTIRAVAEGKADQFLVGTSRNFILR	VAEGKADQFLVGTSRNFILRGTFNDGFQIE	K	A	D	S	R	N	1	1	0	1	0	1	0	1	0	0	1	0	0	1	0	1	1	0	0	1	0	0	10	0	1092.5564	Q9HC35;Q9HC35-2;B5MBZ0	Q9HC35	563	572	EML4	Echinoderm microtubule-associated protein-like 4	yes	no	2	0.085345	58.63	None	None	By matching	By MS/MS	None
ADQIETQQLMR	ALKNHEDKIRVVLNKADQIETQQLMRVYGA	VLNKADQIETQQLMRVYGALMWSLGKIINT	K	A	D	M	R	V	1	1	0	1	0	3	1	0	0	1	1	0	1	0	0	0	1	0	0	0	0	0	11	0	1331.6503	Q9H4M9;A0A024R571;C9JC03;C9J2Z4;C9JDQ8	Q9H4M9	221	231	EHD1	EH domain-containing protein 1	no	no	2	2.2111E-11	169.44	None	None	None	None	By MS/MS
ADQLCQQELR	LRGELSQARGQEPARADQLCQQELRELRRE	QEPARADQLCQQELRELRRELELLGRERDR	R	A	D	L	R	E	1	1	0	1	1	3	1	0	0	0	2	0	0	0	0	0	0	0	0	0	0	0	10	0	1259.5928	P41219;P41219-2	P41219	140	149	PRPH	Peripherin	yes	no	2	5.9193E-08	177.3	By matching	None	By MS/MS	By MS/MS	By matching
ADQLTEEQIAEFK	______________________________	______________________________	M	A	D	F	K	E	2	0	0	1	0	2	3	0	0	1	1	1	0	1	0	0	1	0	0	0	0	0	13	0	1520.7359	P0DP25;P0DP24;P0DP23;M0QZ52;F8WBR5;G3V479	P0DP25	2	14	CALM3;CALM2;CALM1	Calmodulin-3;Calmodulin-2;Calmodulin-1	yes	no	2	1.9437E-22	275.95	By MS/MS	By MS/MS	By MS/MS	By MS/MS	By MS/MS
ADQLTEEQIAEFKEAFSLFDK	______________________________	EQIAEFKEAFSLFDKDGDGTITTKELGTVM	M	A	D	D	K	D	3	0	0	2	0	2	4	0	0	1	2	2	0	3	0	1	1	0	0	0	0	0	21	1	2458.1904	P0DP25;P0DP24;P0DP23;M0QZ52;F8WBR5;G3V479	P0DP25	2	22	CALM3;CALM2;CALM1	Calmodulin-3;Calmodulin-2;Calmodulin-1	yes	no	2;3	2.4979000000000002E-31	294.39	By MS/MS	None	By matching	By MS/MS	By matching
ADQLTEEQIAEFKEAFSLFDKDGDGTITTK	______________________________	FSLFDKDGDGTITTKELGTVMRSLGQNPTE	M	A	D	T	K	E	3	0	0	4	0	2	4	2	0	2	2	3	0	3	0	1	4	0	0	0	0	0	30	2	3346.6093	P0DP25;P0DP24;P0DP23;M0QZ52;F8WBR5;G3V479	P0DP25	2	31	CALM3;CALM2;CALM1	Calmodulin-3;Calmodulin-2;Calmodulin-1	yes	no	3	7.4933E-30	206.95	None	None	None	None	None
ADQVCINLR	CQDIDECTAGTHNCRADQVCINLRGSFACQ	GTHNCRADQVCINLRGSFACQCPPGYQKRG	R	A	D	L	R	G	1	1	1	1	1	1	0	0	0	1	1	0	0	0	0	0	0	0	0	1	0	0	9	0	1087.5444	Q12805;Q12805-2;Q12805-4;Q12805-3;A0A0U1RQV3;Q12805-5	Q12805	186	194	EFEMP1	EGF-containing fibulin-like extracellular matrix protein 1	yes	no	2	0.0076314	75.738	By matching	None	By matching	By matching	By matching
ADQVDTQQLMR	AFRGQDDKIRVVLNKADQVDTQQLMRVYGA	VLNKADQVDTQQLMRVYGALMWSLGKVINT	K	A	D	M	R	V	1	1	0	2	0	3	0	0	0	0	1	0	1	0	0	0	1	0	0	1	0	0	11	0	1303.619	Q9H223	Q9H223	224	234	EHD4	EH domain-containing protein 4	yes	yes	2	3.7117E-07	179.51	None	None	None	By MS/MS	By MS/MS
ADRAGVLAGHDNRVSCLGVTDDGMAVATGSWDSFLK	AGYDDFNCNVWDALKADRAGVLAGHDNRVS	DGMAVATGSWDSFLKIWN____________	K	A	D	L	K	I	5	2	1	5	1	0	0	5	1	0	3	1	1	1	0	3	2	1	0	4	0	0	36	2	3747.7733	P62873;F6X3N5;A0A994J3T6;B3KVK2	P62873	302	337	GNB1	Guanine nucleotide-binding protein G(I)/G(S)/G(T) subunit beta-1	yes	no	3;4;5	7.4505E-09	136.39	None	None	None	None	None
ADRDESSPYAAMLAAQDVAQR	GKETICRVTGGMKVKADRDESSPYAAMLAA	SPYAAMLAAQDVAQRCKELGITALHIKLRA	K	A	D	Q	R	C	6	2	0	3	0	2	1	0	0	0	1	0	1	0	1	2	0	0	1	1	0	0	21	1	2264.0492	P62263;A0A2R8Y811;E5RH77	P62263	64	84	RPS14	Small ribosomal subunit protein uS11	yes	no	2;3	1.0196E-12	212.55	By MS/MS	By MS/MS	By MS/MS	By MS/MS	By MS/MS
ADRDESSPYAAMLAAQDVAQRCK	GKETICRVTGGMKVKADRDESSPYAAMLAA	YAAMLAAQDVAQRCKELGITALHIKLRATG	K	A	D	C	K	E	6	2	0	3	1	2	1	0	0	0	1	1	1	0	1	2	0	0	1	1	0	0	23	2	2552.1748	P62263;A0A2R8Y811;E5RH77	P62263	64	86	RPS14	Small ribosomal subunit protein uS11	yes	no	3;4	8.5033E-07	124.31	None	By MS/MS	None	None	None
ADRDQYELLCLDNTR	AFVKHSTIFENLANKADRDQYELLCLDNTR	ADRDQYELLCLDNTRKPVDEYKDCHLAQVP	K	A	D	T	R	K	1	2	1	3	1	1	1	0	0	0	3	0	0	0	0	0	1	0	1	0	0	0	15	1	1880.8687	P02787;C9JVG0	P02787	237	251	TF	Serotransferrin	yes	no	2;3	8.3819E-15	274.09	By MS/MS	By MS/MS	By MS/MS	By MS/MS	By MS/MS
ADRDQYELLCLDNTRK	AFVKHSTIFENLANKADRDQYELLCLDNTR	DRDQYELLCLDNTRKPVDEYKDCHLAQVPS	K	A	D	R	K	P	1	2	1	3	1	1	1	0	0	0	3	1	0	0	0	0	1	0	1	0	0	0	16	2	2008.9636	P02787;C9JVG0	P02787	237	252	TF	Serotransferrin	yes	no	3	0.10302	50.053	None	None	None	None	None
ADRDSGSEQGGAALGSGGSLGHPGSGSGSGGGGGGGGGGGGSGGGGGGAPGGLQHETQELASK	______________________________	APGGLQHETQELASKRVDIQNKRFYLDVKQ	M	A	D	S	K	R	5	1	0	2	0	3	3	30	2	0	4	1	0	0	2	9	1	0	0	0	0	0	63	1	5174.2891	Q00577;A0A494C0H6	Q00577	2	64	PURA	Transcriptional activator protein Pur-alpha	yes	no	4	4.325E-06	56.48	None	None	None	None	None
ADRLTASSTCGLNGPQPYCIVSHLQDEK	RGSCYPATGDLLVGRADRLTASSTCGLNGP	GPQPYCIVSHLQDEKKCFLCDSRRPFSARD	R	A	D	E	K	K	2	1	1	2	2	2	1	2	1	1	3	1	0	0	2	3	2	0	1	1	0	0	28	1	3116.4655	P55268	P55268	59	86	LAMB2	Laminin subunit beta-2	yes	yes	4	0.00023284	116.34	None	None	None	None	By matching
ADSELQLVEQR	______________________________	______________________________	M	A	D	Q	R	I	1	1	0	1	0	2	2	0	0	0	2	0	0	0	0	1	0	0	0	1	0	0	11	0	1286.6466	P07741;H3BQF1;P07741-2;H3BQZ9;H3BSW3	P07741	2	12	APRT	Adenine phosphoribosyltransferase;adenine phosphoribosyltransferase	yes	no	2	3.8462E-29	265.58	By MS/MS	By matching	By matching	By MS/MS	By matching
ADSELQLVEQRIR	______________________________	______________________________	M	A	D	I	R	S	1	2	0	1	0	2	2	0	0	1	2	0	0	0	0	1	0	0	0	1	0	0	13	1	1555.8318	P07741;H3BQF1;P07741-2;H3BQZ9;H3BSW3	P07741	2	14	APRT	Adenine phosphoribosyltransferase;adenine phosphoribosyltransferase	yes	no	2	1.0117999999999999E-19	240.85	None	By MS/MS	None	None	None
ADSGLREPQEDSQK	______________________________	MADSGLREPQEDSQKDLENDPSVNSQAQET	M	A	D	Q	K	D	1	1	0	2	0	2	2	1	0	0	1	1	0	0	1	2	0	0	0	0	0	0	14	1	1558.7223	Q8NFQ8	Q8NFQ8	2	15	TOR1AIP2	Torsin-1A-interacting protein 2	yes	yes	2	3.2588E-06	199.4	None	By matching	None	None	By matching
ADSGPTQPPLSLSPAPETK	SRTVPDSEAPPGWDRADSGPTQPPLSLSPA	PTQPPLSLSPAPETKRPGQAAKKETKEPKK	R	A	D	T	K	R	2	0	0	1	0	1	1	1	0	0	2	1	0	0	5	3	2	0	0	0	0	0	19	0	1891.9527	O15027;O15027-2;O15027-4;O15027-3;O15027-5;F1T0I1;A0A8I5KPG1;A0A3F2YNX0;A0A3F2YNZ0;X6RGP5	O15027	2071	2089	SEC16A	Protein transport protein Sec16A;Protein transport protein sec16	no	no	2	0.10568	60.401	By MS/MS	None	By matching	None	None
ADSGRFFTDYGCDMEQGSVCTYHPGAVHCVR	LEELPDCPCTLTQARADSGRFFTDYGCDME	GSVCTYHPGAVHCVRSVQASLRYGSGQQCC	R	A	D	V	R	S	2	2	0	3	3	1	1	4	2	0	0	0	1	2	1	2	2	0	2	3	0	0	31	1	3578.486	Q9UGT4	Q9UGT4	322	352	SUSD2	Sushi domain-containing protein 2	yes	yes	4	0.13368	31.072	None	None	None	None	None
ADSLLAVVK	LDLASESTAHAQSSKADSLLAVVKREPAEQ	HAQSSKADSLLAVVKREPAEQPGDGERTDC	K	A	D	V	K	R	2	0	0	1	0	0	0	0	0	0	2	1	0	0	0	1	0	0	0	2	0	0	9	0	914.54368	Q15424;Q15424-3;Q15424-4;Q15424-2	Q15424	286	294	SAFB	Scaffold attachment factor B1	no	no	2	0.011624	95.909	None	None	None	None	By matching
ADSQAQLLLSTVVGVFTAPGLHLK	SALQAVQGLLVAQGRADSQAQLLLSTVVGV	STVVGVFTAPGLHLKQPFVQGLALYTPVVL	R	A	D	L	K	Q	3	0	0	1	0	2	0	2	1	0	5	1	0	1	1	2	2	0	0	3	0	0	24	0	2464.369	P01019;A0A7P0TA52;A0A7P0TBH1;A0A7P0T8D1;A0A7P0T9S6;A0A7P0TAP4;A0A7P0Z441	P01019	188	211	AGT	Angiotensinogen;Angiotensin-1;Angiotensin-2;Angiotensin-3;Angiotensin-4;Angiotensin 1-9;Angiotensin 1-7;Angiotensin 1-5;Angiotensin 1-4;Angiotensinogen	yes	no	3	3.8592E-15	174.19	None	None	None	None	By MS/MS
ADSRDPASDQMQHWK	______________________________	ADSRDPASDQMQHWKEQRAAQKADVLTTGA	M	A	D	W	K	E	2	1	0	3	0	2	0	0	1	0	0	1	1	0	1	2	0	1	0	0	0	0	15	1	1770.7744	P04040	P04040	2	16	CAT	Catalase	yes	yes	2;3	5.4239E-10	180.62	None	None	By MS/MS	None	By MS/MS
ADSSPVKAGVETTTPSK	LISDFYPGAVTVAWKADSSPVKAGVETTTP	SSPVKAGVETTTPSKQSNNKYAASSYLSLT	K	A	D	S	K	Q	2	0	0	1	0	0	1	1	0	0	0	2	0	0	2	3	3	0	0	2	0	0	17	1	1673.8472	P0DOY2;P0DOY3	P0DOY2	44	60	IGLC2;IGLC3	Immunoglobulin lambda constant 2;Immunoglobulin lambda constant 3	no	no	2;3	9.4056E-23	248.23	By MS/MS	None	By matching	By matching	By matching
ADSVVDLLSYNVQGSGETTYDHK	TSTDHFSLRARYHMKADSVVDLLSYNVQGS	SYNVQGSGETTYDHKNTFTLSCDGSLRHKF	K	A	D	H	K	N	1	0	1	3	0	1	1	2	1	0	2	1	0	0	0	3	2	0	2	3	0	0	23	0	2497.1609	P04114;A0AAG2UUW0	P04114	1393	1415	APOB	Apolipoprotein B-100;Apolipoprotein B-48	yes	no	3	1.327E-20	158.73	None	None	None	None	None
ADTLDPALLRPGR	FDQNVNVKVIMATNRADTLDPALLRPGRLD	NRADTLDPALLRPGRLDRKIEFPLPDRRQK	R	A	D	G	R	L	2	2	0	2	0	0	0	1	0	0	3	0	0	0	2	0	1	0	0	0	0	0	13	1	1393.7678	P43686;P43686-2	P43686	314	326	PSMC4	26S proteasome regulatory subunit 6B	yes	no	3	0.00041865	108.72	None	None	None	None	None
ADTLDPALLRPGRLDR	FDQNVNVKVIMATNRADTLDPALLRPGRLD	DTLDPALLRPGRLDRKIEFPLPDRRQKRLI	R	A	D	D	R	K	2	3	0	3	0	0	0	1	0	0	4	0	0	0	2	0	1	0	0	0	0	0	16	2	1777.9799	P43686;P43686-2	P43686	314	329	PSMC4	26S proteasome regulatory subunit 6B	yes	no	4	0.05075	53.403	None	None	None	None	By matching
ADTLGELDLER	RDEKGALFQAHARYRADTLGELDLERAPAL	ARYRADTLGELDLERAPALGGSFAGLEPMG	R	A	D	E	R	A	1	1	0	2	0	0	2	1	0	0	3	0	0	0	0	0	1	0	0	0	0	0	11	0	1230.6092	P49753;A0A087WT95;Q86TX2;G3V4F2	P49753	116	126	ACOT2;ACOT1	Acyl-coenzyme A thioesterase 2, mitochondrial;Acyl-coenzyme A thioesterase 1	no	no	2	0.013315	85.807	By matching	None	None	None	None
ADTLTLEER	KRLSKVVNIVPVIAKADTLTLEERVHFKQR	VPVIAKADTLTLEERVHFKQRITADLLSNG	K	A	D	E	R	V	1	1	0	1	0	0	2	0	0	0	2	0	0	0	0	0	2	0	0	0	0	0	9	0	1046.5244	Q9UHD8-5;Q9UHD8;Q9UHD8-7;Q9UHD8-2;Q9UHD8-3;Q9UHD8-8;Q9UHD8-9;Q9UHD8-4;A0A6Q8PHC2;K7EL40	Q9UHD8-5	439	447	SEPTIN9	Septin-9	yes	no	2	0.00072372	109.71	None	None	By matching	By matching	By matching
ADTLTLEERVHFK	KRLSKVVNIVPVIAKADTLTLEERVHFKQR	AKADTLTLEERVHFKQRITADLLSNGIDVY	K	A	D	F	K	Q	1	1	0	1	0	0	2	0	1	0	2	1	0	1	0	0	2	0	0	1	0	0	13	1	1557.8151	Q9UHD8-5;Q9UHD8;Q9UHD8-7;Q9UHD8-2;Q9UHD8-3;Q9UHD8-8;Q9UHD8-9;Q9UHD8-4;A0A6Q8PHC2;K7EL40	Q9UHD8-5	439	451	SEPTIN9	Septin-9	yes	no	3;4	0.0011111	94.547	None	None	None	None	By MS/MS
ADTLTPEECQQFK	KRLHEKVNIIPLIAKADTLTPEECQQFKKQ	AKADTLTPEECQQFKKQIMKEIQEHKIKIY	K	A	D	F	K	K	1	0	0	1	1	2	2	0	0	0	1	1	0	1	1	0	2	0	0	0	0	0	13	0	1565.7032	Q16181;Q16181-2;E7ES33;E7EPK1;A0A024RA87;G3V1Q4;A0A0U1RRE1	Q16181	196	208	SEPTIN7	Septin-7;Septin	yes	no	2	3.6026E-05	150.81	None	By MS/MS	None	By MS/MS	By MS/MS
ADTLTPEECQQFKK	KRLHEKVNIIPLIAKADTLTPEECQQFKKQ	KADTLTPEECQQFKKQIMKEIQEHKIKIYE	K	A	D	K	K	Q	1	0	0	1	1	2	2	0	0	0	1	2	0	1	1	0	2	0	0	0	0	0	14	1	1693.7981	Q16181;Q16181-2;E7ES33;E7EPK1;A0A024RA87;G3V1Q4;A0A0U1RRE1	Q16181	196	209	SEPTIN7	Septin-7;Septin	yes	no	2	0.00053162	143.4	None	None	None	None	None
ADTMQNIESTIVELGSIFQQLAHMVK	QLQLIDEQDSYIQSRADTMQNIESTIVELG	VELGSIFQQLAHMVKEQEETIQRIDENVLG	R	A	D	V	K	E	2	0	1	1	0	3	2	1	1	3	2	1	2	1	0	2	2	0	0	2	0	0	26	0	2902.4569	Q13190;H7C3X5;Q13190-3;Q13190-2;Q13190-4	Q13190	270	295	STX5	Syntaxin-5	yes	no	3	2.7764999999999997E-21	188.72	None	None	None	None	By MS/MS
ADTQTYQPYNK	DFIDDLADLSCLVYRADTQTYQPYNKDWIK	LVYRADTQTYQPYNKDWIKEKIYVLLRRQA	R	A	D	N	K	D	1	0	1	1	0	2	0	0	0	0	0	1	0	0	1	0	2	0	2	0	0	0	11	0	1327.6044	P84090	P84090	74	84	ERH	Enhancer of rudimentary homolog	yes	yes	2	7.4854E-07	170.05	None	None	By MS/MS	By MS/MS	By matching
ADVDAATLAR	IQLKEEAENNLAAFRADVDAATLARIDLER	LAAFRADVDAATLARIDLERRIESLNEEIA	R	A	D	A	R	I	4	1	0	2	0	0	0	0	0	0	1	0	0	0	0	0	1	0	0	1	0	0	10	0	1001.5142	P17661	P17661	213	222	DES	Desmin	yes	yes	2	3.7551E-10	195.88	By MS/MS	By MS/MS	By MS/MS	By MS/MS	By MS/MS
ADVDISGPK	GFKAEGPEVDVNLPKADVDISGPKIDVTAP	DVNLPKADVDISGPKIDVTAPDVSIEEPEG	K	A	D	P	K	I	1	0	0	2	0	0	0	1	0	1	0	1	0	0	1	1	0	0	0	1	0	0	9	0	900.45526	Q09666	Q09666	776	784	AHNAK	Neuroblast differentiation-associated protein AHNAK	yes	no	2	0.041265	57.59	None	None	None	None	None
ADVDISGPKVDIEGPDVNIEGPEGK	GFKAEGPEVDVNLPKADVDISGPKVDIEGP	DIEGPDVNIEGPEGKLKGPKLKMPEMNIKA	K	A	D	G	K	L	1	0	1	4	0	0	3	4	0	3	0	2	0	0	3	1	0	0	0	3	0	0	25	1	2549.2497	Q09666	Q09666	2537	2561	AHNAK	Neuroblast differentiation-associated protein AHNAK	yes	yes	3	0.0062515	59.282	None	By matching	None	None	By MS/MS
ADVDVQPYAFTTK	YPNVGKSSFINKVTRADVDVQPYAFTTKSL	TRADVDVQPYAFTTKSLFVGHMDYKYLRWQ	R	A	D	T	K	S	2	0	0	2	0	1	0	0	0	0	0	1	0	1	1	0	2	0	1	2	0	0	13	0	1453.7089	Q9BZE4;Q9BZE4-2;Q9BZE4-3	Q9BZE4	191	203	GTPBP4	GTP-binding protein 4	yes	no	2	0.020283	64.224	None	None	None	None	None
ADVDVSGPK	GFKGEGPEVDVKLPKADVDVSGPKMDAEVP	DVKLPKADVDVSGPKMDAEVPDVNIEGPDA	K	A	D	P	K	M	1	0	0	2	0	0	0	1	0	0	0	1	0	0	1	1	0	0	0	2	0	0	9	0	886.43961	Q09666	Q09666	1409	1417	AHNAK	Neuroblast differentiation-associated protein AHNAK	yes	no	2	0.0043907	80.684	By MS/MS	None	None	By matching	None
ADVDVSGPKVDVEGPDVNIEGPEGK	GFKAEGPEVDVNLPKADVDVSGPKVDVEGP	DVEGPDVNIEGPEGKLKGPKFKMPEMNIKA	K	A	D	G	K	L	1	0	1	4	0	0	3	4	0	1	0	2	0	0	3	1	0	0	0	5	0	0	25	1	2521.2184	Q09666	Q09666	2921	2945	AHNAK	Neuroblast differentiation-associated protein AHNAK	yes	yes	3	1.1333E-06	135.58	None	By MS/MS	By matching	By matching	None
ADVDVSGPKVDVEVPDVSLEGPEGK	GFKGEGPEVDVNLPKADVDVSGPKVDVEVP	DVEVPDVSLEGPEGKLKGPKFKMPEMHFKT	K	A	D	G	K	L	1	0	0	4	0	0	3	3	0	0	1	2	0	0	3	2	0	0	0	6	0	0	25	1	2536.2544	Q09666	Q09666	2270	2294	AHNAK	Neuroblast differentiation-associated protein AHNAK	yes	yes	2;3	1.253E-05	160.97	None	By MS/MS	By matching	By matching	By MS/MS
ADVEDGEETCALASHSGSSGSK	______________________________	ETCALASHSGSSGSKSGGDKMFSLKKWNAV	M	A	D	S	K	S	3	0	0	2	1	0	3	3	1	0	1	1	0	0	0	5	1	0	0	1	0	0	22	0	2192.9128	Q9UBF6;F8WEU8;Q9UBF6-3;Q9UBF6-4;Q9UBF6-2	Q9UBF6	2	23	RNF7	RING-box protein 2	yes	no	2	1.204E-38	241.8	None	By MS/MS	None	None	None
ADVFHAYLSLLK	PALISRFKEREENVKADVFHAYLSLLKQTR	NVKADVFHAYLSLLKQTRPVQSWLCDPDAM	K	A	D	L	K	Q	2	0	0	1	0	0	0	0	1	0	3	1	0	1	0	1	0	0	1	1	0	0	12	0	1375.75	Q86VP6;Q86VP6-2;A0A0C4DGH5;H0YH27;Q86VP6-3	Q86VP6	392	403	CAND1	Cullin-associated NEDD8-dissociated protein 1	yes	no	2;3	3.7706E-05	145.46	None	None	None	None	None
ADVFPGNDSTASQDVANR	______________________________	FPGNDSTASQDVANRFARKGALRQKNVHEV	M	A	D	N	R	F	3	1	2	3	0	1	0	1	0	0	0	0	0	1	1	2	1	0	0	2	0	0	18	0	1862.8395	P17252;J3KRN5	P17252	2	19	PRKCA	Protein kinase C alpha type	yes	no	2	9.8202E-08	155.42	None	None	None	By MS/MS	None
ADVFPGNDSTASQDVANRFAR	______________________________	NDSTASQDVANRFARKGALRQKNVHEVKDH	M	A	D	A	R	K	4	2	2	3	0	1	0	1	0	0	0	0	0	2	1	2	1	0	0	2	0	0	21	1	2237.0461	P17252;J3KRN5	P17252	2	22	PRKCA	Protein kinase C alpha type	yes	no	2	0.013447	69.602	None	By MS/MS	None	None	None
ADVFPGNDSTASQDVANRFARK	______________________________	DSTASQDVANRFARKGALRQKNVHEVKDHK	M	A	D	R	K	G	4	2	2	3	0	1	0	1	0	0	0	1	0	2	1	2	1	0	0	2	0	0	22	2	2365.1411	P17252;J3KRN5	P17252	2	23	PRKCA	Protein kinase C alpha type	yes	no	3	0.0039506	64.203	By MS/MS	None	None	None	None
ADVGFAMGIAGTDVAK	AVTGDGTNDGPALKKADVGFAMGIAGTDVA	DVGFAMGIAGTDVAKEASDIILTDDNFTSI	K	A	D	A	K	E	4	0	0	2	0	0	0	3	0	1	0	1	1	1	0	0	1	0	0	2	0	0	16	0	1521.7497	P20020;P20020-5;P20020-2;P20020-6;P20020-4;P20020-1;A0A2R8Y535;P23634;P23634-8;P23634-6;P23634-7;Q16720-7;A0A994J581;A0A994J5M1;Q16720-4;Q16720-5;Q16720-8;Q16720-3;Q16720;Q16720-6;Q16720-2;Q01814-5;A0A2U3TZI3;A0A2R8Y4R4;Q01814-2;A0A2U3U055;Q01814-7;Q01814-8;Q01814-4;Q01814;Q01814-3;Q01814-6;A0A804HKZ0;P23634-5;P23634-4;P23634-2;P23634-3	P23634-5	784	799	ATP2B1;ATP2B2;ATP2B4;ATP2B3	Plasma membrane calcium-transporting ATPase 1;Plasma membrane calcium-transporting ATPase 4;Plasma membrane calcium-transporting ATPase 3;Calcium-transporting ATPase;Plasma membrane calcium-transporting ATPase 2	no	no	2	0.00016606	142.51	By matching	By matching	None	None	By matching
ADVIQATGDAICIFR	GVDPVEAFAQNVLSKADVIQATGDAICIFR	ADVIQATGDAICIFRELQCLTPRGRYDIRI	K	A	D	F	R	E	3	1	0	2	1	1	0	1	0	3	0	0	0	1	0	0	1	0	0	1	0	0	15	0	1648.8243	Q08945;E9PMD4	Q08945	189	203	SSRP1	FACT complex subunit SSRP1	yes	no	2	7.2274E-05	138.45	None	By matching	None	None	None
ADVLDLHEAGGEDFAMDEDGDESIHK	______________________________	EDFAMDEDGDESIHKLKEKAKKRKGRGFGS	M	A	D	H	K	L	3	0	0	6	0	0	4	3	2	1	2	1	1	1	0	1	0	0	0	1	0	0	26	0	2814.1926	Q9Y5S9;Q9Y5S9-2	Q9Y5S9	2	27	RBM8A	RNA-binding protein 8A	yes	no	3	9.7735E-15	178.69	By MS/MS	By MS/MS	By MS/MS	By MS/MS	By MS/MS
ADVLTTGAGNPVGDK	SDQMQHWKEQRAAQKADVLTTGAGNPVGDK	ADVLTTGAGNPVGDKLNVITVGPRGPLLVQ	K	A	D	D	K	L	2	0	1	2	0	0	0	3	0	0	1	1	0	0	1	0	2	0	0	2	0	0	15	0	1413.71	P04040	P04040	24	38	CAT	Catalase	yes	yes	2	2.1118E-05	192.6	By MS/MS	By MS/MS	By MS/MS	By MS/MS	By MS/MS
ADVQAHGEGQEFSITCLVDEEEMK	VVAGRIADNKQSSFKADVQAHGEGQEFSIT	QEFSITCLVDEEEMKKLLRERGHMLENHVE	K	A	D	M	K	K	2	0	0	2	1	2	5	2	1	1	1	1	1	1	0	1	1	0	0	2	0	0	24	0	2721.1898	P19827;P19827-2;P19827-3;H7C0N0	P19827	525	548	ITIH1	Inter-alpha-trypsin inhibitor heavy chain H1	yes	no	3	5.3707E-05	63.122	None	None	None	By MS/MS	None
ADVQSIIGLQR	VGRMFKQFNKLTEDKADVQSIIGLQRFFET	TEDKADVQSIIGLQRFFETRMNEAFGDTKF	K	A	D	Q	R	F	1	1	0	1	0	2	0	1	0	2	1	0	0	0	0	1	0	0	0	1	0	0	11	0	1198.667	Q13263;Q13263-2;M0R0K9	Q13263	780	790	TRIM28	Transcription intermediary factor 1-beta	yes	no	2	1.61E-05	144.65	None	None	By matching	None	By MS/MS
ADVVESWIGEK	AKLDENSAFLQFNWKADVVESWIGEKENSL	FNWKADVVESWIGEKENSLKTDDYGRDLSS	K	A	D	E	K	E	1	0	0	1	0	0	2	1	0	1	0	1	0	0	0	1	0	1	0	2	0	0	11	0	1231.6085	A0A0D9SF54;Q13813-3;A0A994J4G5;Q13813-2;A0A0D9SFF6;A0A0D9SGF6;A0A994J6W3;Q13813;A0A994J498	Q13813-2	1990	2000	SPTAN1	Spectrin alpha chain, non-erythrocytic 1	no	no	2	5.6335E-05	131.28	By MS/MS	By MS/MS	By MS/MS	By MS/MS	By MS/MS
ADVVVSGPK	SLKGEGPEVDVNLPKADVVVSGPKVDIEAP	DVNLPKADVVVSGPKVDIEAPDVSLEGPEG	K	A	D	P	K	V	1	0	0	1	0	0	0	1	0	0	0	1	0	0	1	1	0	0	0	3	0	0	9	0	870.48108	Q09666	Q09666	1153	1161	AHNAK	Neuroblast differentiation-associated protein AHNAK	yes	no	2	0.0049698	80.455	None	None	None	None	None
ADVYRDILACGRGDSFFIR	EIPKGEMVTILAQSRADVYRDILACGRGDS	RDILACGRGDSFFIRSHFECEKETPQSLAF	R	A	D	I	R	S	2	3	0	3	1	0	0	2	0	2	1	0	0	2	0	1	0	0	1	1	0	0	19	2	2230.0953	Q9UDY2;Q9UDY2-6;A0A1B0GTW1;A0A3B3ITE1;Q9UDY2-7;Q9UDY2-3;A0A2R8YDH4;A0A3B3ISZ5;A0A3B3IS03;A0A3B3IRI3;Q9UDY2-4;Q9UDY2-2;A0A3B3IU51;Q9UDY2-5;A0A3B3ISF1;A0A3B3IT83;A0A3B3IRV6	Q9UDY2	592	610	TJP2	Tight junction protein ZO-2	yes	no	4	0.055556	35.748	None	None	None	None	By matching
ADYPEGDGNWANYNTFGSAEAATSDDYK	KCTVGDRWSSQQGNKADYPEGDGNWANYNT	NTFGSAEAATSDDYKNPGYYDIQAKDLGIW	K	A	D	Y	K	N	5	0	3	4	0	0	2	3	0	0	0	1	0	1	1	2	2	1	3	0	0	0	28	0	3028.2271	Q8WWU7;Q8WWU7-2	Q8WWU7	120	147	ITLN2	Intelectin-2	yes	no	2;3	0.00033822	149.36	None	None	By MS/MS	By MS/MS	None
ADYSSILQK	RQQAQIRHQMAEDSKADYSSILQKFNHEQH	MAEDSKADYSSILQKFNHEQHEYYHTHIPN	K	A	D	Q	K	F	1	0	0	1	0	1	0	0	0	1	1	1	0	0	0	2	0	0	1	0	0	0	9	0	1023.5237	Q96RU3;Q96RU3-2;A0A994J3U5;A0A994J4A3;H0Y7W6;A0A994J6U4;A0A994J3V8;A0A8V8TQ35;Q96RU3-4;Q96RU3-3;Q96RU3-5	Q96RU3	188	196	FNBP1	Formin-binding protein 1	yes	no	2	0.0752	52.255	None	By MS/MS	None	None	By MS/MS
AEAAAPYTVLAQSAPR	EADAEAVARAEAAARAEAAAPYTVLAQSAP	EAAAPYTVLAQSAPREDGYSDASGFGYCFR	R	A	E	P	R	E	6	1	0	0	0	1	1	0	0	0	1	0	0	0	2	1	1	0	1	1	0	0	16	0	1614.8366	Q8N2S1-2;Q8N2S1;Q8N2S1-3;A0A0C4DH07	Q8N2S1-2	194	209	LTBP4	Latent-transforming growth factor beta-binding protein 4	yes	no	2	0.00011944	110.07	None	None	By MS/MS	By MS/MS	None
AEAAASALADADADLEER	PSTGGSLSVAAGGKKAEAAASALADADADL	AASALADADADLEERLKNLRRD________	K	A	E	E	R	L	8	1	0	3	0	0	3	0	0	0	2	0	0	0	0	1	0	0	0	0	0	0	18	0	1787.8174	O43633;M0R1T5	O43633	198	215	CHMP2A	Charged multivesicular body protein 2a	yes	no	2	1.7985E-05	127.71	By MS/MS	None	None	None	None
AEAAASALADADADLEERLK	PSTGGSLSVAAGGKKAEAAASALADADADL	SALADADADLEERLKNLRRD__________	K	A	E	L	K	N	8	1	0	3	0	0	3	0	0	0	3	1	0	0	0	1	0	0	0	0	0	0	20	1	2028.9964	O43633;M0R1T5	O43633	198	217	CHMP2A	Charged multivesicular body protein 2a	yes	no	3	1.3297E-08	148.44	By matching	None	None	By MS/MS	None
AEAAEQAALAANQESNIAR	KAEIAASRTSHAKAKAEAAEQAALAANQES	EQAALAANQESNIARTLARELAPDFYQPGP	K	A	E	A	R	T	8	1	2	0	0	2	3	0	0	1	1	0	0	0	0	1	0	0	0	0	0	0	19	0	1926.9395	Q9BR39	Q9BR39	398	416	JPH2	Junctophilin-2;Junctophilin-2 N-terminal fragment	yes	yes	2;3	1.2524E-19	271.73	None	By MS/MS	By MS/MS	By matching	By matching
AEAALLLLPEAAAERDAREK	______________________________	LLLPEAAAERDAREKLALWDRRPDTTAPLT	M	A	E	E	K	L	7	2	0	1	0	0	4	0	0	0	4	1	0	0	1	0	0	0	0	0	0	0	20	2	2136.1539	Q96JB2;Q96JB2-2	Q96JB2	2	21	COG3	Conserved oligomeric Golgi complex subunit 3	yes	no	3	6.4982E-08	142.43	None	None	None	None	None
AEAAPTLR	VAADNEHVLQYFGLKAEAAPTLRLVNLETT	LQYFGLKAEAAPTLRLVNLETTKKYAPVDG	K	A	E	L	R	L	3	1	0	0	0	0	1	0	0	0	1	0	0	0	1	0	1	0	0	0	0	0	8	0	827.45012	Q13087;Q13087-2	Q13087	330	337	PDIA2	Protein disulfide-isomerase A2	yes	no	2	0.0026897	97.093	By MS/MS	By MS/MS	By MS/MS	By matching	None
AEAAPTLRLVNLETTK	VAADNEHVLQYFGLKAEAAPTLRLVNLETT	EAAPTLRLVNLETTKKYAPVDGGPVTAASI	K	A	E	T	K	K	3	1	1	0	0	0	2	0	0	0	3	1	0	0	1	0	3	0	0	1	0	0	16	1	1725.9625	Q13087;Q13087-2	Q13087	330	345	PDIA2	Protein disulfide-isomerase A2	yes	no	2;3	0.00012421	140.43	None	None	None	None	None
AEACVCTYNGQR	QSCLCTERGVECTYKAEACVCTYNGQRFHP	TYKAEACVCTYNGQRFHPGDVIYHTTDGTG	K	A	E	Q	R	F	2	1	1	0	2	1	1	1	0	0	0	0	0	0	0	0	1	0	1	1	0	0	12	0	1427.5922	P98088	P98088	1272	1283	MUC5AC	Mucin-5AC	yes	yes	2	6.5929E-07	185.6	None	By MS/MS	None	None	None
AEACVCTYNGQRFHPGDVIYHTTDGTGGCISAR	QSCLCTERGVECTYKAEACVCTYNGQRFHP	IYHTTDGTGGCISARCGANGTIERRVYPCS	K	A	E	A	R	C	3	2	1	2	3	1	1	5	2	2	0	0	0	1	1	1	4	0	2	2	0	0	33	1	3669.6147	P98088	P98088	1272	1304	MUC5AC	Mucin-5AC	yes	yes	4	0.00033159	93.125	None	None	None	None	None
AEADAYIR	SASKHSPTEDEESAKAEADAYIREKRESVA	EDEESAKAEADAYIREKRESVASGDDRAEE	K	A	E	I	R	E	3	1	0	1	0	0	1	0	0	1	0	0	0	0	0	0	0	0	1	0	0	0	8	0	907.43995	P46821	P46821	980	987	MAP1B	Microtubule-associated protein 1B;MAP1B heavy chain;MAP1 light chain LC1	yes	yes	2	0.015049	65.252	By matching	By MS/MS	None	None	None
AEADVASLNR	KAEDSLLAAEEAAAKAEADVASLNRRIQLV	EAAAKAEADVASLNRRIQLVEEELDRAQER	K	A	E	N	R	R	3	1	1	1	0	0	1	0	0	0	1	0	0	0	0	1	0	0	0	1	0	0	10	0	1044.52	P09493-7;P09493-6;P09493-8	P09493-7	81	90	TPM1	Tropomyosin alpha-1 chain	no	no	2	5.5664E-17	235.65	By MS/MS	By MS/MS	By MS/MS	By MS/MS	By MS/MS
AEADVASLNRR	KAEDSLLAAEEAAAKAEADVASLNRRIQLV	AAAKAEADVASLNRRIQLVEEELDRAQERL	K	A	E	R	R	I	3	2	1	1	0	0	1	0	0	0	1	0	0	0	0	1	0	0	0	1	0	0	11	1	1200.6211	P09493-7;P09493-6;P09493-8	P09493-7	81	91	TPM1	Tropomyosin alpha-1 chain	no	no	2;3	3.3184000000000004E-25	213.45	By MS/MS	By MS/MS	By MS/MS	By MS/MS	By MS/MS
AEAEAGSPRPDPR	ATLTSLLAQAQAQARAEAEAGSPRPDPREA	ARAEAEAGSPRPDPREALRAATMEVKVGRL	R	A	E	P	R	E	3	2	0	1	0	0	2	1	0	0	0	0	0	0	3	1	0	0	0	0	0	0	13	1	1351.648	P58107;A0A075B730	P58107	2502	2514	EPPK1	Epiplakin	yes	no	3	0.010545	53.034	By matching	None	By matching	By matching	None
AEAEAQAEELSFPR	VGDLAQFMVQNGLSRAEAEAQAEELSFPRS	RAEAEAQAEELSFPRSVVEFLQGYIGVPHG	R	A	E	P	R	S	4	1	0	0	0	1	4	0	0	0	1	0	0	1	1	1	0	0	0	0	0	0	14	0	1546.7264	P11498	P11498	929	942	PC	Pyruvate carboxylase, mitochondrial	yes	yes	2	0.00011756	140.78	None	None	None	None	None
AEAEESPGDPGTASPR	______________________________	EAEESPGDPGTASPRPLFAGLSDISISQDI	M	A	E	P	R	P	3	1	0	1	0	0	3	2	0	0	0	0	0	0	3	2	1	0	0	0	0	0	16	0	1569.6907	Q96EC8;Q96EC8-2;B1AV70	Q96EC8	2	17	YIPF6	Protein YIPF6;Protein YIPF	yes	no	2	0.0037475	76.326	By MS/MS	None	None	None	None
AEAERPEEQAEASGLK	PGTGGPEDVLQPVQRAEAERPEEQAEASGL	EAERPEEQAEASGLKKETDVVLKVDAQEAK	R	A	E	L	K	K	4	1	0	0	0	1	5	1	0	0	1	1	0	0	1	1	0	0	0	0	0	0	16	1	1713.817	Q02952;Q02952-3;Q02952-2	Q02952	1072	1087	AKAP12	A-kinase anchor protein 12	yes	no	2;3	3.5524E-07	133.66	None	By matching	By MS/MS	By MS/MS	None
AEAERTFAEVTDLDNEVNNMLK	ERIASAVQKNATSTKAEAERTFAEVTDLDN	AEVTDLDNEVNNMLKQLQEAEKELKRKQDD	K	A	E	L	K	Q	3	1	3	2	0	0	4	0	0	0	2	1	1	1	0	0	2	0	0	2	0	0	22	1	2508.1802	P11047	P11047	1445	1466	LAMC1	Laminin subunit gamma-1	yes	yes	2;3	1.4705E-38	249.16	None	None	None	None	None
AEAESLYQSK	AEVKAQYEDIAQKSKAEAESLYQSKYEELQ	AQKSKAEAESLYQSKYEELQITAGRHGDSV	K	A	E	S	K	Y	2	0	0	0	0	1	2	0	0	0	1	1	0	0	0	2	0	0	1	0	0	0	10	0	1124.535	P04264	P04264	367	376	KRT1	Keratin, type II cytoskeletal 1	no	no	2	0.00010955	132.84	By MS/MS	None	By matching	None	None
AEAESMYQIK	AEVKAQYEDIANRSRAEAESMYQIKYEELQ	ANRSRAEAESMYQIKYEELQSLAGKHGDDL	R	A	E	I	K	Y	2	0	0	0	0	1	2	0	0	1	0	1	1	0	0	1	0	0	1	0	0	0	10	0	1168.5434	CON__P05787;CON__Q9H552;CON__H-INV:HIT000292931	CON__P05787	276	285			no	no	2	8.1042E-06	161.02	By MS/MS	None	By MS/MS	By MS/MS	By MS/MS
AEAESMYQIKYEELQSLAGK	AEVKAQYEDIANRSRAEAESMYQIKYEELQ	MYQIKYEELQSLAGKHGDDLRRTKTEISEM	R	A	E	G	K	H	3	0	0	0	0	2	4	1	0	1	2	2	1	0	0	2	0	0	2	0	0	0	20	1	2287.1042	CON__P05787;CON__H-INV:HIT000292931	CON__P05787	276	295			no	no	3	3.9896E-12	172.23	None	None	None	None	By MS/MS
AEAESMYQIKYEELQTLAGK	PEVKVQYEEIANCSRAEAESMYQIKYEELQ	MYQIKYEELQTLAGKYGDDLSRTKTEISEM	R	A	E	G	K	Y	3	0	0	0	0	2	4	1	0	1	2	2	1	0	0	1	1	0	2	0	0	0	20	1	2301.1199	CON__Q9H552	CON__Q9H552	292	311			yes	yes	2;3	0.00025496	90.654	None	By matching	By MS/MS	By MS/MS	None
AEAESRAEAARIEGEGSVLQAK	LEALSMAVESTGTAKAEAESRAEAARIEGE	EAARIEGEGSVLQAKLKAQALAIETEAELQ	K	A	E	A	K	L	6	2	0	0	0	1	5	2	0	1	1	1	0	0	0	2	0	0	0	1	0	0	22	2	2271.1455	Q14764	Q14764	724	745	MVP	Major vault protein	yes	yes	3;4	2.643E-05	78.976	None	By MS/MS	None	None	None
AEAGAGLSETVTETTVTVTTEPENR	______________________________	VTETTVTVTTEPENRSLTIKLRKRKPEKKV	M	A	E	N	R	S	3	1	1	0	0	0	5	2	0	0	1	0	0	0	1	1	7	0	0	3	0	0	25	0	2562.2297	O60927	O60927	2	26	PPP1R11	E3 ubiquitin-protein ligase PPP1R11	yes	yes	3	0.00024546	87.659	By MS/MS	None	None	None	None
AEAGAGSATEFQFR	DTYRRSAVPPGADKKAEAGAGSATEFQFRG	KAEAGAGSATEFQFRGGFGRGRGQPPQ___	K	A	E	F	R	G	4	1	0	0	0	1	2	2	0	0	0	0	0	2	0	1	1	0	0	0	0	0	14	0	1440.6634	P46783;Q9NQ39	P46783	140	153	RPS10;RPS10P5	Small ribosomal subunit protein eS10;Putative ribosomal protein eS10-like	yes	no	2	9.123299999999999E-40	285.88	By MS/MS	By MS/MS	By MS/MS	By MS/MS	By MS/MS
AEAGDNLGALVR	TVVTGIEMFHKSLERAEAGDNLGALVRGLK	LERAEAGDNLGALVRGLKREDLRRGLVMVK	R	A	E	V	R	G	3	1	1	1	0	0	1	2	0	0	2	0	0	0	0	0	0	0	0	1	0	0	12	0	1184.6149	P49411	P49411	319	330	TUFM	Elongation factor Tu, mitochondrial	yes	yes	2	2.332E-10	217.63	By MS/MS	By matching	By MS/MS	By MS/MS	None
AEAGEAGQATAEAECHR	GSEPTQRDAGSRDEKAEAGEAGQATAEAEC	AGEAGQATAEAECHRTRETLPPFPTRLLEL	K	A	E	H	R	T	6	1	0	0	1	1	4	2	1	0	0	0	0	0	0	0	1	0	0	0	0	0	17	0	1756.7435	O95671;O95671-2;O95671-3	O95671	260	276	ASMTL	Probable bifunctional dTTP/UTP pyrophosphatase/methyltransferase protein;dTTP/UTP pyrophosphatase;N-acetylserotonin O-methyltransferase-like protein	yes	no	3	2.2583E-24	147.64	None	By MS/MS	By matching	By matching	None
AEAGPEGVAPAPEGEK	KENGDKSEAQKPSEKAEAGPEGVAPAPEGE	EAGPEGVAPAPEGEKKQKPARKRRMVEEIG	K	A	E	E	K	K	4	0	0	0	0	0	4	3	0	0	0	1	0	0	3	0	0	0	0	1	0	0	16	0	1507.7155	Q9Y4L1;A0A494C039;A0A087X054;K7EQK2;A0A8Q3SHG4	Q9Y4L1	670	685	HYOU1	Hypoxia up-regulated protein 1	yes	no	2	8.6445E-06	160.18	By MS/MS	By MS/MS	By MS/MS	By MS/MS	By MS/MS
AEAGPEGVAPAPEGEKK	KENGDKSEAQKPSEKAEAGPEGVAPAPEGE	AGPEGVAPAPEGEKKQKPARKRRMVEEIGV	K	A	E	K	K	Q	4	0	0	0	0	0	4	3	0	0	0	2	0	0	3	0	0	0	0	1	0	0	17	1	1635.8104	Q9Y4L1;A0A494C039;A0A087X054;K7EQK2;A0A8Q3SHG4	Q9Y4L1	670	686	HYOU1	Hypoxia up-regulated protein 1	yes	no	3	1.6899E-06	131.82	None	None	None	None	By MS/MS
AEAGVPAEFSIWTR	GGAHKVRAGGPGLERAEAGVPAEFSIWTRE	RAEAGVPAEFSIWTREAGAGGLAIAVEGPS	R	A	E	T	R	E	3	1	0	0	0	0	2	1	0	1	0	0	0	1	1	1	1	1	0	1	0	0	14	0	1532.7623	P21333-2;P21333;Q60FE5;A0A7P0NMY4;H0Y5C6	P21333-2	2243	2256	FLNA	Filamin-A	yes	no	1;2;3	1.0319E-07	193.3	By MS/MS	By MS/MS	By MS/MS	By MS/MS	By MS/MS
AEAGVPAEFSIWTREAGAGGLAIAVEGPSK	GGAHKVRAGGPGLERAEAGVPAEFSIWTRE	AGAGGLAIAVEGPSKAEISFEDRKDGSCGV	R	A	E	S	K	A	7	1	0	0	0	0	4	5	0	2	1	1	0	1	2	2	1	1	0	2	0	0	30	1	2940.4981	P21333-2;P21333;Q60FE5;A0A7P0NMY4;H0Y5C6	P21333-2	2243	2272	FLNA	Filamin-A	yes	no	3	0.016348	42.536	None	None	None	None	None
AEAHFER	DNIKSFEDRYDYYSKAEAHFERSWVLAVDH	DRYDYYSKAEAHFERSWVLAVDHLAAVLFP	K	A	E	E	R	S	2	1	0	0	0	0	2	0	1	0	0	0	0	1	0	0	0	0	0	0	0	0	7	0	858.39842	Q6P5S2	Q6P5S2	232	238	LEG1	Protein LEG1 homolog	yes	yes	2	0.0074688	100.39	By MS/MS	None	None	None	None
AEAHFERSWVLAVDHLAAVLFPTTLIR	DNIKSFEDRYDYYSKAEAHFERSWVLAVDH	VDHLAAVLFPTTLIRSYKFQKGMPPRILLN	K	A	E	I	R	S	5	2	0	1	0	0	2	0	2	1	4	0	0	2	1	1	2	1	0	3	0	0	27	1	3061.6502	Q6P5S2	Q6P5S2	232	258	LEG1	Protein LEG1 homolog	yes	yes	3;4;5	9.283100000000001E-31	158.94	None	None	None	None	By matching
AEALPLQR	LQPEDKRLLLVGAPRAEALPLQRANRTGGL	LLVGAPRAEALPLQRANRTGGLYSCDITAR	R	A	E	Q	R	A	2	1	0	0	0	1	1	0	0	0	2	0	0	0	1	0	0	0	0	0	0	0	8	0	896.50797	P23229;P23229-2;A0A8C8KBL6;P23229-4;P23229-5;P23229-3;P23229-9;P23229-6	P23229	69	76	ITGA6	Integrin alpha-6;Integrin alpha-6 heavy chain;Integrin alpha-6 light chain;Processed integrin alpha-6	yes	no	2	0.051935	76.035	By matching	By matching	None	None	By MS/MS
AEAPDGQGPGPQAAR	PRVPGVENSDSPAQRAEAPDGQGPGPQAAR	AEAPDGQGPGPQAAREHRKVGKEWRGPAEG	R	A	E	A	R	E	4	1	0	1	0	2	1	3	0	0	0	0	0	0	3	0	0	0	0	0	0	0	15	0	1420.6695	Q9BZL4	Q9BZL4	609	623	PPP1R12C	Protein phosphatase 1 regulatory subunit 12C	yes	yes	2	0.00080256	91.937	None	None	None	None	None
AEAPLPSPK	YFPDVEFDIKSPKFKAEAPLPSPKLEGELQ	KSPKFKAEAPLPSPKLEGELQAPDLELSLP	K	A	E	P	K	L	2	0	0	0	0	0	1	0	0	0	1	1	0	0	3	1	0	0	0	0	0	0	9	0	908.49673	Q09666	Q09666	5104	5112	AHNAK	Neuroblast differentiation-associated protein AHNAK	yes	yes	2	0.025487	68.625	By matching	By MS/MS	By matching	By matching	By matching
AEAQAQYSAAVAK	MIIDGMTYPGIIKEKAEAQAQYSAAVAKGK	EKAEAQAQYSAAVAKGKSAGLVKATGRNME	K	A	E	A	K	G	6	0	0	0	0	2	1	0	0	0	0	1	0	0	0	1	0	0	1	1	0	0	13	0	1306.6517	Q14624;Q14624-2;B7ZKJ8;Q14624-3;Q14624-4	Q14624	99	111	ITIH4	Inter-alpha-trypsin inhibitor heavy chain H4;70 kDa inter-alpha-trypsin inhibitor heavy chain H4;35 kDa inter-alpha-trypsin inhibitor heavy chain H4	yes	no	2	2.1151E-05	175.15	By matching	By MS/MS	By matching	By matching	By MS/MS
AEAQQVEALPGPSLDQWHR	KKKKRKKLKKKGKEKAEAQQVEALPGPSLD	QVEALPGPSLDQWHRSAGEEEDGPVLTDEQ	K	A	E	H	R	S	3	1	0	1	0	3	2	1	1	0	2	0	0	0	2	1	0	1	0	1	0	0	19	0	2131.0447	Q66PJ3;Q66PJ3-2;Q66PJ3-7;Q66PJ3-3;F5GYV5;H7BZV4;A0A0C4DG62;F8WCT1;A0A8C8KBE9;Q66PJ3-10;Q66PJ3-9;Q66PJ3-4;Q66PJ3-1	Q66PJ3	129	147	ARL6IP4	ADP-ribosylation factor-like protein 6-interacting protein 4	yes	no	3	0.0035645	69.122	None	None	None	None	None
AEASIQAGAGDGEWEESEVK	ELVGREMGVDVHFPKAEASIQAGAGDGEWE	QAGAGDGEWEESEVKLKKSKIKMPKFNFSK	K	A	E	V	K	L	4	0	0	1	0	1	5	3	0	1	0	1	0	0	0	2	0	1	0	1	0	0	20	0	2061.9127	Q09666	Q09666	5687	5706	AHNAK	Neuroblast differentiation-associated protein AHNAK	yes	yes	2	5.6781E-15	148.91	None	By MS/MS	By MS/MS	None	By MS/MS
AEASSGDHPTDTEMK	ANMFERLAEEENKAKAEASSGDHPTDTEMK	AEASSGDHPTDTEMKEEQKSNTAGSQSQVE	K	A	E	M	K	E	2	0	0	2	0	0	2	1	1	0	0	1	1	0	1	2	2	0	0	0	0	0	15	0	1574.6519	Q02790	Q02790	427	441	FKBP4	Peptidyl-prolyl cis-trans isomerase FKBP4;Peptidyl-prolyl cis-trans isomerase FKBP4, N-terminally processed	yes	yes	3	0.046567	53.828	None	None	None	None	None
AEASSGDHPTDTEMKEEQK	ANMFERLAEEENKAKAEASSGDHPTDTEMK	SGDHPTDTEMKEEQKSNTAGSQSQVETEA_	K	A	E	Q	K	S	2	0	0	2	0	1	4	1	1	0	0	2	1	0	1	2	2	0	0	0	0	0	19	1	2088.8906	Q02790	Q02790	427	445	FKBP4	Peptidyl-prolyl cis-trans isomerase FKBP4;Peptidyl-prolyl cis-trans isomerase FKBP4, N-terminally processed	yes	yes	4	0.13228	35.872	None	None	None	None	By MS/MS
AEASWDSAVHGCPQLSR	FFELQIVKQHDGEVKAEASWDSAVHGCPQL	ASWDSAVHGCPQLSRGTPVDERLFLIVRVT	K	A	E	S	R	G	3	1	0	1	1	1	1	1	1	0	1	0	0	0	1	3	0	1	0	1	0	0	17	0	1869.8428	Q9NQT8	Q9NQT8	1223	1239	KIF13B	Kinesin-like protein KIF13B	yes	yes	3	0.00053426	70.235	None	None	None	By MS/MS	None
AEATTLHVAPQGTAMAVSTFR	AVGSACRFLQEQGHRAEATTLHVAPQGTAM	HVAPQGTAMAVSTFRKLDGICWQVRQLYGD	R	A	E	F	R	K	5	1	0	0	0	1	1	1	1	0	1	0	1	1	1	1	4	0	0	2	0	0	21	0	2158.0841	P07360;A0A3B3ITK5	P07360	70	90	C8G	Complement component C8 gamma chain	yes	no	3	1.3848E-05	106.42	None	None	By MS/MS	By matching	None
AECGASGSGSSGDSLDK	______________________________	CGASGSGSSGDSLDKSITLPPDEIFRNLEN	M	A	E	D	K	S	2	0	0	2	1	0	1	4	0	0	1	1	0	0	0	5	0	0	0	0	0	0	17	0	1583.6369	Q9NVE7;E9PHT6;D6RJF3	Q9NVE7	2	18	PANK4	4-phosphopantetheine phosphatase	yes	no	2	2.1152E-05	132.97	None	By MS/MS	None	None	None
AECLNPSQPSR	AFSSQLCWVDAGTNRAECLNPSQPSRRKAL	GTNRAECLNPSQPSRRKALEGLQYPFAVTS	R	A	E	S	R	R	1	1	1	0	1	1	1	0	0	0	1	0	0	0	2	2	0	0	0	0	0	0	11	0	1257.5772	P14543;P14543-2	P14543	1133	1143	NID1	Nidogen-1	yes	no	2	2.8728E-08	157.96	By matching	By MS/MS	By MS/MS	By MS/MS	By matching
AECLNPSQPSRR	AFSSQLCWVDAGTNRAECLNPSQPSRRKAL	TNRAECLNPSQPSRRKALEGLQYPFAVTSY	R	A	E	R	R	K	1	2	1	0	1	1	1	0	0	0	1	0	0	0	2	2	0	0	0	0	0	0	12	1	1413.6783	P14543;P14543-2	P14543	1133	1144	NID1	Nidogen-1	yes	no	2;3	4.7416E-06	130.56	None	None	None	None	By matching
AECMLQQAER	VIDMSGLREKDDIQRAECMLQQAERLGCRQ	DDIQRAECMLQQAERLGCRQFVTATDVVRG	R	A	E	E	R	L	2	1	0	0	1	2	2	0	0	0	1	0	1	0	0	0	0	0	0	0	0	0	10	0	1234.5434	P13796	P13796	334	343	LCP1	Plastin-2	yes	yes	2	4.8646E-05	145.17	None	None	None	None	By MS/MS
AEDAPGVPLR	HGYRVCESPRSVECRAEDAPGVPLRALGQR	SVECRAEDAPGVPLRALGQRVQCSPDVGLT	R	A	E	L	R	A	2	1	0	1	0	0	1	1	0	0	1	0	0	0	2	0	0	0	0	1	0	0	10	0	1023.5349	P98088	P98088	1431	1440	MUC5AC	Mucin-5AC	yes	yes	2	0.00017497	119.27	None	None	None	None	None
AEDAPLSSGEDPNSR	TQPQPPPAGLPQNARAEDAPLSSGEDPNSR	AEDAPLSSGEDPNSRLAPLTTPKPRKLPPN	R	A	E	S	R	L	2	1	1	2	0	0	2	1	0	0	1	0	0	0	2	3	0	0	0	0	0	0	15	0	1543.675	Q9BW04;Q9BW04-2	Q9BW04	275	289	SARG	Specifically androgen-regulated gene protein	yes	no	2	0.00025803	100.93	None	None	None	None	By matching
AEDGATPSPSNETPK	EGEAASAASSTSSPKAEDGATPSPSNETPK	AEDGATPSPSNETPKKKKKRFSFKKSFKLS	K	A	E	P	K	K	2	0	1	1	0	0	2	1	0	0	0	1	0	0	3	2	2	0	0	0	0	0	15	0	1499.674	P29966	P29966	138	152	MARCKS	Myristoylated alanine-rich C-kinase substrate	yes	yes	2	1.9278E-05	169.65	By MS/MS	By MS/MS	By MS/MS	By MS/MS	By MS/MS
AEDGATPSPSNETPKK	EGEAASAASSTSSPKAEDGATPSPSNETPK	EDGATPSPSNETPKKKKKRFSFKKSFKLSG	K	A	E	K	K	K	2	0	1	1	0	0	2	1	0	0	0	2	0	0	3	2	2	0	0	0	0	0	16	1	1627.7689	P29966	P29966	138	153	MARCKS	Myristoylated alanine-rich C-kinase substrate	yes	yes	3	2.4084E-05	110.35	None	By MS/MS	By MS/MS	By MS/MS	None
AEDGFHGVSPVNAFPAQNNYGLYDLLGNVWEWTASPYQAAEQDMR	NRTNLWQGKFPKGDKAEDGFHGVSPVNAFP	EWTASPYQAAEQDMRVLRGASWIDTADGSA	K	A	E	M	R	V	6	1	4	3	0	3	3	4	1	0	3	0	1	2	3	2	1	2	3	3	0	0	45	0	5027.2886	Q8NBJ7;J3KQJ1;A0A494C1B1;A8MXB9;C9J660;H7C3B2;C9JL30;Q8NBJ7-2;J3QT17;E9PBT8;Q8NBJ7-5	Q8NBJ7	206	250	SUMF2	Inactive C-alpha-formylglycine-generating enzyme 2	yes	no	4	2.8144E-05	56.346	None	None	None	None	By MS/MS
AEDGSVIDYELIDQDAR	GDFRKLMVALAKGRRAEDGSVIDYELIDQD	DGSVIDYELIDQDARDLYDAGVKRKGTDVP	R	A	E	A	R	D	2	1	0	4	0	1	2	1	0	2	1	0	0	0	0	1	0	0	1	1	0	0	17	0	1907.8749	P07355;H0YMW4;P07355-2;H0YN42;H0YMU9;H0YMD0;H0YM50;H0YL33;H0YNP5;H0YN28;H0YNA0	P07355	180	196	ANXA2	Annexin A2;Annexin	yes	no	2;3	1.2715E-42	275.35	By MS/MS	None	By MS/MS	By MS/MS	None
AEDGSVIDYELIDQDARDLYDAGVK	GDFRKLMVALAKGRRAEDGSVIDYELIDQD	LIDQDARDLYDAGVKRKGTDVPKWISIMTE	R	A	E	V	K	R	3	1	0	6	0	1	2	2	0	2	2	1	0	0	0	1	0	0	2	2	0	0	25	1	2769.2981	P07355;H0YMW4;P07355-2;H0YN42;H0YMU9;H0YMD0;H0YM50;H0YL33;H0YNP5;H0YN28	P07355	180	204	ANXA2	Annexin A2;Annexin	yes	no	2;3	7.3085E-133	442.27	By MS/MS	By MS/MS	By MS/MS	By MS/MS	By MS/MS
AEDGSVIDYELIDQDARDLYDAGVKR	GDFRKLMVALAKGRRAEDGSVIDYELIDQD	IDQDARDLYDAGVKRKGTDVPKWISIMTER	R	A	E	K	R	K	3	2	0	6	0	1	2	2	0	2	2	1	0	0	0	1	0	0	2	2	0	0	26	2	2925.3992	P07355;H0YMW4;P07355-2;H0YN42;H0YMU9;H0YMD0;H0YM50;H0YL33;H0YNP5;H0YN28	P07355	180	205	ANXA2	Annexin A2;Annexin	yes	no	4	1.0129E-15	137.24	None	None	None	None	By MS/MS
AEDLFVEFAHK	VHRQKLLEKQLPLQKAEDLFVEFAHKASAL	PLQKAEDLFVEFAHKASALNNWCEKMEENL	K	A	E	H	K	A	2	0	0	1	0	0	2	0	1	0	1	1	0	2	0	0	0	0	0	1	0	0	11	0	1304.6401	P02549;P02549-2	P02549	2041	2051	SPTA1	Spectrin alpha chain, erythrocytic 1	yes	no	3	0.0045432	69.672	None	None	None	None	None
AEDMAELTCLNEASVLHNLR	PRDQIQRMNPPKFSKAEDMAELTCLNEASV	ELTCLNEASVLHNLRERYYSGLIYTYSGLF	K	A	E	L	R	E	3	1	2	1	1	0	3	0	1	0	4	0	1	0	0	1	1	0	0	1	0	0	20	0	2285.078	Q7Z406-6;Q7Z406-2;Q7Z406;Q7Z406-4;Q7Z406-5;M0QY43;A0A2R8Y4C3;A0A2R8Y454	Q7Z406-6	107	126	MYH14	Myosin-14	yes	no	3	2.1379E-24	176.11	None	None	By MS/MS	By MS/MS	None
AEDMAELTCLNEASVLHNLRER	PRDQIQRMNPPKFSKAEDMAELTCLNEASV	TCLNEASVLHNLRERYYSGLIYTYSGLFCV	K	A	E	E	R	Y	3	2	2	1	1	0	4	0	1	0	4	0	1	0	0	1	1	0	0	1	0	0	22	1	2570.2217	Q7Z406-6;Q7Z406-2;Q7Z406;Q7Z406-4;Q7Z406-5;M0QY43;A0A2R8Y4C3;A0A2R8Y454	Q7Z406-6	107	128	MYH14	Myosin-14	yes	no	4	1.1887E-11	151.45	None	None	None	None	By MS/MS
AEDMETK	______________________________	______________________________	M	A	E	T	K	I	1	0	0	1	0	0	2	0	0	0	0	1	1	0	0	0	1	0	0	0	0	0	7	0	822.34293	P14854;A0A494C160	P14854	2	8	COX6B1	Cytochrome c oxidase subunit 6B1	yes	no	1	0.040534	110.81	None	By MS/MS	None	By matching	By MS/MS
AEDMETKIK	______________________________	______________________________	M	A	E	I	K	N	1	0	0	1	0	0	2	0	0	1	0	2	1	0	0	0	1	0	0	0	0	0	9	1	1063.522	P14854;A0A494C160	P14854	2	10	COX6B1	Cytochrome c oxidase subunit 6B1	yes	no	2	0.018555	60.892	None	None	None	None	None
AEDSGEYHCVYHFVSAPK	RKNASNMEYRINKPRAEDSGEYHCVYHFVS	SGEYHCVYHFVSAPKANATIEVKAAPDITG	R	A	E	P	K	A	2	0	0	1	1	0	2	1	2	0	0	1	0	1	1	2	0	0	2	2	0	0	18	0	2094.9105	Q9Y639;Q9UFM8;Q9Y639-3;Q9Y639-1;Q9Y639-4;Q9Y639-5	Q9Y639	210	227	NPTN	Neuroplastin	yes	no	2;3;4	2.0018E-08	169.04	None	None	By MS/MS	None	By MS/MS
AEDSLLAAEEAAAK	VSEDERDRVLEELHKAEDSLLAAEEAAAKL	KAEDSLLAAEEAAAKLEDELVSLQKKLKGT	K	A	E	A	K	L	6	0	0	1	0	0	3	0	0	0	2	1	0	0	0	1	0	0	0	0	0	0	14	0	1387.6831	P09493-7;P09493-6;Q6ZN40;P09493-8	Q6ZN40	67	80	TPM1	Tropomyosin alpha-1 chain	no	no	1;2;3	9.833399999999999E-21	240.37	By MS/MS	By MS/MS	By MS/MS	By MS/MS	By MS/MS
AEDSLLAAEEAAAKAEADVASLNR	VSEDERDRVLEELHKAEDSLLAAEEAAAKA	EAAAKAEADVASLNRRIQLVEEELDRAQER	K	A	E	N	R	R	9	1	1	2	0	0	4	0	0	0	3	1	0	0	0	2	0	0	0	1	0	0	24	1	2414.1925	P09493-7;P09493-6;P09493-8	P09493-7	67	90	TPM1	Tropomyosin alpha-1 chain	no	no	2;3;4	3.5450000000000004E-167	438.18	By matching	None	By matching	By matching	By MS/MS
AEDSLLAAEEAAAKAEADVASLNRR	VSEDERDRVLEELHKAEDSLLAAEEAAAKA	AAAKAEADVASLNRRIQLVEEELDRAQERL	K	A	E	R	R	I	9	2	1	2	0	0	4	0	0	0	3	1	0	0	0	2	0	0	0	1	0	0	25	2	2570.2936	P09493-7;P09493-6;P09493-8	P09493-7	67	91	TPM1	Tropomyosin alpha-1 chain	no	no	3;4	3.3518E-48	253.36	None	By MS/MS	None	By matching	By MS/MS
AEDTALYYCAK	DNSKNSLYLQMNSLRAEDTALYYCAK____	NSLRAEDTALYYCAK_______________	R	A	E	A	K	-	3	0	0	1	1	0	1	0	0	0	1	1	0	0	0	0	1	0	2	0	0	0	11	0	1303.5755	A0AAG2SXZ4;P0DP04	A0AAG2SXZ4	88	98	IGHV3-43D	Immunoglobulin heavy variable 3-43D	no	no	2	0.00083842	102.61	None	None	None	None	By matching
AEDTAVYYCAK	DNSKNTLYLQMNSLRAEDTAVYYCAK____	NSLRAEDTAVYYCAK_______________	R	A	E	A	K	-	3	0	0	1	1	0	1	0	0	0	0	1	0	0	0	0	1	0	2	1	0	0	11	0	1289.5598	A0A0J9YY99;P0DP03;P01768;P01764	A0A0J9YY99	107	117	IGHV3-30-5;IGHV3-30;IGHV3-23	Ig-like domain-containing protein;Immunoglobulin heavy variable 3-30-5;Immunoglobulin heavy variable 3-30;Immunoglobulin heavy variable 3-23	yes	no	2	9.3351E-05	125.82	By matching	None	By MS/MS	By MS/MS	By matching
AEDTAVYYCAR	DNAKNTLYLQMNSLRAEDTAVYYCAR____	NSLRAEDTAVYYCAR_______________	R	A	E	A	R	-	3	1	0	1	1	0	1	0	0	0	0	0	0	0	0	0	1	0	2	1	0	0	11	0	1317.566	A0A0B4J1X5;A0A0J9YVY3;P01780;P01763;P01762;A0A0B4J1V1	A0A0B4J1X5	107	117	IGHV3-74;IGHV7-4-1;IGHV3-7;IGHV3-48;IGHV3-11;IGHV3-21	Immunoglobulin heavy variable 3-74;Immunoglobulin heavy variable 7-4-1;Immunoglobulin heavy variable 3-7;Immunoglobulin heavy variable 3-48;Immunoglobulin heavy variable 3-11;Immunoglobulin heavy variable 3-21	no	no	2	7.856E-11	215.38	By MS/MS	None	By MS/MS	By MS/MS	By MS/MS
AEEASHWLWSR	CVVEGRCTRKAECPRAEEASHWLWSRSKSC	ECPRAEEASHWLWSRSKSCVAVTSAQPQNM	R	A	E	S	R	S	2	1	0	0	0	0	2	0	1	0	1	0	0	0	0	2	0	2	0	0	0	0	11	0	1370.6367	O15031	O15031	504	514	PLXNB2	Plexin-B2	yes	yes	3	0.10514	34.768	None	None	None	None	None
AEECYYDENVAR	FLTKTECEACNCHGKAEECYYDENVARRNL	HGKAEECYYDENVARRNLSLNIRGKYIGGG	K	A	E	A	R	R	2	1	1	1	1	0	3	0	0	0	0	0	0	0	0	0	0	0	2	1	0	0	12	0	1517.6093	P24043;A0A087WYF1;A0A087WX80	P24043	350	361	LAMA2	Laminin subunit alpha-2	yes	no	2	0.064271	57.492	None	None	By matching	None	None
AEEDEILNRSPR	DGGTVSQEEEDRKPKAEEDEILNRSPRNRK	KPKAEEDEILNRSPRNRKPRRE________	K	A	E	P	R	N	1	2	1	1	0	0	3	0	0	1	1	0	0	0	1	1	0	0	0	0	0	0	12	1	1427.7005	P27824;A0A7P0TB65;P27824-2;A0A7P0TAE9;A0A7P0T937;D6RGY2;P27824-3;A0A7P0Z484	P27824	574	585	CANX	Calnexin	yes	no	2;3	2.7222E-07	152.69	None	By MS/MS	None	None	None
AEEDVEPECIMEK	MASFLKGAHVTINARAEEDVEPECIMEKVA	ARAEEDVEPECIMEKVAKASGANYSFHKES	R	A	E	E	K	V	1	0	0	1	1	0	5	0	0	1	0	1	1	0	1	0	0	0	0	1	0	0	13	0	1577.6589	Q9UJU6;Q9UJU6-2;Q9UJU6-3;B4DDD6;H0Y5J4;Q9UJU6-5;Q9UJU6-4	Q9UJU6	119	131	DBNL	Drebrin-like protein	yes	no	2	0.00010627	141.1	By matching	By MS/MS	By MS/MS	By MS/MS	By MS/MS
AEEEQAGSAPGAGSTATK	QRCEDHDKARFLVAKAEEEQAGSAPGAGST	EQAGSAPGAGSTATKTLDKRRRLEEEAKNK	K	A	E	T	K	T	5	0	0	0	0	1	3	3	0	0	0	1	0	0	1	2	2	0	0	0	0	0	18	0	1660.754	Q92619;K7ES92;F5H1R4;K7ES98;K7EM85;Q92619-2	Q92619	426	443	ARHGAP45	Rho GTPase-activating protein 45;Minor histocompatibility antigen HA-1	yes	no	2	6.6334E-14	211.51	By MS/MS	By MS/MS	None	None	None
AEEGIAAGGVMDVNTALQEVLK	______________________________	GGVMDVNTALQEVLKTALIHDGLARGIREA	M	A	E	L	K	T	4	0	1	1	0	1	3	3	0	1	2	1	1	0	0	0	1	0	0	3	0	0	22	0	2214.1202	P25398	P25398	2	23	RPS12	Small ribosomal subunit protein eS12	yes	yes	2;3	1.5231E-86	309.14	None	None	By MS/MS	By MS/MS	By MS/MS
AEEGIAAGGVMDVNTALQEVLKTALIHDGLAR	______________________________	QEVLKTALIHDGLARGIREAAKALDKRQAH	M	A	E	A	R	G	6	1	1	2	0	1	3	4	1	2	4	1	1	0	0	0	2	0	0	3	0	0	32	1	3261.7027	P25398	P25398	2	33	RPS12	Small ribosomal subunit protein eS12	yes	yes	3	6.2018E-23	198.85	None	None	None	None	None
AEEHRGLLSIRYPMEHGIVK	VMAGALEGDIFIGPKAEEHRGLLSIRYPME	GLLSIRYPMEHGIVKDWNDMERIWQYVYSK	K	A	E	V	K	D	1	2	0	0	0	0	3	2	2	2	2	1	1	0	1	1	0	0	1	1	0	0	20	2	2334.2267	P61163;R4GMT0;A0A1B0GVS3	P61163	62	81	ACTR1A	Alpha-centractin	yes	no	5	0.046082	45.992	None	None	None	None	None
AEEIANEMIEAAK	DFTAKGAMSTQQIKKAEEIANEMIEAAKAV	KKAEEIANEMIEAAKAVYTQDCPLAAAKAI	K	A	E	A	K	A	4	0	1	0	0	0	4	0	0	2	0	1	1	0	0	0	0	0	0	0	0	0	13	0	1417.6759	P49588;A0A6Q8PGN5;H3BPK7;A0A6Q8PF33;A0A6Q8PFY2;P49588-2;A0A6Q8PGR9;A0A6Q8PGE8;A0A6Q8PGB5;A0A6Q8PFK3;A0A6Q8PHJ2;A0A6Q8PH44	P49588	652	664	AARS1	Alanine--tRNA ligase, cytoplasmic;Alanine--tRNA ligase;alanine--tRNA ligase	yes	no	2	0.00037278	112.83	None	By MS/MS	None	By matching	By MS/MS
AEELCSQVNEGVR	ENHPDHSHLKHALEKAEELCSQVNEGVREK	EKAEELCSQVNEGVREKENSDRLEWIQAHV	K	A	E	V	R	E	1	1	1	0	1	1	3	1	0	0	1	0	0	0	0	1	0	0	0	2	0	0	13	0	1489.6831	Q15811;Q15811-4;Q15811-8;Q9NZM3;H0Y6W3;Q6J334;Q9NZM3-2	Q15811	1413	1425	ITSN1;ITSN2	Intersectin-1;Intersectin-2	yes	no	2;3	0.047556	58.433	None	None	None	None	None
AEELSFVAGAPR	SYFGFSIDSGKGLVRAEELSFVAGAPRANH	LVRAEELSFVAGAPRANHKGAVVILRKDSA	R	A	E	P	R	A	3	1	0	0	0	0	2	1	0	0	1	0	0	1	1	1	0	0	0	1	0	0	12	0	1245.6354	A0A8I5KSX0;Q13683-3;Q13683;H0YJ98;Q13683-13;Q13683-9;J3KNV4;Q13683-7;Q13683-10;G3V2C6;A0A8I5KXI3;G3V2I4	A0A8I5KSX0	280	291	ITGA7	Integrin alpha-7;Integrin alpha-7 heavy chain;Integrin alpha-7 light chain;Integrin alpha-7 70 kDa form	yes	no	2	0.00014558	128.28	By matching	None	By matching	By matching	By MS/MS
AEELVLER	______________________________	______________________________	M	A	E	E	R	C	1	1	0	0	0	0	3	0	0	0	2	0	0	0	0	0	0	0	0	1	0	0	8	0	957.51311	P21980;P21980-2;A2A299;P21980-3;A2A2A0	P21980	2	9	TGM2	Protein-glutamine gamma-glutamyltransferase 2	yes	no	2	1.203E-05	163.77	By MS/MS	By matching	By matching	By MS/MS	By MS/MS
AEELVLERCDLELETNGRDHHTADLCR	______________________________	LETNGRDHHTADLCREKLVVRRGQPFWLTL	M	A	E	C	R	E	2	3	1	3	2	0	5	1	2	0	5	0	0	0	0	0	2	0	0	1	0	0	27	2	3250.5095	P21980;P21980-2;A2A299;P21980-3;A2A2A0	P21980	2	28	TGM2	Protein-glutamine gamma-glutamyltransferase 2	yes	no	4;5	6.5525E-58	260.32	None	None	By matching	By MS/MS	By MS/MS
AEEQAVRQRELAEQELEK	KQKEEAEREARRRGKAEEQAVRQRELAEQE	QAVRQRELAEQELEKQRQLAEGTAQQRLAA	K	A	E	E	K	Q	3	2	0	0	0	3	6	0	0	0	2	1	0	0	0	0	0	0	0	1	0	0	18	2	2155.0869	Q15149;Q15149-2;Q15149-6;A0A8I5KUE3;A0A8I5KYZ1;Q15149-7;Q15149-8;Q15149-5;E9PMV1;Q15149-3;A0A8I5KSD5;Q15149-4;Q15149-9	Q15149-4	1679	1696	PLEC	Plectin	no	no	3;4	0.0049764	68.567	None	By MS/MS	None	None	None
AEEQGRERDSVPK	______________________________	______________________________	M	A	E	P	K	P	1	2	0	1	0	1	3	1	0	0	0	1	0	0	1	1	0	0	0	1	0	0	13	2	1499.7328	Q9H553;A0A0A0MTE0	Q9H553	2	14	ALG2	Alpha-1,3/1,6-mannosyltransferase ALG2	yes	no	3	0.0928	43.761	None	By MS/MS	None	None	None
AEEQPQVELFVK	______________________________	______________________________	M	A	E	V	K	A	1	0	0	0	0	2	3	0	0	0	1	1	0	1	1	0	0	0	0	2	0	0	12	0	1415.7296	O00299	O00299	2	13	CLIC1	Chloride intracellular channel protein 1	yes	yes	2	8.1994E-05	141.88	By MS/MS	By MS/MS	By matching	By MS/MS	None
AEERAELSEGK	EVARKLVIIESDLERAEERAELSEGKCAEL	DLERAEERAELSEGKCAELEEELKTVTNNL	R	A	E	G	K	C	2	1	0	0	0	0	4	1	0	0	1	1	0	0	0	1	0	0	0	0	0	0	11	1	1217.5888	H0YKJ4;H0YK48;A0A494BZZ2;P09493-5;A0A994J554;A0A494C0V8;P09493-7;P09493-6;P09493-9;P09493;A0A0S2Z4G6;Q6ZN40	Q6ZN40	221	231	TPM1	Tropomyosin alpha-1 chain	no	no	2;3	2.4925E-15	237.84	By MS/MS	None	None	None	None
AEERAELSEGQVR	EVARKLVIIESDLERAEERAELSEGQVRQL	ERAEERAELSEGQVRQLEEQLRIMDQTLKA	R	A	E	V	R	Q	2	2	0	0	0	1	4	1	0	0	1	0	0	0	0	1	0	0	0	1	0	0	13	1	1472.7219	P09493-8	P09493-8	179	191	TPM1	Tropomyosin alpha-1 chain	no	no	3	1.1156E-07	148.08	None	None	None	None	None
AEERAEVSELK	EVARKLVILEGELERAEERAEVSELKCGDL	ELERAEERAEVSELKCGDLEEELKNVTNNL	R	A	E	L	K	C	2	1	0	0	0	0	4	0	0	0	1	1	0	0	0	1	0	0	0	1	0	0	11	1	1259.6357	P67936;A0A2R8Y5V9;A0A2R8YGX3;A0A2R8YE05;K7ENT6;A0A5F9UN72;K7EPB9;P67936-2;A0A2R8YHD2;A0A2R8YEU4	P67936	143	153	TPM4	Tropomyosin alpha-4 chain	no	no	3	0.087402	47.991	None	None	None	None	By matching
AEEVATFFAK	VKFYYDGKVMKLSPKAEEVATFFAKMLDHE	KLSPKAEEVATFFAKMLDHEYTTKEIFRKN	K	A	E	A	K	M	3	0	0	0	0	0	2	0	0	0	0	1	0	2	0	0	1	0	0	1	0	0	10	0	1111.555	P11387	P11387	253	262	TOP1	DNA topoisomerase 1	yes	yes	2	0.00095051	99.802	None	None	None	By matching	By MS/MS
AEEWGVQYVETSAK	LEERRQVPVEEARSKAEEWGVQYVETSAKT	KAEEWGVQYVETSAKTRANVDKVFFDLMRE	K	A	E	A	K	T	2	0	0	0	0	1	3	1	0	0	0	1	0	0	0	1	1	1	1	2	0	0	14	0	1595.7468	P11234;P11234-2;C9J6B1;P11234-3	P11234	147	160	RALB	Ras-related protein Ral-B	yes	no	2	4.2843E-05	155.97	None	By MS/MS	By MS/MS	By MS/MS	By MS/MS
AEEYEFLTPVEEAPK	KIDKTDYMVGSYGPRAEEYEFLTPVEEAPK	AEEYEFLTPVEEAPKGMLARGSYSIKSRFT	R	A	E	P	K	G	2	0	0	0	0	0	5	0	0	0	1	1	0	1	2	0	1	0	1	1	0	0	15	0	1750.8301	P52565;J3QQX2;J3KTF8;J3KRE2	P52565	153	167	ARHGDIA	Rho GDP-dissociation inhibitor 1	yes	no	2;3	5.996399999999999E-22	252.21	By MS/MS	None	By MS/MS	By MS/MS	By MS/MS
AEEYEFLTPVEEAPKGMLAR	KIDKTDYMVGSYGPRAEEYEFLTPVEEAPK	FLTPVEEAPKGMLARGSYSIKSRFTDDDKT	R	A	E	A	R	G	3	1	0	0	0	0	5	1	0	0	2	1	1	1	2	0	1	0	1	1	0	0	20	1	2279.1144	P52565;J3KRE2	P52565	153	172	ARHGDIA	Rho GDP-dissociation inhibitor 1	yes	no	3	0.00016813	94.384	None	None	None	None	None
AEFAERSVAKLEK	EIKLLEEKLKEAETRAEFAERSVAKLEKTI	TRAEFAERSVAKLEKTIDDLEETLASAKEE	R	A	E	E	K	T	3	1	0	0	0	0	3	0	0	0	1	2	0	1	0	1	0	0	0	1	0	0	13	2	1476.7936	P07951-2;A7XZE4;A0A494C034;Q5TCU3;P07951;U3KQK2;P06753-2;P06753-3;P06753-6;A0A087WWU8;P06753-4;P06753-5	P07951-2	239	251	TPM2;TPM3	Tropomyosin beta chain	no	no	3	0.0037667	74.475	None	None	None	None	None
AEFAERSVTKLEK	EIKVLSDKLKEAETRAEFAERSVTKLEKSI	TRAEFAERSVTKLEKSIDDLEEKVAHAKEE	R	A	E	E	K	S	2	1	0	0	0	0	3	0	0	0	1	2	0	1	0	1	1	0	0	1	0	0	13	2	1506.8042	H0YKJ4;H0YK48;A0A494BZZ2;P09493-5;A0A994J554;A0A494C0V8;P09493-7;P09493-6;P09493-9;P09493;A0A0S2Z4G6;Q6ZN40;P09493-8	Q6ZN40	281	293	TPM1	Tropomyosin alpha-1 chain	no	no	2;3	0.00089589	172.76	None	None	None	None	By matching
AEFAEVSK	FKAWAVARLSQRFPKAEFAEVSKLVTDLTK	LSQRFPKAEFAEVSKLVTDLTKVHTECCHG	K	A	E	S	K	L	2	0	0	0	0	0	2	0	0	0	0	1	0	1	0	1	0	0	0	1	0	0	8	0	879.4338	CON__P02768-1;C9JKR2	CON__P02768-1	250	257	ALB	Albumin	no	no	1;2	0.00037496	134.48	By MS/MS	By MS/MS	By MS/MS	By MS/MS	By MS/MS
AEFAEVSKLVTDLTK	FKAWAVARLSQRFPKAEFAEVSKLVTDLTK	AEFAEVSKLVTDLTKVHTECCHGDLLECAD	K	A	E	T	K	V	2	0	0	1	0	0	2	0	0	0	2	2	0	1	0	1	2	0	0	2	0	0	15	1	1649.8876	CON__P02768-1;C9JKR2	CON__P02768-1	250	264	ALB	Albumin	no	no	2;3	1.0981E-51	306.07	None	By MS/MS	By MS/MS	None	By MS/MS
AEFFADVVPAVRK	QGHMWRAAFTAGRMKAEFFADVVPAVRKWR	MKAEFFADVVPAVRKWREAGMKVYIYSSGS	K	A	E	R	K	W	3	1	0	1	0	0	1	0	0	0	0	1	0	2	1	0	0	0	0	3	0	0	13	1	1447.7823	Q9UHY7;D6RA00	Q9UHY7	129	141	ENOPH1	Enolase-phosphatase E1	yes	no	3	0.030981	63.091	None	None	None	None	None
AEFGPPGPGAGSR	NFRAFELLHLHLDLRAEFGPPGPGAGSRGL	LRAEFGPPGPGAGSRGLSGTAVLDLRCLEP	R	A	E	S	R	G	2	1	0	0	0	0	1	4	0	0	0	0	0	1	3	1	0	0	0	0	0	0	13	0	1198.5731	Q9H4A4;A6NKB8;A0A087WU27	Q9H4A4	45	57	RNPEP	Aminopeptidase B	yes	no	2	0.12207	45.603	None	None	By MS/MS	By MS/MS	None
AEFQDALEK	QTKLVNGQSHISLSKAEFQDALEKLNMGIT	HISLSKAEFQDALEKLNMGITDLQGLRLYV	K	A	E	E	K	L	2	0	0	1	0	1	2	0	0	0	1	1	0	1	0	0	0	0	0	0	0	0	9	0	1049.5029	A0A0G2JL54;F5GXS0;A0A140TA29;A0A0G2JPR0;A0A140TA49;P0C0L5	P0C0L5	317	325	C4B_2;C4B;C4A	Complement C4-B;Complement C4 beta chain;Complement C4-B alpha chain;C4a anaphylatoxin;C4b-B;C4d-B;Complement C4 gamma chain	no	no	2	0.00017394	138.1	By matching	By MS/MS	By MS/MS	By MS/MS	None
AEFTVETR	YGPGIEPTGNMVKKRAEFTVETRSAGQGEV	GNMVKKRAEFTVETRSAGQGEVLVYVEDPA	R	A	E	T	R	S	1	1	0	0	0	0	2	0	0	0	0	0	0	1	0	0	2	0	0	1	0	0	8	0	951.46616	P21333-2;P21333;Q60FE5;A0A7P0NMY4;F8WE98;A0A087WWY3;A0A7I2V3E6	P21333-2	302	309	FLNA	Filamin-A	yes	no	1;2	2.6909E-05	157.58	By MS/MS	By MS/MS	By MS/MS	By MS/MS	By matching
AEFVEVTK	LKAWSVARLSQKFPKAEFVEVTKLVTDLTK	LSQKFPKAEFVEVTKLVTDLTKVHKECCHG	K	A	E	T	K	L	1	0	0	0	0	0	2	0	0	0	0	1	0	1	0	0	1	0	0	2	0	0	8	0	921.48075	CON__P02769	CON__P02769	249	256			yes	yes	2	0.046408	60.436	None	By MS/MS	By MS/MS	By MS/MS	None
AEGDSAGTAGTPGGTPAGDK	RKLRIYISNTFSPSKAEGDSAGTAGTPGGT	AGTAGTPGGTPAGDKVASWELRVEGKLLDD	K	A	E	D	K	V	4	0	0	2	0	0	1	6	0	0	0	1	0	0	2	1	3	0	0	0	0	0	20	0	1715.7598	Q92925;J3KMX2;A0A8V8TLC9;A0A8V8TLV3;Q92925-3;Q92925-2;A0A8V8TLF4	Q92925	207	226	SMARCD2	SWI/SNF-related matrix-associated actin-dependent regulator of chromatin subfamily D member 2	yes	no	2	6.5661E-20	213.67	None	By matching	By MS/MS	None	None
AEGDSWVLNGTK	PGNGSDAGAASTTARAEGDSWVLNGTKAWI	TARAEGDSWVLNGTKAWITNAWEASAAVVF	R	A	E	T	K	A	1	0	1	1	0	0	1	2	0	0	1	1	0	0	0	1	1	1	0	1	0	0	12	0	1275.6095	P16219	P16219	172	183	ACADS	Short-chain specific acyl-CoA dehydrogenase, mitochondrial	yes	yes	2	0.00064003	100.72	None	None	None	By matching	None
AEGDVAALNR	GLQRELDGERERREKAEGDVAALNRRIQLV	ERREKAEGDVAALNRRIQLVEEELDRAQER	K	A	E	N	R	R	3	1	1	1	0	0	1	1	0	0	1	0	0	0	0	0	0	0	0	1	0	0	10	0	1014.5094	P67936;A0A2R8Y5V9;A0A2R8YGX3	P67936	45	54	TPM4	Tropomyosin alpha-4 chain	yes	no	2	2.3542E-05	150.24	By MS/MS	By MS/MS	By MS/MS	By MS/MS	By matching
AEGDVAALNRR	GLQRELDGERERREKAEGDVAALNRRIQLV	RREKAEGDVAALNRRIQLVEEELDRAQERL	K	A	E	R	R	I	3	2	1	1	0	0	1	1	0	0	1	0	0	0	0	0	0	0	0	1	0	0	11	1	1170.6105	P67936;A0A2R8Y5V9;A0A2R8YGX3	P67936	45	55	TPM4	Tropomyosin alpha-4 chain	yes	no	2;3	3.34E-07	163.64	None	By MS/MS	By MS/MS	By MS/MS	By MS/MS
AEGERQPPPDSSEEAPPATQNFIIPK	______________________________	SEEAPPATQNFIIPKKEIHTVPDMGKWKRS	M	A	E	P	K	K	3	1	1	1	0	2	4	1	0	2	0	1	0	1	6	2	1	0	0	0	0	0	26	1	2804.3617	Q15257;Q15257-2;Q15257-3;A6PVN5;Q15257-4;Q68CR8	Q15257	2	27	PTPA	Serine/threonine-protein phosphatase 2A activator	yes	no	3	0.0019543	67.832	None	By MS/MS	None	None	By matching
AEGFVDALHRVR	MAELVQGQSAPVGMKAEGFVDALHRVRQIA	GMKAEGFVDALHRVRQIAAKIDSIPHLNNS	K	A	E	V	R	Q	2	2	0	1	0	0	1	1	1	0	1	0	0	1	0	0	0	0	0	2	0	0	12	1	1368.7262	Q96I24;A0A8V8TNQ2;A0A494C1K6	Q96I24	16	27	FUBP3	Far upstream element-binding protein 3	yes	no	3	0.14888	43.501	None	None	None	None	None
AEGGAADLDTQR	______________________________	______________________________	M	A	E	Q	R	S	3	1	0	2	0	1	1	2	0	0	1	0	0	0	0	0	1	0	0	0	0	0	12	0	1202.5527	Q9Y4E8;Q9Y4E8-2;Q9Y4E8-3;Q9Y4E8-4;F8W0H4	Q9Y4E8	2	13	USP15	Ubiquitin carboxyl-terminal hydrolase 15;ubiquitinyl hydrolase 1	yes	no	2	0.00056299	103.22	None	None	None	None	None
AEGGAADLDTQRSDIATLLK	______________________________	ADLDTQRSDIATLLKTSLRKGDTWYLVDSR	M	A	E	L	K	T	4	1	0	3	0	1	1	2	0	1	3	1	0	0	0	1	2	0	0	0	0	0	20	1	2044.0437	Q9Y4E8;Q9Y4E8-2;Q9Y4E8-3;Q9Y4E8-4;F8W0H4	Q9Y4E8	2	21	USP15	Ubiquitin carboxyl-terminal hydrolase 15;ubiquitinyl hydrolase 1	yes	no	2;3	1.1725E-13	190.87	None	By MS/MS	None	None	None
AEGGGATTSTQVMVIK	KLLVKMPFQTSPGGKAEGGGATTSTQVMVI	EGGGATTSTQVMVIKRPGRKRKAEADPQAI	K	A	E	I	K	R	2	0	0	0	0	1	1	3	0	1	0	1	1	0	0	1	3	0	0	2	0	0	16	0	1548.7818	P51608-2;P51608	P51608-2	246	261	MECP2	Methyl-CpG-binding protein 2	yes	no	2	8.9053E-06	156.36	By matching	None	By MS/MS	None	By matching
AEGGGGGGRPGAPAAGDGK	PGARQGQQQAGGKKKAEGGGGGGRPGAPAA	GGGGRPGAPAAGDGKTEQKGGDKKRGVKRP	K	A	E	G	K	T	4	1	0	1	0	0	1	9	0	0	0	1	0	0	2	0	0	0	0	0	0	0	19	1	1537.7233	Q00839	Q00839	216	234	HNRNPU	Heterogeneous nuclear ribonucleoprotein U	yes	yes	3	3.32E-06	114.4	By MS/MS	None	None	None	None
AEGIPVEMVVIGDDSAFTVLK	TGDRLNFGLAREQARAEGIPVEMVVIGDDS	EMVVIGDDSAFTVLKKAGRRGLCGTVLIHK	R	A	E	L	K	K	2	0	0	2	0	0	2	2	0	2	1	1	1	1	1	1	1	0	0	4	0	0	21	0	2189.129	Q3LXA3;H0YCY6;Q3LXA3-2;E9PJG8	Q3LXA3	127	147	TKFC	Triokinase/FMN cyclase;ATP-dependent dihydroxyacetone kinase;FAD-AMP lyase (cyclizing);Triokinase/FMN cyclase	yes	no	2	7.7532E-07	165.34	None	None	None	None	By MS/MS
AEGLEEADTGASGCHSHPEEQPTSISPSR	SLTDESCSEKAAPHKAEGLEEADTGASGCH	HSHPEEQPTSISPSRHGALAELCPPGGSHR	K	A	E	S	R	H	3	1	0	1	1	1	5	3	2	1	1	0	0	0	3	5	2	0	0	0	0	0	29	0	3035.3163	Q9BV36;Q9BV36-2;Q9BV36-3;Q9BV36-4	Q9BV36	241	269	MLPH	Melanophilin	yes	no	3;4	9.548E-05	126.36	None	By MS/MS	None	By MS/MS	None
AEGLKSVPGR	______________________________	MPRKRAEGLKSVPGRLRREAGRSGGRAKHK	R	A	E	G	R	L	1	1	0	0	0	0	1	2	0	0	1	1	0	0	1	1	0	0	0	1	0	0	10	1	1012.5665	CON__Q3SX09	CON__Q3SX09	6	15			yes	yes	2	0.099004	72.485	None	None	By MS/MS	By matching	None
AEGNNQAPGEEEEEEEEATNTHPPASLPSQK	GARPQALPEPMQESKAEGNNQAPGEEEEEE	EATNTHPPASLPSQKYPGPQAEGDSEGLSQ	K	A	E	Q	K	Y	4	0	3	0	0	2	9	2	1	0	1	1	0	0	4	2	2	0	0	0	0	0	31	0	3318.4396	P10645	P10645	163	193	CHGA	Chromogranin-A;Vasostatin-1;Vasostatin-2;EA-92;ES-43;Pancreastatin;SS-18;WA-8;WE-14;LF-19;Catestatin;AL-11;GV-19;GR-44;ER-37;GE-25;Serpinin-RRG;Serpinin;p-Glu serpinin precursor	yes	yes	3	0.00032467	109.14	None	By MS/MS	By MS/MS	By MS/MS	None
AEGPDVAVDLPK	MPKMKMPKFSVSGLKAEGPDVAVDLPKGDI	GLKAEGPDVAVDLPKGDINIEGPSMNIEGP	K	A	E	P	K	G	2	0	0	2	0	0	1	1	0	0	1	1	0	0	2	0	0	0	0	2	0	0	12	0	1209.6241	Q09666	Q09666	3489	3500	AHNAK	Neuroblast differentiation-associated protein AHNAK	yes	yes	2	0.0019942	91.549	By matching	By MS/MS	By matching	By matching	By matching
AEGPEVDVNLPK	MPKMKMPKFSVPGFKAEGPEVDVNLPKADV	GFKAEGPEVDVNLPKADVDISGPKIDVTAP	K	A	E	P	K	A	1	0	1	1	0	0	2	1	0	0	1	1	0	0	2	0	0	0	0	2	0	0	12	0	1266.6456	Q09666	Q09666	764	775	AHNAK	Neuroblast differentiation-associated protein AHNAK	yes	no	2	9.4769E-05	134.84	By MS/MS	By MS/MS	By MS/MS	By MS/MS	By MS/MS
AEGPEVDVNLPKADVDISGPK	MPKMKMPKFSVPGFKAEGPEVDVNLPKADV	DVNLPKADVDISGPKIDVTAPDVSIEEPEG	K	A	E	P	K	I	2	0	1	3	0	0	2	2	0	1	1	2	0	0	3	1	0	0	0	3	0	0	21	1	2149.0903	Q09666	Q09666	764	784	AHNAK	Neuroblast differentiation-associated protein AHNAK	yes	no	3	0.015898	39.68	None	None	By MS/MS	By MS/MS	None
AEGPGLNRTGVEVGKPTHFTVLTK	FHIKVDPSHDASKVKAEGPGLNRTGVEVGK	GVEVGKPTHFTVLTKGAGKAKLDVQFAGTA	K	A	E	T	K	G	1	1	1	0	0	0	2	4	1	0	2	2	0	1	2	0	4	0	0	3	0	0	24	2	2507.3496	Q14315;Q14315-2	Q14315	872	895	FLNC	Filamin-C	yes	no	3;4;5	1.5498E-20	194.77	None	None	None	None	None
AEGPGLSR	IRVKVEPSHDASKVKAEGPGLSRTGVELGK	HDASKVKAEGPGLSRTGVELGKPTHFTVNA	K	A	E	S	R	T	1	1	0	0	0	0	1	2	0	0	1	0	0	0	1	1	0	0	0	0	0	0	8	0	785.40317	P21333-2;P21333;Q60FE5;A0A7P0NMY4	P21333-2	877	884	FLNA	Filamin-A	yes	no	2	0.019723	71.379	By MS/MS	None	None	None	None
AEGPGLSRTGVELGK	IRVKVEPSHDASKVKAEGPGLSRTGVELGK	AEGPGLSRTGVELGKPTHFTVNAKAAGKGK	K	A	E	G	K	P	1	1	0	0	0	0	2	4	0	0	2	1	0	0	1	1	1	0	0	1	0	0	15	1	1469.7838	P21333-2;P21333;Q60FE5;A0A7P0NMY4	P21333-2	877	891	FLNA	Filamin-A	yes	no	2;3	0.0011799	132.21	None	By MS/MS	None	None	None
AEGPGLSRTGVELGKPTHFTVNAK	IRVKVEPSHDASKVKAEGPGLSRTGVELGK	GVELGKPTHFTVNAKAAGKGKLDVQFSGLT	K	A	E	A	K	A	2	1	1	0	0	0	2	4	1	0	2	2	0	1	2	1	3	0	0	2	0	0	24	2	2465.3027	P21333-2;P21333;Q60FE5;A0A7P0NMY4	P21333-2	877	900	FLNA	Filamin-A	yes	no	2;3;4;5	5.4195E-31	268.23	None	By MS/MS	None	None	None
AEGPGRGDEPSPS	QDAVQQHQQKMCWLKAEGPGRGDEPSPS__	LKAEGPGRGDEPSPS_______________	K	A	E	P	S	-	1	1	0	1	0	0	2	3	0	0	0	0	0	0	3	2	0	0	0	0	0	0	13	1	1254.5477	Q9NVI7;Q9NVI7-3;Q9NVI7-2;Q5SV16	Q9NVI7	622	634	ATAD3A	ATPase family AAA domain-containing protein 3A	yes	no	2	0.021891	85.958	None	By matching	None	By matching	None
AEGQRQAQEYEALLNIK	NGILLHLESELAQTRAEGQRQAQEYEALLN	GQRQAQEYEALLNIKVKLEAEIATYRRLLE	R	A	E	I	K	V	3	1	1	0	0	3	3	1	0	1	2	1	0	0	0	0	0	0	1	0	0	0	17	1	1960.0014	P05783;F8VZY9	P05783	354	370	KRT18	Keratin, type I cytoskeletal 18	no	no	3	0.00082515	70.802	None	None	None	None	By MS/MS
AEGSAVSDPQHAAR	______________________________	MAEGSAVSDPQHAARLLRALSSFREESRFC	M	A	E	A	R	L	4	1	0	1	0	1	1	1	1	0	0	0	0	0	1	2	0	0	0	1	0	0	14	0	1394.6539	Q9H2C0;A0A0S2Z5G5;A0A3B3ITY2	Q9H2C0	2	15	GAN	Gigaxonin	yes	no	2	0.0022357	79.82	None	By MS/MS	None	None	None
AEGSDVANAVLDGADCIMLSGETAK	TQMLESMIKKPRPTRAEGSDVANAVLDGAD	LDGADCIMLSGETAKGDYPLEAVRMQHLIA	R	A	E	A	K	G	5	0	1	3	1	0	2	3	0	1	2	1	1	0	0	2	1	0	0	2	0	0	25	0	2493.1363	P14618;A0A8V8TNX9;P14618-3;B4DNK4;P14618-2;A0A804F6T5;A0A804F729;H3BTN5	P14618	343	367	PKM	Pyruvate kinase PKM;Pyruvate kinase	no	no	2;3	5.0566000000000005E-83	380.06	By MS/MS	None	By MS/MS	By MS/MS	By MS/MS
AEGSDVANAVLDGADCIMLSGETAKGDYPLEAVR	TQMLESMIKKPRPTRAEGSDVANAVLDGAD	SGETAKGDYPLEAVRMQHLIAREAEAAIYH	R	A	E	V	R	M	6	1	1	4	1	0	3	4	0	1	3	1	1	0	1	2	1	0	1	3	0	0	34	1	3493.6341	P14618;A0A8V8TNX9;P14618-3;B4DNK4;P14618-2;A0A804F6T5;A0A804F729;H3BTN5	P14618	343	376	PKM	Pyruvate kinase PKM;Pyruvate kinase	no	no	3;4	1.9482E-174	363.95	None	None	None	None	By MS/MS
AEGSEIRLAK	KALAPEYAKAAGKLKAEGSEIRLAKVDATE	AGKLKAEGSEIRLAKVDATEESDLAQQYGV	K	A	E	A	K	V	2	1	0	0	0	0	2	1	0	1	1	1	0	0	0	1	0	0	0	0	0	0	10	1	1072.5877	P07237;A0A7P0TB26;A0A7P0TA35;A0A7P0TA71;I3L4M2;A0A7P0T8X1;A0A7P0TA97;A0A7P0T8J3;A0A7P0T9U6;A0A7P0T8C0;I3L0S0;H7BZ94;A0A7P0T9D6;H0Y3Z3;I3L514;A0A7P0Z4J0;A0A7P0Z4S2;A0A7P0TAX9;A0A7P0T9S9;I3L3U6;A0A7P0Z476;A0A7P0TBP8;I3NI03	P07237	72	81	P4HB	Protein disulfide-isomerase;protein disulfide-isomerase	yes	no	2	0.0059182	107.56	None	By MS/MS	None	None	None
AEGSEYQVLYIADDNEIR	CSCARNFMKTHNTCKAEGSEYQVLYIADDN	SEYQVLYIADDNEIRSLFPGHPHSAYEQAF	K	A	E	I	R	S	2	1	1	2	0	1	3	1	0	2	1	0	0	0	0	1	0	0	2	1	0	0	18	0	2083.9698	Q07954	Q07954	3862	3879	LRP1	Prolow-density lipoprotein receptor-related protein 1;Low-density lipoprotein receptor-related protein 1 85 kDa subunit;Low-density lipoprotein receptor-related protein 1 515 kDa subunit;Low-density lipoprotein receptor-related protein 1 intracellular domain	yes	yes	2	2.7377E-08	175.21	None	None	By MS/MS	None	None
AEGSSTASSGSQLAEGK	HSEPQARGDPGDQTKAEGSSTASSGSQLAE	GSSTASSGSQLAEGKGSQMGTVQPIPCLLS	K	A	E	G	K	G	3	0	0	0	0	1	2	3	0	0	1	1	0	0	0	5	1	0	0	0	0	0	17	0	1565.7169	Q9NZB2;Q9NZB2-6;A0A8V8TNY3;Q9NZB2-4;Q9NZB2-5;Q9NZB2-2;A0A0C4DH52	Q9NZB2	503	519	FAM120A	Constitutive coactivator of PPAR-gamma-like protein 1	yes	no	2	1.5522E-16	272.59	By matching	By MS/MS	By MS/MS	By MS/MS	By MS/MS
AEGTTYRDELLTK	NLMEIVKKLMTHVDKAEGTTYRDELLTKII	DKAEGTTYRDELLTKIIDICSQSNYQYITN	K	A	E	T	K	I	1	1	0	1	0	0	2	1	0	0	2	1	0	0	0	0	3	0	1	0	0	0	13	1	1495.7518	O14617;O14617-2;O14617-5;A0A8V8TQW4;O14617-3;O14617-4;A0A2R8Y4J3	O14617	387	399	AP3D1	AP-3 complex subunit delta-1;AP-3 complex subunit delta	yes	no	3	0.078342	52.576	None	None	None	None	By matching
AEHDQLLLNYAK	ARERAKLQIELGKCKAEHDQLLLNYAKKES	KCKAEHDQLLLNYAKKESDLNGAQIKLREY	K	A	E	A	K	K	2	0	1	1	0	1	1	0	1	0	3	1	0	0	0	0	0	0	1	0	0	0	12	0	1413.7252	P20700;E9PBF6;A0A0D9SFE5;A0A0D9SFY5	P20700	112	123	LMNB1	Lamin-B1	yes	no	2;3	0.00082141	119.27	By matching	None	By MS/MS	By matching	None
AEHERELALRNELIR	KLISDINKAWERLEKAEHERELALRNELIR	AEHERELALRNELIRQEKLEQLARRFDRKA	K	A	E	I	R	Q	2	3	1	0	0	0	4	0	1	1	3	0	0	0	0	0	0	0	0	0	0	0	15	2	1847.9966	Q01082;Q01082-2;F8W6C1;Q01082-3	Q01082	402	416	SPTBN1	Spectrin beta chain, non-erythrocytic 1	no	no	4	0.00013625	113.52	None	None	By MS/MS	None	By matching
AEIAFEDR	AGAGGLSIAVEGPSKAEIAFEDRKDGSCGV	AVEGPSKAEIAFEDRKDGSCGVSYVVQEPG	K	A	E	D	R	K	2	1	0	1	0	0	2	0	0	1	0	0	0	1	0	0	0	0	0	0	0	0	8	0	949.45051	Q14315;Q14315-2	Q14315	2357	2364	FLNC	Filamin-C	yes	no	2	0.039458	82.452	By MS/MS	None	None	None	None
AEIAFEDRK	AGAGGLSIAVEGPSKAEIAFEDRKDGSCGV	VEGPSKAEIAFEDRKDGSCGVSYVVQEPGD	K	A	E	R	K	D	2	1	0	1	0	0	2	0	0	1	0	1	0	1	0	0	0	0	0	0	0	0	9	1	1077.5455	Q14315;Q14315-2	Q14315	2357	2365	FLNC	Filamin-C	yes	no	2	2.2556E-06	176.09	None	By matching	By MS/MS	None	By MS/MS
AEIDARNDSFTTCIELGK	VSSVELLMNNHQGIKAEIDARNDSFTTCIE	DARNDSFTTCIELGKSLLARKHYASEEIKE	K	A	E	G	K	S	2	1	1	2	1	0	2	1	0	2	1	1	0	1	0	1	2	0	0	0	0	0	18	1	2038.963	Q01082;Q01082-2;Q01082-3	Q01082	1958	1975	SPTBN1	Spectrin beta chain, non-erythrocytic 1	no	no	3	0.00010394	99.929	None	None	None	None	By matching
AEIDLVCELAK	VPVVVALNVFKTDTRAEIDLVCELAKRAGA	TDTRAEIDLVCELAKRAGAFDAVPCYHWSV	R	A	E	A	K	R	2	0	0	1	1	0	2	0	0	1	2	1	0	0	0	0	0	0	0	1	0	0	11	0	1259.6431	Q6UB35;A0A087WVM4;B7ZM99;Q4VXV2	Q6UB35	808	818	MTHFD1L	Monofunctional C1-tetrahydrofolate synthase, mitochondrial;formate--tetrahydrofolate ligase	yes	no	3	0.0025677	65.627	None	None	None	None	None
AEIDMLDIR	LGTDDNTLIRVMVSRAEIDMLDIRAHFKRL	RVMVSRAEIDMLDIRAHFKRLYGKSLYSFI	R	A	E	I	R	A	1	1	0	2	0	0	1	0	0	2	1	0	1	0	0	0	0	0	0	0	0	0	9	0	1074.5379	P09525;P09525-3;Q6P452;P09525-2	P09525	276	284	ANXA4	Annexin A4;Annexin	yes	no	1;2	2.38E-08	185.55	By MS/MS	None	By matching	By MS/MS	By matching
AEIDMLDIRAHFK	LGTDDNTLIRVMVSRAEIDMLDIRAHFKRL	SRAEIDMLDIRAHFKRLYGKSLYSFIKGDT	R	A	E	F	K	R	2	1	0	2	0	0	1	0	1	2	1	1	1	1	0	0	0	0	0	0	0	0	13	1	1557.7973	P09525;P09525-3;Q6P452;P09525-2	P09525	276	288	ANXA4	Annexin A4;Annexin	yes	no	2;3;4	0.00035429	114.02	None	By MS/MS	None	None	By matching
AEIELFVNR	PVNFCDEEKKSDECKAEIELFVNRLDSVES	KSDECKAEIELFVNRLDSVESVLPYEYTAF	K	A	E	N	R	L	1	1	1	0	0	0	2	0	0	1	1	0	0	1	0	0	0	0	0	1	0	0	9	0	1089.5819	Q99805	Q99805	58	66	TM9SF2	Transmembrane 9 superfamily member 2	yes	yes	2	1.7941E-11	202.17	By MS/MS	None	None	None	None
AEIGIAMGSGTAVAK	AMTGDGVNDAPALKKAEIGIAMGSGTAVAK	AEIGIAMGSGTAVAKTASEMVLADDNFSTI	K	A	E	A	K	T	4	0	0	0	0	0	1	3	0	2	0	1	1	0	0	1	1	0	0	1	0	0	15	0	1374.7177	P16615;P16615-5;P16615-2;P16615-3;P16615-4;H7C5W9;Q93084;Q93084-4;Q93084-3;Q93084-7;Q93084-1;Q93084-6;Q93084-5	P16615	713	727	ATP2A2;ATP2A3	Sarcoplasmic/endoplasmic reticulum calcium ATPase 2;P-type Ca(2+) transporter;Sarcoplasmic/endoplasmic reticulum calcium ATPase 3	no	no	2	0.0011647	87.026	None	By MS/MS	None	None	By matching
AEIIHHLADLLTDQRDEILLANKK	RSGGRMLATLEPEQRAEIIHHLADLLTDQR	LLTDQRDEILLANKKDLEEAEGRLAAPLLK	R	A	E	K	K	D	3	1	1	3	0	1	2	0	2	3	5	2	0	0	0	0	1	0	0	0	0	0	24	2	2768.5185	P54886;P54886-2	P54886	386	409	ALDH18A1	Delta-1-pyrroline-5-carboxylate synthase;Glutamate 5-kinase;Gamma-glutamyl phosphate reductase	yes	no	4;5	9.4788E-06	115.95	None	None	None	None	By MS/MS
AEIISEIR	FLSCFSQFTEQGNKRAEIISEIRAQLEACQ	TEQGNKRAEIISEIRAQLEACQQERQFEVK	R	A	E	I	R	A	1	1	0	0	0	0	2	0	0	3	0	0	0	0	0	1	0	0	0	0	0	0	8	0	929.5182	Q9Y6K5;A0A7P0TAU8;A0A7P0Z4F1;A0A7P0T9J0;A0A7P0Z4D0;A0A7P0T9W6;A0A7P0TAC0;A0A7P0Z4F5	Q9Y6K5	837	844	OAS3	2-5-oligoadenylate synthase 3;2-5 oligoadenylate synthase	yes	no	2	0.014556	66.073	None	None	None	None	None
AEIITVSDGR	ATLLRALQALQQEHKAEIITVSDGRGVKFF	QQEHKAEIITVSDGRGVKFF__________	K	A	E	G	R	G	1	1	0	1	0	0	1	1	0	2	0	0	0	0	0	1	1	0	0	1	0	0	10	0	1059.556	Q9BRG1;K7EKV4	Q9BRG1	162	171	VPS25	Vacuolar protein-sorting-associated protein 25	yes	no	2	0.00059669	107.57	By MS/MS	None	By matching	None	None
AEISCIDNK	AGEGGLDLAIEGPSKAEISCIDNKDGTCTV	IEGPSKAEISCIDNKDGTCTVTYLPTLPGD	K	A	E	N	K	D	1	0	1	1	1	0	1	0	0	2	0	1	0	0	0	1	0	0	0	0	0	0	9	0	1048.4859	O75369;O75369-2;O75369-9;O75369-6;O75369-3;E7EN95;O75369-7;O75369-5;O75369-4;O75369-8;A0A804HK76;A0A804HL72	O75369	1864	1872	FLNB	Filamin-B	no	no	2	0.0016243	96.027	None	By MS/MS	By matching	None	By matching
AEISCTDNQDGTCSVSYLPVLPGDYSILVK	AGEGGLSLAIEGPSKAEISCTDNQDGTCSV	SYLPVLPGDYSILVKYNEQHVPGSPFTARV	K	A	E	V	K	Y	1	0	1	3	2	1	1	2	0	2	3	1	0	0	2	4	2	0	2	3	0	0	30	0	3300.553	P21333-2;P21333;Q60FE5	P21333-2	1900	1929	FLNA	Filamin-A	yes	no	3;4	4.1196E-15	178.69	By MS/MS	By MS/MS	By MS/MS	By MS/MS	By MS/MS
AEISCTDNQDGTCSVSYLPVLPGDYSILVKYNEQHVPGSPFTAR	AGEGGLSLAIEGPSKAEISCTDNQDGTCSV	KYNEQHVPGSPFTARVTGDDSMRMSHLKVG	K	A	E	A	R	V	2	1	2	3	2	2	2	3	1	2	3	1	0	1	4	5	3	0	3	4	0	0	44	1	4884.3011	P21333-2;P21333;Q60FE5	P21333-2	1900	1943	FLNA	Filamin-A	yes	no	4	3.336E-10	103.35	None	None	By MS/MS	None	By MS/MS
AEISDLDRQIEQLR	______________________________	MAEISDLDRQIEQLRRCELIKESEVKALCA	M	A	E	L	R	R	1	2	0	2	0	2	2	0	0	2	2	0	0	0	0	1	0	0	0	0	0	0	14	1	1684.8744	P60510;H3BV22;H3BTA2;H3BPN5;H3BVE3;I3L4X0	P60510	2	15	PPP4C	Serine/threonine-protein phosphatase 4 catalytic subunit;Serine/threonine-protein phosphatase	yes	no	2	0.029217	91.093	None	None	None	None	None
AEISFEDR	AGAGGLAIAVEGPSKAEISFEDRKDGSCGV	AVEGPSKAEISFEDRKDGSCGVAYVVQEPG	K	A	E	D	R	K	1	1	0	1	0	0	2	0	0	1	0	0	0	1	0	1	0	0	0	0	0	0	8	0	965.44543	P21333-2;P21333;Q60FE5;A0A7P0NMY4;H0Y5C6	P21333-2	2273	2280	FLNA	Filamin-A	yes	no	2	2.3472E-05	159.04	By MS/MS	By matching	By MS/MS	By MS/MS	By MS/MS
AEISFEDRK	AGAGGLAIAVEGPSKAEISFEDRKDGSCGV	VEGPSKAEISFEDRKDGSCGVAYVVQEPGD	K	A	E	R	K	D	1	1	0	1	0	0	2	0	0	1	0	1	0	1	0	1	0	0	0	0	0	0	9	1	1093.5404	P21333-2;P21333;Q60FE5;A0A7P0NMY4;H0Y5C6	P21333-2	2273	2281	FLNA	Filamin-A	yes	no	2	3.6514E-07	184.49	By MS/MS	By MS/MS	By MS/MS	By MS/MS	By MS/MS
AEISFEDRKDGSCGVAYVVQEPGDYEVSVK	AGAGGLAIAVEGPSKAEISFEDRKDGSCGV	AYVVQEPGDYEVSVKFNEEHIPDSPFVVPV	K	A	E	V	K	F	2	1	0	3	1	1	4	3	0	1	0	2	0	1	1	3	0	0	2	5	0	0	30	2	3332.5507	P21333-2;P21333;Q60FE5;A0A7P0NMY4;H0Y5C6	P21333-2	2273	2302	FLNA	Filamin-A	yes	no	3;4	3.9259E-09	153.01	None	By MS/MS	None	None	By MS/MS
AEITDAEGLGLK	PSKPPPVELRAAALRAEITDAEGLGLKLED	ALRAEITDAEGLGLKLEDRETVIKELKKSL	R	A	E	L	K	L	2	0	0	1	0	0	2	2	0	1	2	1	0	0	0	0	1	0	0	0	0	0	12	0	1215.6347	Q14203-3;A0A7P0Z4C3;E7EX90;Q14203;A0A804CDA6;Q14203-4;Q14203-6;Q14203-2;Q14203-5	Q14203-3	896	907	DCTN1	Dynactin subunit 1	yes	no	2	0.0033187	83.883	None	None	By matching	By MS/MS	By MS/MS
AEIWLIR	KALGRPTTLCETVGKAEIWLIRTYWDFEFP	TLCETVGKAEIWLIRTYWDFEFPQPYQPNF	K	A	E	I	R	T	1	1	0	0	0	0	1	0	0	2	1	0	0	0	0	0	0	1	0	0	0	0	7	0	899.52289	Q6UWM9	Q6UWM9	251	257	UGT2A3	UDP-glucuronosyltransferase 2A3	no	no	2	0.0072829	91.584	None	None	None	None	By MS/MS
AEKDEPGAWEETFK	ETPRDGDKPEETQGKAEKDEPGAWEETFKT	KAEKDEPGAWEETFKTHSDSKPYGPMSVGL	K	A	E	F	K	T	2	0	0	1	0	0	4	1	0	0	0	2	0	1	1	0	1	1	0	0	0	0	14	1	1635.7417	Q14697;Q14697-2;F5H6X6;E9PKU7	Q14697	218	231	GANAB	Neutral alpha-glucosidase AB	yes	no	2	0.037125	75.479	None	None	None	None	None
AEKSEEYAEQLHVQLADK	DKESLKKAIRAQKERAEKSEEYAEQLHVQL	SEEYAEQLHVQLADKDLYVAEALSTLESWR	R	A	E	D	K	D	3	0	0	1	0	2	4	0	1	0	2	2	0	0	0	1	0	0	1	1	0	0	18	1	2087.0171	A0A8J8Z1C3;A0A8J8YVX4;Q5BJF6-7;Q5BJF6;Q5BJF6-3;Q5BJF6-9;Q5BJF6-8;Q5BJF6-5;Q5BJF6-6;Q5BJF6-10;Q5BJF6-2;Q5BJF6-4;Q5T4C3	A0A8J8Z1C3	477	494	ODF2	Outer dense fiber protein 2	yes	no	4	0.093732	41.871	None	None	None	None	None
AELAELPLR	KIFSFAHQTISALIKAELAELPLRLFLQGA	ISALIKAELAELPLRLFLQGALAAGEIGFE	K	A	E	L	R	L	2	1	0	0	0	0	2	0	0	0	3	0	0	0	1	0	0	0	0	0	0	0	9	0	1010.576	Q96QK1	Q96QK1	574	582	VPS35	Vacuolar protein sorting-associated protein 35	yes	yes	2	0.034906	71.501	None	None	By matching	By matching	None
AELATEEFLPVTPILEGFVILR	FQTHTTPVLLAHGERAELATEEFLPVTPIL	FLPVTPILEGFVILRKNPNYDL________	R	A	E	L	R	K	2	1	0	0	0	0	4	1	0	2	4	0	0	2	2	0	2	0	0	2	0	0	22	0	2456.3567	Q13200;Q13200-3;Q13200-2	Q13200	880	901	PSMD2	26S proteasome non-ATPase regulatory subunit 2	yes	no	2;3	3.2423E-26	172.84	By MS/MS	None	None	None	By MS/MS
AELDDTPMR	GFIKLESRALAEIAKAELDDTPMRGRQLRV	LAEIAKAELDDTPMRGRQLRVRFATHAAAL	K	A	E	M	R	G	1	1	0	2	0	0	1	0	0	0	1	0	1	0	1	0	1	0	0	0	0	0	9	0	1046.4703	P23246;A0A8Q3WMA7;P23246-2	P23246	350	358	SFPQ	Splicing factor, proline- and glutamine-rich	yes	no	2	0.00047782	115.49	By matching	None	By MS/MS	By MS/MS	By MS/MS
AELDDTPMRGR	GFIKLESRALAEIAKAELDDTPMRGRQLRV	EIAKAELDDTPMRGRQLRVRFATHAAALSV	K	A	E	G	R	Q	1	2	0	2	0	0	1	1	0	0	1	0	1	0	1	0	1	0	0	0	0	0	11	1	1259.5928	P23246;A0A8Q3WMA7;P23246-2	P23246	350	360	SFPQ	Splicing factor, proline- and glutamine-rich	yes	no	2;3	4.2652E-05	112.13	None	By MS/MS	None	None	None
AELDREDFEHVK	NWLEINPDTGAISTRAELDREDFEHVKNST	STRAELDREDFEHVKNSTYTALIIATDNGS	R	A	E	V	K	N	1	1	0	2	0	0	3	0	1	0	1	1	0	1	0	0	0	0	0	1	0	0	12	1	1486.7052	P12830;P12830-2	P12830	546	557	CDH1	Cadherin-1;E-Cad/CTF1;E-Cad/CTF2;E-Cad/CTF3	yes	no	3	0.0145	52.821	None	None	None	By MS/MS	By matching
AELEALLSSK	QEAREELERQNRALRAELEALLSSKDDVGK	NRALRAELEALLSSKDDVGKSVHELERACR	R	A	E	S	K	D	2	0	0	0	0	0	2	0	0	0	3	1	0	0	0	2	0	0	0	0	0	0	10	0	1059.5812	Q7Z406-6;Q7Z406-2;Q7Z406	Q7Z406-6	1536	1545	MYH14	Myosin-14	yes	no	2	0.0035975	84.213	None	None	None	None	None
AELELELGR	ILALKASFEKAAAGKAELELELGRIRSNAE	KAAAGKAELELELGRIRSNAEDTLRSKEQA	K	A	E	G	R	I	1	1	0	0	0	0	3	1	0	0	3	0	0	0	0	0	0	0	0	0	0	0	9	0	1028.5502	Q15149;Q15149-2;Q15149-6;A0A8I5KUE3;A0A8I5KYZ1;Q15149-7;Q15149-8;Q15149-5;E9PMV1;Q15149-3;A0A8I5KSD5;Q15149-4;Q15149-9	Q15149-4	1942	1950	PLEC	Plectin	no	no	2	0.00062873	111.95	None	None	By matching	By MS/MS	By MS/MS
AELELELGRIR	ILALKASFEKAAAGKAELELELGRIRSNAE	AAGKAELELELGRIRSNAEDTLRSKEQAEL	K	A	E	I	R	S	1	2	0	0	0	0	3	1	0	1	3	0	0	0	0	0	0	0	0	0	0	0	11	1	1297.7354	Q15149;Q15149-2;Q15149-6;A0A8I5KUE3;A0A8I5KYZ1;Q15149-7;Q15149-8;Q15149-5;E9PMV1;Q15149-3;A0A8I5KSD5;Q15149-4;Q15149-9	Q15149-4	1942	1952	PLEC	Plectin	no	no	3	1.3416E-06	140.3	None	None	None	None	None
AELERLNK	ALSLARALEEAMEQKAELERLNKQFRTEME	EEAMEQKAELERLNKQFRTEMEDLMSSKDD	K	A	E	N	K	Q	1	1	1	0	0	0	2	0	0	0	2	1	0	0	0	0	0	0	0	0	0	0	8	1	971.53999	P35579;A0A8I5KWT8;P35579-2	P35579	1493	1500	MYH9	Myosin-9	yes	no	2	0.0072448	122.18	None	By MS/MS	None	None	None
AELFTQSCADLDK	STTQTKAQRLFDANKAELFTQSCADLDKWL	NKAELFTQSCADLDKWLHGLESQIQSDDYG	K	A	E	D	K	W	2	0	0	2	1	1	1	0	0	0	2	1	0	1	0	1	1	0	0	0	0	0	13	0	1496.6817	Q01082;Q01082-2;Q01082-3	Q01082	1382	1394	SPTBN1	Spectrin beta chain, non-erythrocytic 1	no	no	2	3.2298E-05	161.62	By MS/MS	By MS/MS	By matching	By MS/MS	By matching
AELGEYIR	AILWSLSGDSRLKMRAELGEYIRRITTVPL	DSRLKMRAELGEYIRRITTVPLPTAPNIPI	R	A	E	I	R	R	1	1	0	0	0	0	2	1	0	1	1	0	0	0	0	0	0	0	1	0	0	0	8	0	949.4869	Q14204;A0A7P0T9C4;A0A7P0TA13;A0A2R8Y5T0;A0A2R8Y706;A0A7P0T9R4;A0A7P0TAW9;A0A7P0T7V5;A0A7P0T916;A0A7P0T8N2;A0A7P0TBJ7;A0A7P0TAF3;A0A7P0TB75;A0A2R8Y6H2;A0A7P0T9K2;A0A7P0T9F1;A0A7P0T8W5;A0A2R8YFZ7;A0A7P0TAM4;A0A7P0T825;A0A7P0TB64;A0A7P0TAV5;A0A7P0T990;A0A804HHY6;A0A7P0T942;A0A2R8YGC7	Q14204	2512	2519	DYNC1H1	Cytoplasmic dynein 1 heavy chain 1	yes	no	2	0.026072	66.429	By MS/MS	None	None	None	None
AELGLNEHHQNEVINYMR	______________________________	GLNEHHQNEVINYMRFARSKRGLRLKTVDS	M	A	E	M	R	F	1	1	3	0	0	1	3	1	2	1	2	0	1	0	0	0	0	0	1	1	0	0	18	0	2166.0276	Q9NQ48;A0A8V8TP88	Q9NQ48	2	19	LZTFL1	Leucine zipper transcription factor-like protein 1	yes	no	3	1.3283E-05	131.51	By MS/MS	None	None	None	By matching
AELGMGDSTSQSPPIK	GFPVRCCIVVKHLGRAELGMGDSTSQSPPI	ELGMGDSTSQSPPIKRSCPDVQISWNQGID	R	A	E	I	K	R	1	0	0	1	0	1	1	2	0	1	1	1	1	0	2	3	1	0	0	0	0	0	16	0	1616.7716	Q9NR19;Q9NR19-2	Q9NR19	256	271	ACSS2	Acetyl-coenzyme A synthetase, cytoplasmic	yes	no	2	0.0077142	72.089	None	By matching	By matching	None	None
AELGNSRDWSQITAEVTSPK	DPFKWSNTKSYEDLKAELGNSRDWSQITAE	SRDWSQITAEVTSPKVDVFNANSNLSSGPL	K	A	E	P	K	V	2	1	1	1	0	1	2	1	0	1	1	1	0	0	1	3	2	1	0	1	0	0	20	1	2188.076	P09327;B4DV78	P09327	730	749	VIL1	Villin-1	yes	no	3	4.9318E-05	101.71	None	By MS/MS	None	None	None
AELGTDLLSQLSLEDQK	EASLHAMESTRESLKAELGTDLLSQLSLED	LGTDLLSQLSLEDQKRVDALNDEIRQLQQE	K	A	E	Q	K	R	1	0	0	2	0	2	2	1	0	0	5	1	0	0	0	2	1	0	0	0	0	0	17	0	1858.9524	Q9UQE7	Q9UQE7	779	795	SMC3	Structural maintenance of chromosomes protein 3	yes	yes	2	0.00056958	90.731	None	None	None	None	None
AELIQK	______________________________	______________________________	M	A	E	Q	K	K	1	0	0	0	0	1	1	0	0	1	1	1	0	0	0	0	0	0	0	0	0	0	6	0	700.41194	O15212;A2AB88	O15212	2	7	PFDN6	Prefoldin subunit 6	yes	no	1	0.051051	80.555	None	None	None	None	None
AELIVQPELK	TIQELLQNCSDCLMRAELIVQPELKYGDGI	DCLMRAELIVQPELKYGDGIQLTRSRELDE	R	A	E	L	K	Y	1	0	0	0	0	1	2	0	0	1	2	1	0	0	1	0	0	0	0	1	0	0	10	0	1138.6598	P15924;P15924-3;P15924-2	P15924	85	94	DSP	Desmoplakin	yes	no	2	0.001475	96.331	None	By matching	By MS/MS	By MS/MS	By MS/MS
AELLQVLQSLEAVLIQTVYNTK	SEEHWVHESGRPVQRAELLQVLQSLEAVLI	QSLEAVLIQTVYNTKMASVGLSDIAMDTTV	R	A	E	T	K	M	2	0	1	0	0	3	2	0	0	1	5	1	0	0	0	1	2	0	1	3	0	0	22	0	2472.3839	P98160	P98160	680	701	HSPG2	Basement membrane-specific heparan sulfate proteoglycan core protein;Endorepellin;LG3 peptide	yes	yes	2;3	2.5730999999999998E-102	401.79	By MS/MS	None	By MS/MS	By MS/MS	By MS/MS
AELLQVLQSLEAVLIQTVYNTKMASVGLSDIAMDTTVTHATSHGR	SEEHWVHESGRPVQRAELLQVLQSLEAVLI	IAMDTTVTHATSHGRAHSVEECRCPIGYSG	R	A	E	G	R	A	5	1	1	2	0	3	2	2	2	2	6	1	2	0	0	4	6	0	1	5	0	0	45	1	4811.4838	P98160	P98160	680	724	HSPG2	Basement membrane-specific heparan sulfate proteoglycan core protein;Endorepellin;LG3 peptide	yes	yes	5	9.6711E-05	57.068	None	None	None	None	None
AELLVTEAPSK	YICTCRNLHQSNTSRAELLVTEAPSKPITV	NTSRAELLVTEAPSKPITVTVEEQRSQSVR	R	A	E	S	K	P	2	0	0	0	0	0	2	0	0	0	2	1	0	0	1	1	1	0	0	1	0	0	11	0	1156.634	P98160	P98160	1759	1769	HSPG2	Basement membrane-specific heparan sulfate proteoglycan core protein;Endorepellin;LG3 peptide	yes	yes	1;2	8.0163E-05	127.76	By MS/MS	None	By MS/MS	By MS/MS	None
AELLVTEAPSKPITVTVEEQR	YICTCRNLHQSNTSRAELLVTEAPSKPITV	EAPSKPITVTVEEQRSQSVRPGADVTFICT	R	A	E	Q	R	S	2	1	0	0	0	1	4	0	0	1	2	1	0	0	2	1	3	0	0	3	0	0	21	1	2309.2478	P98160	P98160	1759	1779	HSPG2	Basement membrane-specific heparan sulfate proteoglycan core protein;Endorepellin;LG3 peptide	yes	yes	2;3	2.9462E-79	260.12	By MS/MS	None	By MS/MS	By MS/MS	By MS/MS
AELMEISEDK	TTDFNVIVEALSKSKAELMEISEDKTKIRR	LSKSKAELMEISEDKTKIRRSPSKPLPEVT	K	A	E	D	K	T	1	0	0	1	0	0	3	0	0	1	1	1	1	0	0	1	0	0	0	0	0	0	10	0	1163.538	P05455;E7ERC4;E9PGX9;E9PFL9	P05455	77	86	SSB	Lupus La protein	yes	no	2	0.0025575	90.15	None	By MS/MS	None	None	None
AELNEFLTR	QISKKRKFVADGIFKAELNEFLTRELAEDG	ADGIFKAELNEFLTRELAEDGYSGVEVRVT	K	A	E	T	R	E	1	1	1	0	0	0	2	0	0	0	2	0	0	1	0	0	1	0	0	0	0	0	9	0	1091.5611	P23396;P23396-2;E9PL09;E9PPU1;F2Z2S8;H0YCJ7;H0YEU2;H0YF32;E9PQ96;E9PJH4;E9PK82;E9PQX2;H0YES8	P23396	19	27	RPS3	Small ribosomal subunit protein uS3;40S ribosomal protein S3	yes	no	2	4.4387E-07	175.51	By MS/MS	By MS/MS	By MS/MS	By MS/MS	By MS/MS
AELNEFLTRELAEDGYSGVEVR	QISKKRKFVADGIFKAELNEFLTRELAEDG	TRELAEDGYSGVEVRVTPTRTEIIILATRT	K	A	E	V	R	V	2	2	1	1	0	0	5	2	0	0	3	0	0	1	0	1	1	0	1	2	0	0	22	1	2496.2132	P23396;P23396-2;E9PL09;E9PPU1;F2Z2S8;H0YCJ7;H0YEU2;H0YF32;E9PQ96;E9PJH4;E9PK82	P23396	19	40	RPS3	Small ribosomal subunit protein uS3;40S ribosomal protein S3	yes	no	3	4.6261E-07	97.253	None	None	By matching	By MS/MS	None
AELNTHVNVK	______________________________	______________________________	M	A	E	V	K	E	1	0	2	0	0	0	1	0	1	0	1	1	0	0	0	0	1	0	0	2	0	0	10	0	1123.5986	Q9NUQ6;Q9NUQ6-2;Q4ZFW0;F8WAV0;C9IZC3;C9J8M7;F2Z2S1;C9JKE4;F8VZ02;F8VT91;C9JGM8;F8W6C2	Q9NUQ6	2	11	SPATS2L	SPATS2-like protein	yes	no	2	0.055	66.27	None	By MS/MS	By matching	By matching	By matching
AELQELNAR	______________________________	QTGPEKAELQELNARLYDYVCRVRELEREN	K	A	E	A	R	L	2	1	1	0	0	1	2	0	0	0	2	0	0	0	0	0	0	0	0	0	0	0	9	0	1042.5407	A0A075B7B1;O15061-2;C9JIE4;O15061-3;O15061	O15061	13	21	SYNM	Synemin	no	no	2	1.7415E-10	190.51	By MS/MS	None	By MS/MS	By MS/MS	By MS/MS
AELQELNARLYDYVCR	______________________________	ELQELNARLYDYVCRVRELERENLLLEEEL	K	A	E	C	R	V	2	2	1	1	1	1	2	0	0	0	3	0	0	0	0	0	0	0	2	1	0	0	16	1	2011.9786	A0A075B7B1;O15061-2;C9JIE4;O15061-3;O15061	O15061	13	28	SYNM	Synemin	no	no	3	1.3536E-05	117	None	None	None	None	None
AELQEVQITEEK	______________________________	______________________________	M	A	E	E	K	P	1	0	0	0	0	2	4	0	0	1	1	1	0	0	0	0	1	0	0	1	0	0	12	0	1415.7144	Q9UN36;Q9UN36-3;G3V2I9;G3V5S0;G3V383;G3V3P1;G3V2A6;G3V358;G3V3D5;G3V2T2;G3V4T9;G3V3P6;G3V552;G3V2S0;G3V5P9;G3V5B5;G3V4X3;Q9UN36-2;Q9UN36-5;Q9UN36-4;G3V4S9;G3V5H8;G3V5G0;G3V392;G3V5B7;G3V271;G3V3X2;G3V4S2;G3V239;G3V285;G3V280;G3V5A6;G3V3X3;G3V5G7;G3V2Y3;G3V3C3;G3V5D7;G3V5V9;G3V420;G3V237	Q9UN36-2	2	13	NDRG2	Protein NDRG2	no	no	2	4.843E-05	143.24	By MS/MS	None	None	None	By MS/MS
AELQEVQITEEKPLLPGQTPEAAK	______________________________	EEKPLLPGQTPEAAKTHSVETPYGSVTFTV	M	A	E	A	K	T	3	0	0	0	0	3	5	1	0	1	3	2	0	0	3	0	2	0	0	1	0	0	24	1	2618.3803	Q9UN36;Q9UN36-3;G3V2I9;G3V5S0;G3V383;G3V3P1;G3V2A6;G3V358;G3V3D5;G3V2T2;G3V4T9;G3V3P6;G3V552;G3V2S0;G3V5P9;G3V5B5;G3V4X3;Q9UN36-2;Q9UN36-5;Q9UN36-4;G3V4S9;G3V5H8;G3V5G0;G3V392;G3V5B7;G3V271;G3V3X2;G3V4S2;G3V239;G3V285;G3V280;G3V5A6;G3V3X3;G3V5G7;G3V2Y3;G3V3C3;G3V5D7;G3V5V9;G3V420;G3V237	Q9UN36-2	2	25	NDRG2	Protein NDRG2	no	no	2;3	6.7363E-05	115.31	None	By matching	None	None	None
AELQHIATDDNLVFTVPEFR	ASVFSFGLGAQAASRAELQHIATDDNLVFT	IATDDNLVFTVPEFRSFGDLQEKLLPYIVG	R	A	E	F	R	S	2	1	1	2	0	1	2	0	1	1	2	0	0	2	1	0	2	0	0	2	0	0	20	0	2314.1594	P12111;P12111-2;P12111-5	P12111	387	406	COL6A3	Collagen alpha-3(VI) chain	no	no	3	3.1694E-10	151.28	By MS/MS	None	By MS/MS	None	By MS/MS
AELQLPPPPPPGHYGAWAAQELQAK	______________________________	PGHYGAWAAQELQAKLAEIGAPIQGNREEL	K	A	E	A	K	L	5	0	0	0	0	3	2	2	1	0	3	1	0	0	6	0	0	1	1	0	0	0	25	0	2665.3653	Q13435;E9PPJ0;E9PJ04;E9PJT3;H0YCG1	Q13435	11	35	SF3B2	Splicing factor 3B subunit 2	yes	no	3	0.013885	47.018	None	None	None	None	None
AELRVLVAVK	______________________________	______________________________	M	A	E	V	K	R	2	1	0	0	0	0	1	0	0	0	2	1	0	0	0	0	0	0	0	3	0	0	10	1	1096.6968	P38117;M0QY67	P38117	2	11	ETFB	Electron transfer flavoprotein subunit beta	yes	no	2	0.031986	79.148	None	None	None	None	None
AELSEEALLSVLPTIRVPK	______________________________	EEALLSVLPTIRVPKAGDRVHKDECAFSFD	M	A	E	P	K	A	2	1	0	0	0	0	3	0	0	1	4	1	0	0	2	2	1	0	0	2	0	0	19	1	2064.1831	P45974-2;P45974;F5H571	P45974-2	2	20	USP5	Ubiquitin carboxyl-terminal hydrolase 5	yes	no	3	1.2864E-08	112.74	None	None	None	None	None
AELSEGKCAELEEELK	KLVIIESDLERAEERAELSEGKCAELEEEL	ELSEGKCAELEEELKTVTNNLKSLEAQAEK	R	A	E	L	K	T	2	0	0	0	1	0	6	1	0	0	3	2	0	0	0	1	0	0	0	0	0	0	16	1	1833.8666	H0YKJ4;H0YK48;A0A494BZZ2;P09493-5;A0A994J554;A0A494C0V8;P09493-7;P09493-6;P09493-9;P09493;A0A0S2Z4G6;Q6ZN40	Q6ZN40	225	240	TPM1	Tropomyosin alpha-1 chain	no	no	2;3	8.2832E-22	261.35	By MS/MS	None	None	None	None
AELSEGQVR	KLVIIESDLERAEERAELSEGQVRQLEEQL	ERAEERAELSEGQVRQLEEQLRIMDQTLKA	R	A	E	V	R	Q	1	1	0	0	0	1	2	1	0	0	1	0	0	0	0	1	0	0	0	1	0	0	9	0	987.49852	P09493-8	P09493-8	183	191	TPM1	Tropomyosin alpha-1 chain	no	no	2	0.00011933	143.89	By MS/MS	None	None	By matching	None
AELSSLQTAR	EKTRLALEAEVSELRAELSSLQTARQEGEQ	VSELRAELSSLQTARQEGEQRRRRLELQLQ	R	A	E	A	R	Q	2	1	0	0	0	1	1	0	0	0	2	0	0	0	0	2	1	0	0	0	0	0	10	0	1074.5669	Q7Z406-6;Q7Z406-2;Q7Z406;Q7Z406-4;Q7Z406-5	Q7Z406-6	1263	1272	MYH14	Myosin-14	yes	no	2	0.00016118	122.13	None	None	None	None	None
AELTALESLIEMGFPRGRAEK	______________________________	ESLIEMGFPRGRAEKALALTGNQGIEAAMD	M	A	E	E	K	A	3	2	0	0	0	0	4	2	0	1	3	1	1	1	1	1	1	0	0	0	0	0	21	2	2317.21	Q04323;E9PJ81;E9PRQ7;Q04323-2;A0A087WTZ5	Q04323	2	22	UBXN1	UBX domain-containing protein 1	yes	no	3	2.201E-25	237.21	None	None	None	None	None
AELTLGLR	QASTGRVLLPTGNQRAELTLGLRAPPTLLS	LPTGNQRAELTLGLRAPPTLLSTSSGGKST	R	A	E	L	R	A	1	1	0	0	0	0	1	1	0	0	3	0	0	0	0	0	1	0	0	0	0	0	8	0	871.51272	A0A087X1R1;P53814-5;C9JYU8;A0A087WVP4;P53814-6;P53814;P53814-2	P53814-5	486	493	SMTN	Smoothelin	no	no	2	2.7721E-10	186.67	By MS/MS	None	By MS/MS	By MS/MS	By MS/MS
AELTLGLRAPPTLLSTSSGGK	QASTGRVLLPTGNQRAELTLGLRAPPTLLS	LRAPPTLLSTSSGGKSTITRVNSPGTLARL	R	A	E	G	K	S	2	1	0	0	0	0	1	3	0	0	5	1	0	0	2	3	3	0	0	0	0	0	21	1	2068.1528	A0A087X1R1;P53814-5;C9JYU8;A0A087WVP4;P53814-6;P53814;P53814-2	P53814-5	486	506	SMTN	Smoothelin	no	no	2;3	1.1185E-65	250.28	None	By MS/MS	None	None	By matching
AELVGQLQR	RLKVRFCTNESQKSRAELVGQLQRLGFDIS	ESQKSRAELVGQLQRLGFDISEQEVTAPAP	R	A	E	Q	R	L	1	1	0	0	0	2	1	1	0	0	2	0	0	0	0	0	0	0	0	1	0	0	9	0	1012.5665	Q9H008;Q5T1Z0;Q9H008-2	Q9H008	62	70	LHPP	Phospholysine phosphohistidine inorganic pyrophosphate phosphatase	yes	no	2	0.00026737	136.11	By MS/MS	None	None	None	None
AEMADQAAAWLTR	TTAYALLHLLLHEGKAEMADQAAAWLTRQG	GKAEMADQAAAWLTRQGSFQGGFRSTQDTV	K	A	E	T	R	Q	5	1	0	1	0	1	1	0	0	0	1	0	1	0	0	0	1	1	0	0	0	0	13	0	1432.6769	A0A0G2JL54;F5GXS0;A0A140TA29;A0A3B3ISD7;A0A0G2JPR0;A0A140TA49;P0C0L5;A0A3B3ISA6	P0C0L5	1279	1291	C4B_2;C4B;C4A	Complement C4-B;Complement C4 beta chain;Complement C4-B alpha chain;C4a anaphylatoxin;C4b-B;C4d-B;Complement C4 gamma chain	no	no	2;3	1.6621E-09	208.74	By MS/MS	By MS/MS	By MS/MS	By MS/MS	None
AEMDAAIASCK	PATNEVIGRVPQATKAEMDAAIASCKRAFP	QATKAEMDAAIASCKRAFPAWADTSVLSRQ	K	A	E	C	K	R	4	0	0	1	1	0	1	0	0	1	0	1	1	0	0	1	0	0	0	0	0	0	11	0	1165.5107	Q02252;Q02252-2	Q02252	77	87	ALDH6A1	Methylmalonate-semialdehyde/malonate-semialdehyde dehydrogenase [acylating], mitochondrial	yes	no	2	3.4655E-05	135.72	By MS/MS	By MS/MS	None	None	By matching
AEMDMVAWGVDLASVEQHINSHR	KHVTSECLGWMRQQRAEMDMVAWGVDLASV	GVDLASVEQHINSHRGIHNSIGDYRWQLDK	R	A	E	H	R	G	3	1	1	2	0	1	2	1	2	1	1	0	2	0	0	2	0	1	0	3	0	0	23	0	2594.2006	P15924;P15924-3;P15924-2	P15924	200	222	DSP	Desmoplakin	yes	no	4	1.0958E-15	178.41	None	None	None	None	None
AEMDQILHGLDK	KAYSRGLEKAGLLTKAEMDQILHGLDKVAE	LTKAEMDQILHGLDKVAEEWAQGTFKLNSN	K	A	E	D	K	V	1	0	0	2	0	1	1	1	1	1	2	1	1	0	0	0	0	0	0	0	0	0	12	0	1368.6708	P04424;P04424-2;P04424-3;A0A5F9ZHM8;A0A5F9ZHC6	P04424	58	69	ASL	Argininosuccinate lyase	yes	no	3	0.00037106	91.914	None	None	By matching	By MS/MS	By MS/MS
AEMEDLVSSK	LEAKEELERTNKMLKAEMEDLVSSKDDVGK	NKMLKAEMEDLVSSKDDVGKNVHELEKSKR	K	A	E	S	K	D	1	0	0	1	0	0	2	0	0	0	1	1	1	0	0	2	0	0	0	1	0	0	10	0	1107.5118	P35749;P35749-2;P35749-3	P35749-2	1518	1527	MYH11	Myosin-11	no	no	1;2	0.00011792	131.11	By MS/MS	By MS/MS	By MS/MS	By MS/MS	By MS/MS
AEMEDLVSSKDDVGK	LEAKEELERTNKMLKAEMEDLVSSKDDVGK	AEMEDLVSSKDDVGKNVHELEKSKRALETQ	K	A	E	G	K	N	1	0	0	3	0	0	2	1	0	0	1	2	1	0	0	2	0	0	0	2	0	0	15	1	1621.7505	P35749;P35749-2;P35749-3	P35749-2	1518	1532	MYH11	Myosin-11	no	no	2;3	4.5888E-29	266.78	By matching	By MS/MS	By MS/MS	By MS/MS	By MS/MS
AEMEDLVSSKDDVGKNVHELEK	LEAKEELERTNKMLKAEMEDLVSSKDDVGK	SSKDDVGKNVHELEKSKRALETQMEEMKTQ	K	A	E	E	K	S	1	0	1	3	0	0	4	1	1	0	2	3	1	0	0	2	0	0	0	3	0	0	22	2	2471.185	P35749;P35749-2;P35749-3	P35749-2	1518	1539	MYH11	Myosin-11	no	no	3;4	1.2744E-38	209.97	None	None	None	None	By MS/MS
AEMELGLR	HLTKDMLLEVKKRMRAEMELGLRKQTHNNA	EVKKRMRAEMELGLRKQTHNNAVVKMLPSF	R	A	E	L	R	K	1	1	0	0	0	0	2	1	0	0	2	0	1	0	0	0	0	0	0	0	0	0	8	0	917.46405	P19367;A0A994J753;P19367-3;P19367-2;P19367-4;A0A994J761;A0A994J758;A0A994J6R1;A0A994J4Q0;A0A994J432	P19367	493	500	HK1	Hexokinase-1	yes	no	2	0.13808	47.849	None	None	None	None	None
AEMWLIR	EVLGRPTTLFETMGKAEMWLIRTYWDFEFP	TLFETMGKAEMWLIRTYWDFEFPRPFLPNV	K	A	E	I	R	T	1	1	0	0	0	0	1	0	0	1	1	0	1	0	0	0	0	1	0	0	0	0	7	0	917.47931	O75795;P54855;A0A0G2JMZ5;A0A804HJ67	O75795	254	260	UGT2B17;UGT2B15	UDP-glucuronosyltransferase 2B17;UDP-glucuronosyltransferase 2B15;UDP-glucuronosyltransferase	yes	no	2	0.00020184	146.21	None	None	None	None	By MS/MS
AENACVPPFTIEVK	SYNEWDPLEEVIVGRAENACVPPFTIEVKA	RAENACVPPFTIEVKANTYEKYWPFYQKQG	R	A	E	V	K	A	2	0	1	0	1	0	2	0	0	1	0	1	0	1	2	0	1	0	0	2	0	0	14	0	1573.781	P50440;A0A6Q8PHC6;P50440-2;A0A6Q8PGA2;P50440-3;A0A6Q8PFC6;H0YKW9;A0A6Q8PF48	P50440	83	96	GATM	Glycine amidinotransferase, mitochondrial;Glycine amidinotransferase	yes	no	2	0.0019919	81.709	None	None	None	None	None
AENDVDNELLDYEDDEVETAAGGDGAEAPAKK	______________________________	ETAAGGDGAEAPAKKDVKGSYVSIHSSGFR	M	A	E	K	K	D	6	0	2	6	0	0	6	3	0	0	2	2	0	0	1	0	1	0	1	2	0	0	32	1	3349.4594	Q13838;Q13838-2;Q5STU3;F6WLT2;F6TRA5;A0A0A0MT12;F6S4E6;F6R6M7;F6S2B7;F6U6E2;A0A0G2JHN7	Q13838	2	33	DDX39B	Spliceosome RNA helicase DDX39B;RNA helicase	yes	no	3	1.4676E-06	136.02	By matching	By MS/MS	By MS/MS	By MS/MS	None
AENELKELEQK	AKEDELQKTKERQQKAENELKELEQKHSQL	RQQKAENELKELEQKHSQLTEEKNLLQEQL	K	A	E	Q	K	H	1	0	1	0	0	1	4	0	0	0	2	2	0	0	0	0	0	0	0	0	0	0	11	1	1329.6776	P35749;P35749-2;P35749-3	P35749-2	878	888	MYH11	Myosin-11	no	no	2;3	3.6179000000000003E-62	320.59	None	By MS/MS	By MS/MS	By MS/MS	By MS/MS
AENFFILR	EKILCHKFMRFMMMRAENFFILRRKPVEGY	MRFMMMRAENFFILRRKPVEGYDISFLITN	R	A	E	L	R	R	1	1	1	0	0	0	1	0	0	1	1	0	0	2	0	0	0	0	0	0	0	0	8	0	1008.5393	P59998;F8WCF6;P59998-3;F8WDD7;A0A0A6YYG9;P59998-2;R4GN08;P59998-4	P59998	98	105	ARPC4;ARPC4-TTLL3	Actin-related protein 2/3 complex subunit 4	yes	no	2	3.4505E-05	154.35	By MS/MS	By matching	By MS/MS	By MS/MS	By matching
AENGESSGPPRPSRGPAAAQGSAAAPAEPK	______________________________	PAAAQGSAAAPAEPKIIKVTVKTPKEKEEF	M	A	E	P	K	I	8	2	1	0	0	1	3	4	0	0	0	1	0	0	6	4	0	0	0	0	0	0	30	2	2814.3645	Q9UHD9	Q9UHD9	2	31	UBQLN2	Ubiquilin-2	yes	yes	3	0.010893	51.568	None	None	None	None	None
AENGKLVINGNPITIFQERDPSK	FQYDSTHGKFHGTVKAENGKLVINGNPITI	NGNPITIFQERDPSKIKWGDAGAEYVVEST	K	A	E	S	K	I	1	1	3	1	0	1	2	2	0	3	1	2	0	1	2	1	1	0	0	1	0	0	23	2	2539.3395	P04406;P04406-2	P04406	62	84	GAPDH	Glyceraldehyde-3-phosphate dehydrogenase	yes	no	3;4	4.6663E-07	138.08	None	By MS/MS	None	None	None
AENNPWVTPIADQFQLGVSHVFEYIR	ELGNLDLTGQKQVFKAENNPWVTPIADQFQ	DQFQLGVSHVFEYIRSETYKYLYGRHMQAN	K	A	E	I	R	S	2	1	2	1	0	2	2	1	1	2	1	0	0	2	2	1	1	1	1	3	0	0	26	0	3029.5036	Q15404;Q15404-2	Q15404	213	238	RSU1	Ras suppressor protein 1	yes	no	3	1.4248E-47	238.63	By MS/MS	None	By MS/MS	By MS/MS	By MS/MS
AENNPWVTPIADQFQLGVSHVFEYIRSETYK	ELGNLDLTGQKQVFKAENNPWVTPIADQFQ	GVSHVFEYIRSETYKYLYGRHMQANPEPPK	K	A	E	Y	K	Y	2	1	2	1	0	2	3	1	1	2	1	1	0	2	2	2	2	1	2	3	0	0	31	1	3637.7841	Q15404;Q15404-2	Q15404	213	243	RSU1	Ras suppressor protein 1	yes	no	4	7.356E-95	293.47	None	None	None	None	None
AENNSEVGASGYGVPGPTWDR	PTTMGGPLPPHLALKAENNSEVGASGYGVP	VGASGYGVPGPTWDRGANLKDYYSRKEEQE	K	A	E	D	R	G	2	1	2	1	0	0	2	4	0	0	0	0	0	0	2	2	1	1	1	2	0	0	21	0	2161.9665	Q08211	Q08211	121	141	DHX9	ATP-dependent RNA helicase A	yes	yes	2;3	2.7189000000000003E-25	236.17	By MS/MS	By matching	By MS/MS	By MS/MS	By MS/MS
AENPSLENHR	______________________________	______________________________	M	A	E	H	R	I	1	1	2	0	0	0	2	0	1	0	1	0	0	0	1	1	0	0	0	0	0	0	10	0	1165.5476	O00505	O00505	2	11	KPNA3	Importin subunit alpha-4	yes	yes	2	0.10019	46.001	None	By matching	By matching	By matching	By matching
AENPSLENHRIK	______________________________	______________________________	M	A	E	I	K	S	1	1	2	0	0	0	2	0	1	1	1	1	0	0	1	1	0	0	0	0	0	0	12	1	1406.7266	O00505	O00505	2	13	KPNA3	Importin subunit alpha-4	no	no		1	NaN	None	None	None	None	None
AENQVLAMR	KLKDELASTKQKLEKAENQVLAMRKQSEGL	KQKLEKAENQVLAMRKQSEGLTKEYDRLLE	K	A	E	M	R	K	2	1	1	0	0	1	1	0	0	0	1	0	1	0	0	0	0	0	0	1	0	0	9	0	1030.523	P51572-2;P51572;A0A2R8Y5M6	P51572-2	272	280	BCAP31	B-cell receptor-associated protein 31;B-cell receptor-associated protein	yes	no	2	0.00036595	121.85	None	None	None	By MS/MS	By MS/MS
AENQVLAMRK	KLKDELASTKQKLEKAENQVLAMRKQSEGL	QKLEKAENQVLAMRKQSEGLTKEYDRLLEE	K	A	E	R	K	Q	2	1	1	0	0	1	1	0	0	0	1	1	1	0	0	0	0	0	0	1	0	0	10	1	1158.6179	P51572-2;P51572;A0A2R8Y5M6	P51572-2	272	281	BCAP31	B-cell receptor-associated protein 31;B-cell receptor-associated protein	yes	no	2;3	0.00044689	118.06	None	None	None	None	None
AENSSLNLIGK	EVGLVVGNSQVAFEKAENSSLNLIGKAKTK	AFEKAENSSLNLIGKAKTKENRQSIINPDW	K	A	E	G	K	A	1	0	2	0	0	0	1	1	0	1	2	1	0	0	0	2	0	0	0	0	0	0	11	0	1144.6088	P46459;K7EQD6;A0A994J5X9;A0A994J5X2;A0A994J5K9;I3L0N3;A0A994J5C5;A0A994J855;B4DH19;P46459-2;A0A994J5Y2;A0A994J7T3	P46459	188	198	NSF	Vesicle-fusing ATPase	yes	no	2	0.0043862	81.338	None	By MS/MS	None	None	None
AENYDIPSADR	SNFHMDFIVAASNLRAENYDIPSADRHKSK	SNLRAENYDIPSADRHKSKLIAGKIIPAIA	R	A	E	D	R	H	2	1	1	2	0	0	1	0	0	1	0	0	0	0	1	1	0	0	1	0	0	0	11	0	1249.5575	P22314;P22314-2;Q5JRR6	P22314	870	880	UBA1	Ubiquitin-like modifier-activating enzyme 1	yes	no	2	0.00090271	101.3	By MS/MS	None	By MS/MS	By MS/MS	By MS/MS
AEPASVAAESLAGSRAR	______________________________	PASVAAESLAGSRARAARTVLGQVVLPGEE	M	A	E	A	R	A	6	2	0	0	0	0	2	1	0	0	1	0	0	0	1	3	0	0	0	1	0	0	17	1	1641.8434	Q9NQT5-2;Q9NQT5	Q9NQT5-2	2	18	EXOSC3	Exosome complex component RRP40	yes	no	2	1.1645E-05	190.37	None	By MS/MS	None	None	None
AEPDPSHPLETQAGK	______________________________	AEPDPSHPLETQAGKVQEAQDSDSDSEGGA	M	A	E	G	K	V	2	0	0	1	0	1	2	1	1	0	1	1	0	0	3	1	1	0	0	0	0	0	15	0	1575.7529	Q8IXJ6;Q8IXJ6-4;F8WBT6	Q8IXJ6	2	16	SIRT2	NAD-dependent protein deacetylase sirtuin-2	yes	no	2	0.0013289	84.352	None	None	None	None	None
AEPDYIEDDNPELIRPQK	______________________________	DYIEDDNPELIRPQKLINPVKTSRNHQDLH	M	A	E	Q	K	L	1	1	1	3	0	1	3	0	0	2	1	1	0	0	3	0	0	0	1	0	0	0	18	1	2141.0277	Q9H098;C9J6N5;C9JQ40;C9JW51;A0A1C7CYX8;C9J3Q3;F8WCJ2;C9JYP1;C9J6Y8;X6RET8;C9JP05	Q9H098	2	19	FAM107B	Protein FAM107B	yes	no	2	2.6839E-10	201.95	None	By MS/MS	By MS/MS	By matching	None
AEPEDHYFLLTEPPLNTPENR	LMERFMEQVIFKYLRAEPEDHYFLLTEPPL	YFLLTEPPLNTPENREYTAEIMFESFNVPG	R	A	E	N	R	E	1	1	2	1	0	0	4	0	1	0	3	0	0	1	4	0	2	0	1	0	0	0	21	0	2481.1812	P61158;B4DXW1;F8WDR7	P61158	103	123	ACTR3	Actin-related protein 3	yes	no	2;3	1.0296E-10	176.4	By MS/MS	None	By MS/MS	By MS/MS	None
AEPLAFTFSHDYK	WGEHTGQLYSKFLLKAEPLAFTFSHDYKGS	LKAEPLAFTFSHDYKGSTSHHLVSRKSISA	K	A	E	Y	K	G	2	0	0	1	0	0	1	0	1	0	1	1	0	2	1	1	1	0	1	0	0	0	13	0	1524.7249	P04114;A0AAG2UUW0	P04114	1935	1947	APOB	Apolipoprotein B-100;Apolipoprotein B-48	yes	no	3	0.0012762	76.262	None	None	None	None	By matching
AEPLETFPFDQSK	VTGYNRVILAEFDYKAEPLETFPFDQSKER	YKAEPLETFPFDQSKERLSMYLMKADLMPF	K	A	E	S	K	E	1	0	0	1	0	1	2	0	0	0	1	1	0	2	2	1	1	0	0	0	0	0	13	0	1507.7195	Q9Y6N5;H3BNP9	Q9Y6N5	397	409	SQOR	Sulfide:quinone oxidoreductase, mitochondrial	yes	no	2	0.0016398	90.05	By MS/MS	None	None	None	None
AEPPKAPEQEQAAPGPAAGGEAPK	PKAEPEKTEGAAEAKAEPPKAPEQEQAAPG	EQAAPGPAAGGEAPKAAEAAAAPAESAAPA	K	A	E	P	K	A	7	0	0	0	0	2	4	3	0	0	0	2	0	0	6	0	0	0	0	0	0	0	24	1	2297.1288	P80723	P80723	98	121	BASP1	Brain acid soluble protein 1	yes	yes	3	0.0099705	57.802	None	None	None	None	None
AEPPQAMNALMR	SPSKKKKKIQKKEEKAEPPQAMNALMRLNQ	EEKAEPPQAMNALMRLNQLKPGLQYKLVSQ	K	A	E	M	R	L	3	1	1	0	0	1	1	0	0	0	1	0	2	0	2	0	0	0	0	0	0	0	12	0	1327.6377	Q12906;Q12906-5;Q12906-2;Q12906-3;Q12906-7;Q12906-4;Q12906-6	Q12906	397	408	ILF3	Interleukin enhancer-binding factor 3	no	no	2	6.4352E-05	140.5	By MS/MS	By MS/MS	None	None	By MS/MS
AEPPQCTSLAWSADGQTLFAGYTDNLVR	IVDELKQEVISTSSKAEPPQCTSLAWSADG	DGQTLFAGYTDNLVRVWQVTIGTR______	K	A	E	V	R	V	4	1	1	2	1	2	1	2	0	0	3	0	0	1	2	2	3	1	1	1	0	0	28	0	3067.4345	P63244;J3KPE3;D6RAC2;H0YAF8;D6RF23;D6RHJ5	P63244	281	308	RACK1	Small ribosomal subunit protein RACK1;Small ribosomal subunit protein RACK1, N-terminally processed;Small ribosomal subunit protein RACK1	yes	no	2;3	4.9072999999999995E-21	237.24	None	None	By MS/MS	By MS/MS	By MS/MS
AEPPQCTSLAWSADGQTLFAGYTDNLVRVWQVTIGTR	IVDELKQEVISTSSKAEPPQCTSLAWSADG	TDNLVRVWQVTIGTR_______________	K	A	E	T	R	-	4	2	1	2	1	3	1	3	0	1	3	0	0	1	2	2	5	2	1	3	0	0	37	1	4108.0113	P63244;J3KPE3;D6RAC2;H0YAF8;D6RF23;D6RHJ5	P63244	281	317	RACK1	Small ribosomal subunit protein RACK1;Small ribosomal subunit protein RACK1, N-terminally processed;Small ribosomal subunit protein RACK1	yes	no	3;4	1.0114E-12	152.98	None	None	None	None	None
AEPQPPSGGLTDEAALSCCSDADPSTK	______________________________	EAALSCCSDADPSTKDFLLQQTMLRVKDPK	M	A	E	T	K	D	4	0	0	3	2	1	2	2	0	0	2	1	0	0	4	4	2	0	0	0	0	0	27	0	2760.1855	Q04760;Q04760-2	Q04760	2	28	GLO1	Lactoylglutathione lyase	yes	no	3	0.0059561	59.691	None	None	By MS/MS	By MS/MS	By matching
AEPRQEFEVMEDHAGTYGLGDRK	______________________________	VMEDHAGTYGLGDRKDQGGYTMHQDQEGDT	M	A	E	R	K	D	2	2	0	2	0	1	4	3	1	0	1	1	1	1	1	0	1	0	1	1	0	0	23	2	2634.2133	A0A7I2PLE3;A0A7I2PJZ2;P10636-9;A0A0G2JMX7;A0A0G2JPD5;P10636;A0A0G2JS76;A0A0G2JQJ7;P10636-8;P10636-4;A0A7P0T936;P10636-7;P10636-2;P10636-6;P10636-5;I3L2Z2	A0A7I2PLE3	2	24	MAPT	Microtubule-associated protein;Microtubule-associated protein tau	yes	no	4	2.2271E-06	128.4	None	None	None	None	By matching
AEPSAATQSHSISSSSFGAEPSAPGGGGSPGACPALGTK	______________________________	GGGGSPGACPALGTKSCSSSCADSFVSSSS	M	A	E	T	K	S	7	0	0	0	1	1	2	7	1	1	1	1	0	1	5	9	2	0	0	0	0	0	39	0	3569.6329	O95197;O95197-5;B7Z4M1;F5H891;F5GWG7;F5H617;O95197-6;O95197-3;O95197-4;O95197-7;O95197-2	O95197	2	40	RTN3	Reticulon-3;Reticulon	yes	no	3;4	1.4853E-26	193.77	None	By MS/MS	By MS/MS	By MS/MS	By MS/MS
AEPSGAETRPPIR	______________________________	______________________________	M	A	E	I	R	V	2	2	0	0	0	0	2	1	0	1	0	0	0	0	3	1	1	0	0	0	0	0	13	1	1379.7157	Q9NRR5;Q9NRR5-2	Q9NRR5	2	14	UBQLN4	Ubiquilin-4	yes	no	2	0.049535	72.848	By matching	None	By MS/MS	None	None
AEPSGAETRPPIRVTVK	______________________________	PSGAETRPPIRVTVKTPKDKEEIVICDRAS	M	A	E	V	K	T	2	2	0	0	0	0	2	1	0	1	0	1	0	0	3	1	2	0	0	2	0	0	17	2	1806.9952	Q9NRR5;Q9NRR5-2	Q9NRR5	2	18	UBQLN4	Ubiquilin-4	yes	no	3	0.0012119	62.813	None	None	None	None	None
AEPTAAAVPPPAAPIPTQMPPVPSPSQPPSGKPVSAVKPTVAPPLAEPGAGK	AKAKPAEAPAAAAPKAEPTAAAVPPPAAPI	KPTVAPPLAEPGAGKGLRSEHREKMNRMRQ	K	A	E	G	K	G	10	0	0	0	0	2	2	3	0	1	1	3	1	0	17	4	3	0	0	5	0	0	52	2	4951.6521	P36957;P36957-2;Q86SW4	P36957	166	217	DLST	Dihydrolipoyllysine-residue succinyltransferase component of 2-oxoglutarate dehydrogenase complex, mitochondrial;Dihydrolipoamide acetyltransferase component of pyruvate dehydrogenase complex	yes	no	4;5	2.4482E-06	62.894	None	None	None	None	By MS/MS
AEPVEVVAPR	LFLAHILSPWGAEVKAEPVEVVAPRGKSGA	GAEVKAEPVEVVAPRGKSGAALSKKSKGQV	K	A	E	P	R	G	2	1	0	0	0	0	2	0	0	0	0	0	0	0	2	0	0	0	0	3	0	0	10	0	1065.5819	P09874;A0A7I2V3E1	P09874	487	496	PARP1	Poly [ADP-ribose] polymerase 1;Poly [ADP-ribose] polymerase 1, processed C-terminus;Poly [ADP-ribose] polymerase 1, processed N-terminus;Poly [ADP-ribose] polymerase	yes	no	2	0.0070231	77.732	By MS/MS	None	None	None	By matching
AEPWLSQPASGSAYATPGAYGDIRPSAASWVGSR	EDAPLRARPAAASPRAEPWLSQPASGSAYA	YGDIRPSAASWVGSRGLAYPARPAQLRRRA	R	A	E	S	R	G	7	2	0	1	0	1	1	4	0	1	1	0	0	0	4	6	1	2	2	1	0	0	34	1	3462.6593	Q8NC56	Q8NC56	85	118	LEMD2	LEM domain-containing protein 2	yes	yes	3	0.00033524	84.962	None	By MS/MS	By MS/MS	None	By MS/MS
AEPYCSVLPGFTFIQHLPLSER	VLVKNCAVEFNFGQRAEPYCSVLPGFTFIQ	LPGFTFIQHLPLSERIRGTVGPKSKAECEI	R	A	E	E	R	I	1	1	0	0	1	1	2	1	1	1	3	0	0	2	3	2	1	0	1	1	0	0	22	0	2560.2784	Q9BUJ2;A0A0A0MRA5;B7Z4B8;Q9BUJ2-4;Q9BUJ2-2;M0R3F1;Q9BUJ2-3;M0QYZ0	Q9BUJ2	387	408	HNRNPUL1	Heterogeneous nuclear ribonucleoprotein U-like protein 1	yes	no	3	3.9086E-09	121.42	By matching	None	None	By MS/MS	By matching
AEQCCEETASSISLHGK	NAAISLKFTPTETNKAEQCCEETASSISLH	QCCEETASSISLHGKGSFRFSYSKNETYQL	K	A	E	G	K	G	2	0	0	0	2	1	3	1	1	1	1	1	0	0	0	3	1	0	0	0	0	0	17	0	1905.8197	P02748;A0A8Q3SI37;A0A8Q3SI95;A0A8Q3SI39	P02748	251	267	C9	Complement component C9;Complement component C9a;Complement component C9b;Complement component C9	yes	no	2;3	3.4884E-05	117.93	None	None	By MS/MS	None	None
AEQEEYVQEGIR	VNEKLQQIFIELTLKAEQEEYVQEGIRWTP	TLKAEQEEYVQEGIRWTPIEYFNNKIVCDL	K	A	E	I	R	W	1	1	0	0	0	2	4	1	0	1	0	0	0	0	0	0	0	0	1	1	0	0	12	0	1449.6736	Q12965	Q12965	423	434	MYO1E	Unconventional myosin-Ie	no	no	2	0.079724	65.5	None	None	None	None	None
AEQEPTAEQLAQIAAENEEDEHSVNYKPPAQK	______________________________	EEDEHSVNYKPPAQKSIQEIQELDKDDESL	M	A	E	Q	K	S	6	0	2	1	0	4	7	0	1	1	1	2	0	0	3	1	1	0	1	1	0	0	32	1	3563.6652	P52565;J3QQX2;J3KTF8;J3KRE2;J3KRY1;P52565-2;J3KS60	P52565	2	33	ARHGDIA	Rho GDP-dissociation inhibitor 1	yes	no	3;4	5.3961E-11	167.03	By MS/MS	By MS/MS	By MS/MS	By MS/MS	By MS/MS
AEQFYCGDTEGK	SHLEAADPVVMGKTKAEQFYCGDTEGKKVM	KTKAEQFYCGDTEGKKVMSILLHGDAAFAG	K	A	E	G	K	K	1	0	0	1	1	1	2	2	0	0	0	1	0	1	0	0	1	0	1	0	0	0	12	0	1403.5663	Q02218;E9PCR7;E9PDF2;Q02218-2;E9PFG7;Q02218-3	Q02218	390	401	OGDH	2-oxoglutarate dehydrogenase complex component E1	yes	no	2	0.00023295	117.52	None	By matching	By matching	By MS/MS	By matching
AEQINQAAGEASAVLAK	EGKKQAQILASEAEKAEQINQAAGEASAVL	QINQAAGEASAVLAKAKAKAEAIRILAAAL	K	A	E	A	K	A	6	0	1	0	0	2	2	1	0	1	1	1	0	0	0	1	0	0	0	1	0	0	17	0	1669.8635	Q9UJZ1;A0A087WYB4;Q9UJZ1-2;F2Z2I8	Q9UJZ1	234	250	STOML2	Stomatin-like protein 2, mitochondrial	yes	no	2	2.1739E-06	190.37	None	By matching	By MS/MS	By MS/MS	None
AEQLFSSALCAAR	ELALRFARLGFGGLRAEQLFSSALCAARLL	LRAEQLFSSALCAARLLRQRLPGPPDAPGA	R	A	E	A	R	L	4	1	0	0	1	1	1	0	0	0	2	0	0	1	0	2	0	0	0	0	0	0	13	0	1422.6925	Q96GD0	Q96GD0	82	94	PDXP	Chronophin	yes	yes	2	0.00036494	113.47	None	None	By matching	None	By matching
AEQLLQDARR	DVDAILARTVGDVRRAEQLLQDARRARSWA	GDVRRAEQLLQDARRARSWAEDEKQKAETV	R	A	E	R	R	A	2	2	0	1	0	2	1	0	0	0	2	0	0	0	0	0	0	0	0	0	0	0	10	1	1198.6418	P55268	P55268	1583	1592	LAMB2	Laminin subunit beta-2	yes	yes	3	0.0041946	65.278	None	None	None	None	By matching
AEQLRDEAR	LAERKAQGVLAAQARAEQLRDEARDLLQAA	LAAQARAEQLRDEARDLLQAAQDKLQRLQE	R	A	E	A	R	D	2	2	0	1	0	1	2	0	0	0	1	0	0	0	0	0	0	0	0	0	0	0	9	1	1086.5418	P55268	P55268	1731	1739	LAMB2	Laminin subunit beta-2	yes	yes	2	0.035729	82.287	By MS/MS	None	None	None	None
AEQLRDEARDLLQAAQDK	LAERKAQGVLAAQARAEQLRDEARDLLQAA	LRDEARDLLQAAQDKLQRLQELEGTYEENE	R	A	E	D	K	L	4	2	0	3	0	3	2	0	0	0	3	1	0	0	0	0	0	0	0	0	0	0	18	2	2069.0501	P55268	P55268	1731	1748	LAMB2	Laminin subunit beta-2	yes	yes	3;4	2.7674E-08	149.53	By matching	By MS/MS	None	None	By MS/MS
AEQMASVQNAQR	IGNELEKGLIPNKSRAEQMASVQNAQRDNA	KSRAEQMASVQNAQRDNAGDRADFWRMRGQ	R	A	E	Q	R	D	3	1	1	0	0	3	1	0	0	0	0	0	1	0	0	1	0	0	0	1	0	0	12	0	1331.6252	Q9UDY2;Q9UDY2-6;A0A1B0GTW1;A0A3B3ITE1;Q9UDY2-7;Q9UDY2-3;A0A2R8YDH4;A0A3B3ISZ5;A0A3B3IS03;A0A3B3IRI3;Q9UDY2-4;Q9UDY2-2;A0A3B3IU51;Q9UDY2-5;A0A3B3ISF1;A0A3B3IT83;A0A3B3IRV6	Q9UDY2	665	676	TJP2	Tight junction protein ZO-2	yes	no	2	0.069473	75.197	None	None	None	None	By matching
AEQPDGLILGMGGQTALNCGVELFK	YFLPITPQFVTEVIKAEQPDGLILGMGGQT	MGGQTALNCGVELFKRGVLKEYGVKVLGTS	K	A	E	F	K	R	2	0	1	1	1	2	2	5	0	1	4	1	1	1	1	0	1	0	0	1	0	0	25	0	2617.288	P31327;P31327-3;P31327-2	P31327	498	522	CPS1	Carbamoyl-phosphate synthase [ammonia], mitochondrial	yes	no	2	6.1236E-06	177.6	None	None	None	None	None
AEQWNVNYVETSAK	LEDKRQVSVEEAKNRAEQWNVNYVETSAKT	RAEQWNVNYVETSAKTRANVDKVFFDLMRE	R	A	E	A	K	T	2	0	2	0	0	1	2	0	0	0	0	1	0	0	0	1	1	1	1	2	0	0	14	0	1637.7686	P11233;H7C3P7	P11233	146	159	RALA	Ras-related protein Ral-A	yes	no	2	0.00026856	122.34	None	None	None	None	None
AERAALEELVK	______________________________	______________________________	M	A	E	V	K	L	3	1	0	0	0	0	3	0	0	0	2	1	0	0	0	0	0	0	0	1	0	0	11	1	1227.6823	P12081;P12081-4;E7ETE2;A0A6Q8PF47;A0A6Q8PHA5;A0A6Q8PHE3;P12081-2;P12081-3;B4DDD8;A0A6Q8PFF2;B4E1C5;A0A6Q8PFN6;A0A6Q8PFG9;A0A6Q8PHQ0;D6RF05;A0A2R8YCI2	P12081	2	12	HARS1	Histidine--tRNA ligase, cytoplasmic;Histidyl-tRNA synthetase	yes	no	2	0.00010117	159.94	None	By MS/MS	None	None	None
AERDSALETLQGQLEEK	ADSLERSLEAERASRAERDSALETLQGQLE	RDSALETLQGQLEEKAQELGHSQSALASAQ	R	A	E	E	K	A	2	1	0	1	0	2	4	1	0	0	3	1	0	0	0	1	1	0	0	0	0	0	17	1	1915.9487	Q14980;Q14980-2;Q14980-3;Q14980-4;H0YFY6	Q14980	1158	1174	NUMA1	Nuclear mitotic apparatus protein 1	yes	no	3	0.00075415	75.239	None	None	None	None	None
AERGELDLTGAK	______________________________	______________________________	M	A	E	A	K	Q	2	1	0	1	0	0	2	2	0	0	2	1	0	0	0	0	1	0	0	0	0	0	12	1	1258.6517	P13984	P13984	2	13	GTF2F2	General transcription factor IIF subunit 2	yes	yes	2	0.0035883	99.539	None	By MS/MS	None	By matching	None
AERGYSFSLTTFSPSGK	______________________________	RGYSFSLTTFSPSGKLVQIEYALAAVAGGA	M	A	E	G	K	L	1	1	0	0	0	0	1	2	0	0	1	1	0	2	1	4	2	0	1	0	0	0	17	1	1833.8897	P25787;A0A024RA52;A0A7I2V2H3;H3BT36	P25787	2	18	PSMA2	Proteasome subunit alpha type-2;Proteasome subunit alpha type	yes	no	2	7.5958E-18	187.16	None	By MS/MS	None	None	None
AERPGLQNMELAPVQR	HPAGPPGEAQEGSAKAERPGLQNMELAPVQ	ERPGLQNMELAPVQRKIEARSAEDSFTGFV	K	A	E	Q	R	K	2	2	1	0	0	2	2	1	0	0	2	0	1	0	2	0	0	0	0	1	0	0	16	1	1807.9363	Q6P1M3;J3QRV5;Q6P1M3-2	Q6P1M3	683	698	LLGL2	LLGL scribble cell polarity complex component 2	yes	no	3	0.0065627	52.52	None	None	None	None	By MS/MS
AERVHELNEEIGK	LAETQEEISAEVAAKAERVHELNEEIGKLL	AKAERVHELNEEIGKLLAKVEQLGAEGNVE	K	A	E	G	K	L	1	1	1	0	0	0	4	1	1	1	1	1	0	0	0	0	0	0	0	1	0	0	13	1	1522.774	A0A0A6YYJ8;Q96HJ9-2;Q9Y383-3;Q9Y383-2;Q9Y383	A0A0A6YYJ8	189	201	LUC7L2;FMC1	Protein FMC1 homolog;Putative RNA-binding protein Luc7-like 2	no	no	2;3	0.00087776	96.414	None	None	None	None	By matching
AESAPLPVSADDTPEVLNR	EAKVDGETASDSESRAESAPLPVSADDTPE	PLPVSADDTPEVLNRALSNLSSRWKNWWVR	R	A	E	N	R	A	3	1	1	2	0	0	2	0	0	0	2	0	0	0	3	2	1	0	0	2	0	0	19	0	1979.98	O95674	O95674	39	57	CDS2	Phosphatidate cytidylyltransferase 2	yes	yes	2	3.0367E-08	194.7	By matching	None	By MS/MS	None	None
AESDWDTVTVLRK	______________________________	______________________________	M	A	E	R	K	K	1	1	0	2	0	0	1	0	0	0	1	1	0	0	0	1	2	1	0	2	0	0	13	1	1518.7678	O60869;O60869-2;O60869-3	O60869	2	14	EDF1	Endothelial differentiation-related factor 1	yes	no	2	1.5747E-09	244.24	None	By MS/MS	By MS/MS	None	By MS/MS
AESEEGPDVLR	QEAAAVLMARLGVFRAESEEGPDVLRWLDR	GVFRAESEEGPDVLRWLDRQLIRLCQKFGQ	R	A	E	L	R	W	1	1	0	1	0	0	3	1	0	0	1	0	0	0	1	1	0	0	0	1	0	0	11	0	1200.5622	Q15437;A0A2R8YFH5;Q5QPE1	Q15437	536	546	SEC23B	Protein transport protein Sec23B;Protein transport protein SEC23	yes	no	2	0.011434	72.243	By matching	None	None	None	None
AESFMFR	KGTMVTIEGPRFSSRAESFMFRTWGADVIN	EGPRFSSRAESFMFRTWGADVINMTTVPEV	R	A	E	F	R	T	1	1	0	0	0	0	1	0	0	0	0	0	1	2	0	1	0	0	0	0	0	0	7	0	886.40072	Q13126;B4DUC8;Q13126-4;Q13126-3;Q13126-2;J3QSB7;Q13126-7;Q13126-6;Q13126-5	Q13126	181	187	MTAP	S-methyl-5-thioadenosine phosphorylase;Purine nucleoside phosphorylase	yes	no	2	0.0037065	107.22	None	None	None	None	By MS/MS
AESFPNTPLADLGQDVICSHTEGLICLNK	EGYTFCESPRSVQCRAESFPNTPLADLGQD	DVICSHTEGLICLNKNQLPPICYNYEIRIQ	R	A	E	N	K	N	2	0	2	2	2	1	2	2	1	2	4	1	0	1	2	2	2	0	0	1	0	0	29	0	3198.5325	P98088	P98088	1626	1654	MUC5AC	Mucin-5AC	yes	no	3	5.2994E-41	235.69	None	By MS/MS	None	By MS/MS	None
AESGESGGPPGSQDSAAGAEGAGAPAAAASAEPK	______________________________	EGAGAPAAAASAEPKIMKVTVKTPKEKEEF	M	A	E	P	K	I	11	0	0	1	0	1	4	7	0	0	0	1	0	0	4	5	0	0	0	0	0	0	34	0	2909.2911	Q9UMX0;Q9UMX0-2;Q9UMX0-4;Q9UMX0-3	Q9UMX0	2	35	UBQLN1	Ubiquilin-1	yes	no	3	0.00013281	110.23	None	By MS/MS	By MS/MS	None	By matching
AESHPEVNIEHLGQVVQCSR	KICRRPEEITRLQCRAESHPEVNIEHLGQV	EVNIEHLGQVVQCSREEGLVCRNQDQQGPF	R	A	E	S	R	E	1	1	1	0	1	2	3	1	2	1	1	0	0	0	1	2	0	0	0	3	0	0	20	0	2288.0968	P98088	P98088	4678	4697	MUC5AC	Mucin-5AC	yes	yes	3;4	2.2694E-12	146.89	None	None	None	None	None
AESHPEVNIEHLGQVVQCSREEGLVCR	KICRRPEEITRLQCRAESHPEVNIEHLGQV	GQVVQCSREEGLVCRNQDQQGPFKMCLNYE	R	A	E	C	R	N	1	2	1	0	2	2	5	2	2	1	2	0	0	0	1	2	0	0	0	4	0	0	27	1	3131.4877	P98088	P98088	4678	4704	MUC5AC	Mucin-5AC	yes	yes	5	0.00030859	78.429	None	None	None	None	None
AESHPEVSIEHLGQVVQCSR	KICRRPEEITRLQCRAESHPEVSIEHLGQV	EVSIEHLGQVVQCSREEGLVCRNQDQQGPF	R	A	E	S	R	E	1	1	0	0	1	2	3	1	2	1	1	0	0	0	1	3	0	0	0	3	0	0	20	0	2261.0859	P98088	P98088	3273	3292	MUC5AC	Mucin-5AC	yes	no	3;4	7.5275E-14	148.44	None	None	None	None	None
AESHPEVSIEHLGQVVQCSREEGLVCR	KICRRPEEITRLQCRAESHPEVSIEHLGQV	GQVVQCSREEGLVCRNQDQQGPFKMCLNYE	R	A	E	C	R	N	1	2	0	0	2	2	5	2	2	1	2	0	0	0	1	3	0	0	0	4	0	0	27	1	3104.4768	P98088	P98088	3273	3299	MUC5AC	Mucin-5AC	yes	no	4;5	7.9985E-05	101.77	None	None	None	None	None
AESIIIRVQSPDGVK	______________________________	AESIIIRVQSPDGVKRITATKRETAATFLK	M	A	E	V	K	R	1	1	0	1	0	1	1	1	0	3	0	1	0	0	1	2	0	0	0	2	0	0	15	1	1610.8992	Q8TAT6;Q8TAT6-2;I3L4U9	Q8TAT6	2	16	NPLOC4	Nuclear protein localization protein 4 homolog	yes	no	2	0.00041041	116.98	None	None	None	None	None
AESLQQEVEALK	AIEMATLDKEMAEERAESLQQEVEALKERV	EERAESLQQEVEALKERVDELTTDLEILKA	R	A	E	L	K	E	2	0	0	0	0	2	3	0	0	0	2	1	0	0	0	1	0	0	0	1	0	0	12	0	1343.6933	Q14203-3;A0A7P0Z4C3;E7EX90;Q14203;A0A804CDA6;Q14203-4;Q14203-6;Q14203-2;Q14203-5;Q6AWB1	Q14203-3	281	292	DCTN1	Dynactin subunit 1	yes	no	2	0.0019378	113.93	By MS/MS	None	None	None	None
AESLQVTR	RHIKASTKVEVDMEKAESLQVTRGDFLASL	VEVDMEKAESLQVTRGDFLASLENDIKPAF	K	A	E	T	R	G	1	1	0	0	0	1	1	0	0	0	1	0	0	0	0	1	1	0	0	1	0	0	8	0	902.48214	P46459;K7EQD6;A0A994J5X9;A0A994J5X2;A0A994J5K9;I3L0N3;A0A994J5C5;B4DH19;P46459-2;A0A994J5Y2;A0A994J7T3	P46459	470	477	NSF	Vesicle-fusing ATPase	yes	no	2	0.063852	69.905	None	None	None	None	None
AESPEVCFNEESPK	SLFTNFANVVDKCCKAESPEVCFNEESPKI	KAESPEVCFNEESPKIGN____________	K	A	E	P	K	I	1	0	1	0	1	0	4	0	0	0	0	1	0	1	2	2	0	0	0	1	0	0	14	0	1621.693	P43652	P43652	583	596	AFM	Afamin	yes	yes	2	0.088092	49.081	None	By MS/MS	None	None	None
AESSSDEAVADTSR	ESENLLNQARELQAKAESSSDEAVADTSRR	KAESSSDEAVADTSRRVGGALARKSALKTR	K	A	E	S	R	R	3	1	0	2	0	0	2	0	0	0	0	0	0	0	0	4	1	0	0	1	0	0	14	0	1423.6063	A0A0A0MTC7;A0A0A0MQS9;Q16363;Q16363-2;H0YAP9	A0A0A0MTC7	676	689	LAMA4	Laminin subunit alpha-4	yes	no	2	4.9651E-07	237.68	By MS/MS	By MS/MS	By MS/MS	By MS/MS	None
AESSSDEAVADTSRR	ESENLLNQARELQAKAESSSDEAVADTSRR	AESSSDEAVADTSRRVGGALARKSALKTRL	K	A	E	R	R	V	3	2	0	2	0	0	2	0	0	0	0	0	0	0	0	4	1	0	0	1	0	0	15	1	1579.7074	A0A0A0MTC7;A0A0A0MQS9;Q16363;Q16363-2;H0YAP9	A0A0A0MTC7	676	690	LAMA4	Laminin subunit alpha-4	yes	no	2;3	4.1409E-39	341.46	By MS/MS	By MS/MS	By MS/MS	By MS/MS	By MS/MS
AESSSDEAVADTSRRVGGALAR	ESENLLNQARELQAKAESSSDEAVADTSRR	AVADTSRRVGGALARKSALKTRLSDAVKQL	K	A	E	A	R	K	5	3	0	2	0	0	2	2	0	0	1	0	0	0	0	4	1	0	0	2	0	0	22	2	2204.0782	A0A0A0MTC7;A0A0A0MQS9;Q16363;Q16363-2;H0YAP9	A0A0A0MTC7	676	697	LAMA4	Laminin subunit alpha-4	yes	no	4	2.2942E-07	125.28	None	None	None	None	None
AESTFLFLVGQDDHNWK	PLEGPDQKSFIPVERAESTFLFLVGQDDHN	STFLFLVGQDDHNWKSEFYANEACKRLQAH	R	A	E	W	K	S	1	0	1	2	0	1	1	1	1	0	2	1	0	2	0	1	1	1	0	1	0	0	17	0	2005.9534	P49753;A0A087WT95;P49753-2;Q86TX2;G3V4F2	P49753	376	392	ACOT2;ACOT1	Acyl-coenzyme A thioesterase 2, mitochondrial;Acyl-coenzyme A thioesterase 1	no	no	3	4.2725E-05	89.358	None	None	By MS/MS	By MS/MS	None
AETECQNTEYQQLLDIK	QAQISALEEQLQQIRAETECQNTEYQQLLD	TECQNTEYQQLLDIKIRLENEIQTYRSLLE	R	A	E	I	K	I	1	0	1	1	1	3	3	0	0	1	2	1	0	0	0	0	2	0	1	0	0	0	17	0	2081.9575	P13645;A0A1B0GVI3	P13645	423	439	KRT10	Keratin, type I cytoskeletal 10	no	no	2	2.0062E-05	133.71	By MS/MS	None	None	None	None
AETEEGPDVLR	QEAAAILMARLAIYRAETEEGPDVLRWLDR	AIYRAETEEGPDVLRWLDRQLIRLCQKFGE	R	A	E	L	R	W	1	1	0	1	0	0	3	1	0	0	1	0	0	0	1	0	1	0	0	1	0	0	11	0	1214.5779	Q15436;F5H365;Q15436-2	Q15436	534	544	SEC23A	Protein transport protein Sec23A;Protein transport protein SEC23	yes	no	2	0.00014508	118.18	None	None	None	By matching	None
AETLEFNDVYQEVK	______________________________	MAETLEFNDVYQEVKGSMNDGRLRLSRQGI	M	A	E	V	K	G	1	0	1	1	0	1	3	0	0	0	1	1	0	1	0	0	1	0	1	2	0	0	14	0	1683.7992	Q08945	Q08945	2	15	SSRP1	FACT complex subunit SSRP1	yes	yes	2	2.3539E-05	176.95	By MS/MS	None	None	None	None
AETLSGLGDSGAAGAAALSSASSETGTR	______________________________	GAAALSSASSETGTRRLSDLRVIDLRAELR	M	A	E	T	R	R	7	1	0	1	0	0	2	5	0	0	3	0	0	0	0	6	3	0	0	0	0	0	28	0	2494.1783	Q15424;Q15424-3;Q15424-4;Q15424-2;K7ES42	Q15424	2	29	SAFB	Scaffold attachment factor B1	yes	no	3	0.0018845	82.6	None	None	None	By MS/MS	None
AETLSGLGDSGAAGAAALSSASSETGTRR	______________________________	AAALSSASSETGTRRLSDLRVIDLRAELRK	M	A	E	R	R	L	7	2	0	1	0	0	2	5	0	0	3	0	0	0	0	6	3	0	0	0	0	0	29	1	2650.2794	Q15424;Q15424-3;Q15424-4;Q15424-2;K7ES42	Q15424	2	30	SAFB	Scaffold attachment factor B1	yes	no	3	0.00018328	123.53	By MS/MS	By MS/MS	None	By MS/MS	By matching
AETLSGLGDSGAAGAAALSSASSETGTRRLSDLR	______________________________	SASSETGTRRLSDLRVIDLRAELRKRNVDS	M	A	E	L	R	V	7	3	0	2	0	0	2	5	0	0	5	0	0	0	0	7	3	0	0	0	0	0	34	2	3234.6076	Q15424;Q15424-3;Q15424-4;Q15424-2;K7ES42	Q15424	2	35	SAFB	Scaffold attachment factor B1	yes	no	3	0.011105	46.464	None	By MS/MS	None	None	None
AETPTAAEDDNEGDK	KVTVDTGVIPASEEKAETPTAAEDDNEGDK	AETPTAAEDDNEGDKKKKDKKKKKGEKEEK	K	A	E	D	K	K	3	0	1	3	0	0	3	1	0	0	0	1	0	0	1	0	2	0	0	0	0	0	15	0	1561.638	O60841	O60841	299	313	EIF5B	Eukaryotic translation initiation factor 5B	yes	yes	2	0.00026306	100.19	None	By MS/MS	None	None	None
AETSEGSGSAPAVPEASASPK	QPSAHHSAEPAEAGKAETSEGSGSAPAVPE	SGSAPAVPEASASPKQRRSIIRDRGPMYDD	K	A	E	P	K	Q	5	0	0	0	0	0	3	2	0	0	0	1	0	0	3	5	1	0	0	1	0	0	21	0	1928.8963	P51608-2;P51608;B5MCB4;A0A0D9SFX7	P51608-2	74	94	MECP2	Methyl-CpG-binding protein 2	yes	no	2	1.3669E-14	252.66	By matching	By MS/MS	By MS/MS	By MS/MS	By MS/MS
AETVADTR	______________________________	______________________________	M	A	E	T	R	R	2	1	0	1	0	0	1	0	0	0	0	0	0	0	0	0	2	0	0	1	0	0	8	0	861.41921	O60493;O60493-2;O60493-4;O60493-3	O60493	2	9	SNX3	Sorting nexin-3	yes	no	1	0.039451	64.803	None	None	None	None	None
AETVADTRR	______________________________	______________________________	M	A	E	R	R	L	2	2	0	1	0	0	1	0	0	0	0	0	0	0	0	0	2	0	0	1	0	0	9	1	1017.5203	O60493;O60493-2;O60493-4;O60493-3	O60493	2	10	SNX3	Sorting nexin-3	yes	no	2	1.3757E-10	187	None	By MS/MS	By matching	By MS/MS	By MS/MS
AETVQAALEEAQR	DARRARSWAEDEKQKAETVQAALEEAQRAQ	QKAETVQAALEEAQRAQGIAQGAIRGAVAD	K	A	E	Q	R	A	4	1	0	0	0	2	3	0	0	0	1	0	0	0	0	0	1	0	0	1	0	0	13	0	1414.7052	P55268	P55268	1604	1616	LAMB2	Laminin subunit beta-2	yes	yes	2;3	1.63E-20	242.88	By MS/MS	None	By MS/MS	By matching	By MS/MS
AETVQAALEEAQRAQGIAQGAIR	DARRARSWAEDEKQKAETVQAALEEAQRAQ	EEAQRAQGIAQGAIRGAVADTRDTEQTLYQ	K	A	E	I	R	G	7	2	0	0	0	4	3	2	0	2	1	0	0	0	0	0	1	0	0	1	0	0	23	1	2380.2459	P55268	P55268	1604	1626	LAMB2	Laminin subunit beta-2	yes	yes	3	2.8746E-73	298.81	None	None	None	None	By MS/MS
AEVDAEKPGATDR	WNRGEPQVPDFRHLKAEVDAEKPGATDRKG	LKAEVDAEKPGATDRKGGVGMPSRDRNIGA	K	A	E	D	R	K	3	1	0	2	0	0	2	1	0	0	0	1	0	0	1	0	1	0	0	1	0	0	13	1	1357.6474	Q92888;Q92888-3;M0QZR4;A0A9L9PYI1;A0A8V8TMH9;Q92888-2;A0A8V8TP90;Q92888-4;A0A8V8TMG9	Q92888	289	301	ARHGEF1	Rho guanine nucleotide exchange factor 1	yes	no	3	0.0051808	63.185	None	None	By matching	By matching	None
AEVDLVVQDLK	ARNALRLSVGRSTTRAEVDLVVQDLKQAVA	STTRAEVDLVVQDLKQAVAQLEDQA_____	R	A	E	L	K	Q	1	0	0	2	0	1	1	0	0	0	2	1	0	0	0	0	0	0	0	3	0	0	11	0	1227.6711	Q96I15;A0A0A0MQU4	Q96I15	425	435	SCLY	Selenocysteine lyase	yes	no	2	0.11772	50.297	None	By matching	None	By matching	None
AEVEETLKR	______________________________	______________________________	M	A	E	K	R	L	1	1	0	0	0	0	3	0	0	0	1	1	0	0	0	0	1	0	0	1	0	0	9	1	1073.5717	Q9NP97;Q8TF09;H3BNG9;H3BPA0;Q7Z4M1;Q9NP97-2	Q9NP97	2	10	DYNLRB1;DYNLRB2	Dynein light chain roadblock-type 1;Dynein light chain roadblock-type 2	yes	no	2	0.00022656	128.69	By matching	By matching	By MS/MS	By matching	By MS/MS
AEVIMNYHVGETVLSLQK	KALWDRGLLNGASQKAEVIMNYHVGETVLS	IMNYHVGETVLSLQKTTLIPGGSESLVYTT	K	A	E	Q	K	T	1	0	1	0	0	1	2	1	1	1	2	1	1	0	0	1	1	0	1	3	0	0	18	0	2030.0507	Q15393;Q15393-3	Q15393	1089	1106	SF3B3	Splicing factor 3B subunit 3	yes	no	3	2.4094E-05	118.24	None	None	None	None	None
AEVLIHNNADGTYHITYSPAFPGTYTITIK	EAELTIEILSDAGVKAEVLIHNNADGTYHI	TYSPAFPGTYTITIKYGGHPVPKFPTRVHV	K	A	E	I	K	Y	3	0	2	1	0	0	1	2	2	4	1	1	0	1	2	1	5	0	3	1	0	0	30	0	3306.6561	Q14315;Q14315-2	Q14315	1200	1229	FLNC	Filamin-C	yes	no	3;4	9.7242E-17	171.23	By MS/MS	By MS/MS	By MS/MS	By matching	By MS/MS
AEVLSEEPILK	HFMKAFQKIVVLFYKAEVLSEEPILKWYKD	LFYKAEVLSEEPILKWYKDAHVAKGKSVFL	K	A	E	L	K	W	1	0	0	0	0	0	3	0	0	1	2	1	0	0	1	1	0	0	0	1	0	0	11	0	1226.6758	Q7L1Q6;Q7L1Q6-2;Q7L1Q6-4;Q7L1Q6-3	Q7L1Q6	369	379	BZW1	eIF5-mimic protein 2	yes	no	2	0.0081623	76.465	None	None	By matching	None	None
AEVQNLGGELVVSGVDSAMSLIQAAK	IALYCHQLNICSKVKAEVQNLGGELVVSGV	VSGVDSAMSLIQAAKNLMNAVVQTVKASYV	K	A	E	A	K	N	4	0	1	1	0	2	2	3	0	1	3	1	1	0	0	3	0	0	0	4	0	0	26	0	2585.3371	P35221;P35221-3	P35221	798	823	CTNNA1	Catenin alpha-1	yes	no	3	1.1487E-29	205.8	None	None	None	None	None
AEVQVLVLDGR	______________________________	______________________________	M	A	E	G	R	G	1	1	0	1	0	1	1	1	0	0	2	0	0	0	0	0	0	0	0	3	0	0	11	0	1197.6717	P40429;A0A7I2V5L3;A0A7I2V2L9;M0QZU1;A0A096LPE0	P40429	2	12	RPL13A	Large ribosomal subunit protein uL13	yes	no	2	0.00017803	129.7	By MS/MS	None	By MS/MS	None	None
AEVQVLVLDGRGHLLGR	______________________________	VQVLVLDGRGHLLGRLAAIVAKQVLLGRKV	M	A	E	G	R	L	1	2	0	1	0	1	1	3	1	0	4	0	0	0	0	0	0	0	0	3	0	0	17	1	1831.0428	P40429;A0A7I2V5L3;A0A7I2V2L9;M0QZU1;A0A096LPE0	P40429	2	18	RPL13A	Large ribosomal subunit protein uL13	yes	no	3	5.2171E-13	220.61	None	By MS/MS	By matching	By MS/MS	By matching
AEVQVLVLDGRGHLLGRLAAIVAK	______________________________	GRGHLLGRLAAIVAKQVLLGRKVVVVRCEG	M	A	E	A	K	Q	4	2	0	1	0	1	1	3	1	1	5	1	0	0	0	0	0	0	0	4	0	0	24	2	2497.4857	P40429;A0A7I2V5L3;A0A7I2V2L9;M0QZU1;A0A096LPE0	P40429	2	25	RPL13A	Large ribosomal subunit protein uL13	yes	no	4	7.9108E-05	83.039	None	None	None	None	None
AEVRGAEIEYAMAYSK	WRPQGKSYLYFTQFKAEVRGAEIEYAMAYS	EVRGAEIEYAMAYSKAAFERESDVPLKTEE	K	A	E	S	K	A	4	1	0	0	0	0	3	1	0	1	0	1	1	0	0	1	0	0	2	1	0	0	16	1	1786.856	Q969H8;M0QXF7;M0QYN0	Q969H8	110	125	MYDGF	Myeloid-derived growth factor	yes	no	3	0.00017655	82.482	None	None	None	None	None
AEVSELKCGDLEEELK	KLVILEGELERAEERAEVSELKCGDLEEEL	EVSELKCGDLEEELKNVTNNLKSLEAASEK	R	A	E	L	K	N	1	0	0	1	1	0	5	1	0	0	3	2	0	0	0	1	0	0	0	1	0	0	16	1	1847.8823	P67936;A0A2R8Y5V9;A0A2R8YGX3;A0A2R8YE05;K7ENT6;A0A5F9UN72;K7EPB9;P67936-2;A0A2R8YHD2;A0A2R8YEU4	P67936	147	162	TPM4	Tropomyosin alpha-4 chain	no	no	2;3	0.0036439	90.926	By MS/MS	By matching	By MS/MS	None	By MS/MS
AEVTAPDVK	KVDLKGPKLDLKGPKAEVTAPDVKMSLSSM	DLKGPKAEVTAPDVKMSLSSMEVDVQAPRA	K	A	E	V	K	M	2	0	0	1	0	0	1	0	0	0	0	1	0	0	1	0	1	0	0	2	0	0	9	0	928.48656	Q8IVF2-3;Q8IVF2	Q8IVF2-3	685	693	AHNAK2	Protein AHNAK2	yes	no	2	0.00060899	112.41	None	None	None	None	None
AEVVETTQVYTEEETRR	PETGLRLLPLKGAEKAEVVETTQVYTEEET	VVETTQVYTEEETRRAFEETQIDIPGGGSH	K	A	E	R	R	A	1	2	0	0	0	1	5	0	0	0	0	0	0	0	0	0	4	0	1	3	0	0	17	1	2038.9807	Q15149;Q15149-2;Q15149-6;A0A8I5KUE3;A0A8I5KYZ1;Q15149-7;Q15149-8;Q15149-5;E9PMV1;Q15149-3;A0A8I5KSD5;H0YDN1;Q15149-4;Q15149-9	Q15149-4	3549	3565	PLEC	Plectin	no	no	2;3	3.8708E-08	150.39	By MS/MS	By MS/MS	By MS/MS	By MS/MS	By MS/MS
AEVVGKPSPEFFK	VGPYMKALEYACGIKAEVVGKPSPEFFKSA	IKAEVVGKPSPEFFKSALQAIGVEAHQAVM	K	A	E	F	K	S	1	0	0	0	0	0	2	1	0	0	0	2	0	2	2	1	0	0	0	2	0	0	13	1	1433.7555	Q9H008;Q5T1Z0;Q9H008-2	Q9H008	184	196	LHPP	Phospholysine phosphohistidine inorganic pyrophosphate phosphatase	yes	no	2;3	0.0055839	72.2	None	By MS/MS	None	None	None
AEYEGDGIPTVFVAVAGR	VTSAHKGPDETLRIKAEYEGDGIPTVFVAV	EGDGIPTVFVAVAGRSNGLGPVMSGNTAYP	K	A	E	G	R	S	3	1	0	1	0	0	2	3	0	1	0	0	0	1	1	0	1	0	1	3	0	0	18	0	1849.921	P22234;P22234-2;E9PBS1;D6RF62	P22234	314	331	PAICS	Bifunctional phosphoribosylaminoimidazole carboxylase/phosphoribosylaminoimidazole succinocarboxamide synthetase;Phosphoribosylaminoimidazole carboxylase;Phosphoribosylaminoimidazole succinocarboxamide synthetase	yes	no	2	1.8386E-24	182.1	By MS/MS	None	By MS/MS	By MS/MS	By MS/MS
AEYGTLLQDLTNNITLEDLEQLK	______________________________	DLTNNITLEDLEQLKSACKEDIPSEKSEEI	M	A	E	L	K	S	1	0	2	2	0	2	3	1	0	1	6	1	0	0	0	0	3	0	1	0	0	0	23	0	2633.3436	Q15121;B1AKZ5	Q15121	2	24	PEA15	Astrocytic phosphoprotein PEA-15	yes	no	2;3	3.8635E-32	182.39	None	None	None	By MS/MS	By MS/MS
AEYLGSCLLHK	NQPYRWLSYKQVSDRAEYLGSCLLHKGYKS	VSDRAEYLGSCLLHKGYKSSPDQFVGIFAQ	R	A	E	H	K	G	1	0	0	0	1	0	1	1	1	0	3	1	0	0	0	1	0	0	1	0	0	0	11	0	1289.6438	Q9ULC5;Q9ULC5-3;A0A8C8KCK5;A0A8C8L3F5;Q9ULC5-4	Q9ULC5	115	125	ACSL5	Long-chain-fatty-acid--CoA ligase 5;Arachidonate--CoA ligase;Long-chain-fatty-acid--CoA ligase	yes	no	2;3	0.0062197	83.998	By matching	By matching	None	None	None
AFAAQEDLEK	AKKKKEEEATEWQHKAFAAQEDLEKTKEEL	EWQHKAFAAQEDLEKTKEELKTVMSAPPPP	K	A	F	E	K	T	3	0	0	1	0	1	2	0	0	0	1	1	0	1	0	0	0	0	0	0	0	0	10	0	1120.5401	P35241;A0A2R8Y5S7;P35241-5;A0A2R8Y7M3;P35241-4;P35241-2	P35241	449	458	RDX	Radixin	yes	no	2	0.0087712	78.113	None	By matching	By matching	By matching	None
AFADALEVIPMALSENSGMNPIQTMTEVR	QEADKCPTLEQYAMRAFADALEVIPMALSE	ENSGMNPIQTMTEVRARQVKEMNPALGIDC	R	A	F	V	R	A	4	1	2	1	0	1	3	1	0	2	2	0	3	1	2	2	2	0	0	2	0	0	29	0	3134.5086	P48643;B7ZAR1;E9PCA1;E7ENZ3;P48643-2	P48643	450	478	CCT5	T-complex protein 1 subunit epsilon	yes	no	2;3	6.3941E-66	260.57	By MS/MS	None	By MS/MS	None	By matching
AFADAMEVIPSTLAENAGLNPISTVTELR	EYSRTLSGMESYCVRAFADAMEVIPSTLAE	ENAGLNPISTVTELRNRHAQGEKTAGINVR	R	A	F	L	R	N	5	1	2	1	0	0	3	1	0	2	3	0	1	1	2	2	3	0	0	2	0	0	29	0	3029.538	P50991;P50991-2	P50991	453	481	CCT4	T-complex protein 1 subunit delta	yes	no	2;3	6.5494E-30	206	By MS/MS	None	By MS/MS	By MS/MS	By MS/MS
AFADAMEVIPSTLAENAGLNPISTVTELRNRHAQGEK	EYSRTLSGMESYCVRAFADAMEVIPSTLAE	STVTELRNRHAQGEKTAGINVRKGGISNIL	R	A	F	E	K	T	6	2	3	1	0	1	4	2	1	2	3	1	1	1	2	2	3	0	0	2	0	0	37	2	3949.9956	P50991;P50991-2	P50991	453	489	CCT4	T-complex protein 1 subunit delta	yes	no	5	8.2471E-06	81.487	None	None	None	None	None
AFAEALLLK	GKVALVTGAAQGIGRAFAEALLLKGAKVAL	AQGIGRAFAEALLLKGAKVALVDWNLEAGV	R	A	F	L	K	G	3	0	0	0	0	0	1	0	0	0	3	1	0	1	0	0	0	0	0	0	0	0	9	0	974.58007	P15428;P15428-5;E9PBZ2;P15428-4;P15428-2;E9PD69;D6RHF8	P15428	20	28	HPGD	15-hydroxyprostaglandin dehydrogenase [NAD(+)]	yes	no	2	0.036664	58.782	None	None	None	None	By MS/MS
AFAGDIANQLATDAVQILGGNGFNTEYPVEK	VDSGRRNTYYASIAKAFAGDIANQLATDAV	ILGGNGFNTEYPVEKLMRDAKIYQIYEGTS	K	A	F	E	K	L	5	0	3	2	0	2	2	4	0	2	2	1	0	2	1	0	2	0	1	2	0	0	31	0	3222.5833	P11310;Q5T4U5;P11310-2;F6YB23;A0A7P0T932;A0A7P0TB55;A0A7P0T8G6	P11310	359	389	ACADM	Medium-chain specific acyl-CoA dehydrogenase, mitochondrial	yes	no	3;4	9.070500000000001E-54	250.45	By MS/MS	None	None	None	By MS/MS
AFAGPSQKPETIELR	YLDCIQVDSVHNLPRAFAGPSQKPETIELR	AFAGPSQKPETIELRTFQRKPQDFLEELKL	R	A	F	L	R	T	2	1	0	0	0	1	2	1	0	1	1	1	0	1	2	1	1	0	0	0	0	0	15	1	1642.8679	P35443;E7ES19	P35443	159	173	THBS4	Thrombospondin-4	yes	no	3	0.036748	44.045	None	None	None	None	None
AFAHITGGGLLENIPR	YSHSLLPVLRSGHVKAFAHITGGGLLENIP	FAHITGGGLLENIPRVLPEKLGVDLDAQTW	K	A	F	P	R	V	2	1	1	0	0	0	1	3	1	2	2	0	0	1	1	0	1	0	0	0	0	0	16	0	1664.8998	P22102	P22102	677	692	GART	Trifunctional purine biosynthetic protein adenosine-3;Phosphoribosylamine--glycine ligase;Phosphoribosylformylglycinamidine cyclo-ligase;Phosphoribosylglycinamide formyltransferase	yes	yes	3	8.7876E-05	109.84	None	None	None	None	None
AFAHLQVPER	GTYVCTATNRQGKVKAFAHLQVPERVVPYF	QGKVKAFAHLQVPERVVPYFTQTPYSFLPL	K	A	F	E	R	V	2	1	0	0	0	1	1	0	1	0	1	0	0	1	1	0	0	0	0	1	0	0	10	0	1166.6196	P98160;A0A0U1RQT3	P98160	3652	3661	HSPG2	Basement membrane-specific heparan sulfate proteoglycan core protein;Endorepellin;LG3 peptide	yes	no	2;3	1.2438E-05	153.08	By MS/MS	By MS/MS	By MS/MS	By MS/MS	By MS/MS
AFAHLQVPERVVPYFTQTPYSFLPLPTIK	GTYVCTATNRQGKVKAFAHLQVPERVVPYF	FTQTPYSFLPLPTIKDAYRKFEIKITFRPD	K	A	F	I	K	D	2	1	0	0	0	2	1	0	1	1	3	1	0	3	5	1	3	0	2	3	0	0	29	1	3358.8118	P98160;A0A0U1RQT3	P98160	3652	3680	HSPG2	Basement membrane-specific heparan sulfate proteoglycan core protein;Endorepellin;LG3 peptide	yes	no	3;4	3.6384E-10	164.7	None	None	None	None	None
AFAKRQQQLTAMK	IMAFQAMCRGYLARKAFAKRQQQLTAMKVI	RKAFAKRQQQLTAMKVIQRNCAAYLKLRNW	K	A	F	M	K	V	3	1	0	0	0	3	0	0	0	0	1	2	1	1	0	0	1	0	0	0	0	0	13	2	1519.8293	P35579;A0A8I5KWT8;P35579-2;P35749;P35749-2;P35749-3	P35749-2	812	824	MYH9;MYH11	Myosin-9;Myosin-11	no	no	3	0.00080395	120.87	None	None	None	None	By matching
AFALEVIK	KPENQFAFNGEFKNKAFALEVIKSTHQCWK	NGEFKNKAFALEVIKSTHQCWKALLMKKCN	K	A	F	I	K	S	2	0	0	0	0	0	1	0	0	1	1	1	0	1	0	0	0	0	0	1	0	0	8	0	889.5273	Q9H2U2;Q9H2U2-2;Q9H2U2-6;Q9H2U2-3;Q9H2U2-4	Q9H2U2	262	269	PPA2	Inorganic pyrophosphatase 2, mitochondrial	yes	no	2	0.010518	72.789	None	None	By matching	By MS/MS	By MS/MS
AFALVSQAYTSIIADDFAAFVGLPVEEAVK	VQPIMEALRDATRRRAFALVSQAYTSIIAD	DFAAFVGLPVEEAVKGILEQGWQADSTTRM	R	A	F	V	K	G	7	0	0	2	0	1	2	1	0	2	2	1	0	3	1	2	1	0	1	4	0	0	30	0	3141.6274	Q99627;Q99627-2	Q99627	117	146	COPS8	COP9 signalosome complex subunit 8	yes	no	3	0.00014997	119.35	None	None	None	None	By matching
AFAMIIDK	ERIITLTGPTNAIFKAFAMIIDKLEEDINS	PTNAIFKAFAMIIDKLEEDINSSMTNSTAA	K	A	F	D	K	L	2	0	0	1	0	0	0	0	0	2	0	1	1	1	0	0	0	0	0	0	0	0	8	0	907.48372	Q15365;Q15366-3;Q15366-6;Q15366-2;Q15366;F8VZX2;H3BRU6;F8VXH9;F8W0G4;F8W1G6;H3BND9;Q15366-4;Q15366-5;Q15366-7;Q15366-8	Q15365	71	78	PCBP1;PCBP2	Poly(rC)-binding protein 1;Poly(rC)-binding protein 2	no	no	2	0.010235	73.26	By MS/MS	By matching	By matching	By MS/MS	By matching
AFAMIIDKLEEDINSSMTNSTAASRPPVTLR	ERIITLTGPTNAIFKAFAMIIDKLEEDINS	MTNSTAASRPPVTLRLVVPATQCGSLIGKG	K	A	F	L	R	L	4	2	2	2	0	0	2	0	0	3	2	1	2	1	2	4	3	0	0	1	0	0	31	2	3377.6959	Q15365	Q15365	71	101	PCBP1	Poly(rC)-binding protein 1	yes	yes	4	9.9044E-16	153.99	None	None	By matching	By matching	By MS/MS
AFAMTNQILVEK	GICPNRETLMDLSTKAFAMTNQILVEKSVT	STKAFAMTNQILVEKSVTGWKEIEYEVVRD	K	A	F	E	K	S	2	0	1	0	0	1	1	0	0	1	1	1	1	1	0	0	1	0	0	1	0	0	12	0	1363.717	P31327;P31327-3;P31327-2;A0A669KBF2	P31327	613	624	CPS1	Carbamoyl-phosphate synthase [ammonia], mitochondrial;carbamoyl-phosphate synthase (ammonia)	yes	no	2	5.2691E-06	158.79	None	By MS/MS	By MS/MS	By MS/MS	By MS/MS
AFANLR	______________________________	______________________________	M	A	F	L	R	K	2	1	1	0	0	0	0	0	0	0	1	0	0	1	0	0	0	0	0	0	0	0	6	0	690.38131	O43175;A0A286YF22;A0A2C9F2M7;A0A286YFA2;A0A286YFL2;A0A286YFM8;A0A286YER3;A0A286YFC8;A0A286YFB2;A0A286YF34;A0A286YFF3;A0A286YFK5	O43175	2	7	PHGDH	D-3-phosphoglycerate dehydrogenase	yes	no	1	0.045032	74.849	None	None	By matching	None	None
AFANLRK	______________________________	______________________________	M	A	F	R	K	V	2	1	1	0	0	0	0	0	0	0	1	1	0	1	0	0	0	0	0	0	0	0	7	1	818.47627	O43175;A0A286YF22;A0A2C9F2M7;A0A286YFA2;A0A286YFL2;A0A286YFM8;A0A286YER3;A0A286YFC8;A0A286YFB2;A0A286YF34;A0A286YFF3;A0A286YFK5	O43175	2	8	PHGDH	D-3-phosphoglycerate dehydrogenase	yes	no	2	0.0072036	85.306	None	By MS/MS	By MS/MS	By MS/MS	By MS/MS
AFASPVENPDNYCFCTEK	NLKGIPVYRFVLPSKAFASPVENPDNYCFC	SPVENPDNYCFCTEKIISKNCTSYGVLDIS	K	A	F	E	K	I	2	0	2	1	2	0	2	0	0	0	0	1	0	2	2	1	1	0	1	1	0	0	18	0	2147.8928	P16671;E9PLT1;E7EU05;P16671-4;P16671-3	P16671	299	316	CD36	Platelet glycoprotein 4	yes	no	2	6.2248E-08	164.33	None	None	By MS/MS	By MS/MS	By matching
AFCAENLEEK	PEDTGKACGVDYEVKAFCAENLEEKIHKRN	DYEVKAFCAENLEEKIHKRNSVRLVIRKVQ	K	A	F	E	K	I	2	0	1	0	1	0	3	0	0	0	1	1	0	1	0	0	0	0	0	0	0	0	10	0	1209.5336	P49407;P49407-2;E9PM35	P49407	148	157	ARRB1	Beta-arrestin-1	yes	no	2	0.00017872	118.5	None	By MS/MS	None	By matching	By MS/MS
AFCEPGNVENNGVLSFIK	DLLDRKEDVKKKLKKAFCEPGNVENNGVLS	EPGNVENNGVLSFIKHVLFPLKSEFVILRD	K	A	F	I	K	H	1	0	3	0	1	0	2	2	0	1	1	1	0	2	1	1	0	0	0	2	0	0	18	0	1993.9568	P54577;A0A6Q8PFX2	P54577	248	265	YARS1	Tyrosine--tRNA ligase, cytoplasmic;Tyrosine--tRNA ligase, cytoplasmic, N-terminally processed;Tyrosine--tRNA ligase	yes	no	2	0.086091	57.106	None	None	None	By MS/MS	None
AFCGFEDPRTK	LVDKIMVDRINLAQKAFCGFEDPRTKTKMS	LAQKAFCGFEDPRTKTKMSAAQALKKGWLY	K	A	F	T	K	T	1	1	0	1	1	0	1	1	0	0	0	1	0	2	1	0	1	0	0	0	0	0	11	1	1326.6027	Q15149;Q15149-2;Q15149-6;A0A8I5KUE3;A0A8I5KYZ1;Q15149-7;Q15149-8;Q15149-5;E9PMV1;Q15149-3;A0A8I5KSD5;H0YDN1;Q15149-4;Q15149-9	Q15149-4	4355	4365	PLEC	Plectin	no	no	3	0.0041904	63.864	None	None	None	None	None
AFCSFQIYAVPWQGTMTLSK	LDNCPFHDQPHLKRKAFCSFQIYAVPWQGT	QIYAVPWQGTMTLSKSTCQDA_________	K	A	F	S	K	S	2	0	0	0	1	2	0	1	0	1	1	1	1	2	1	2	2	1	1	1	0	0	20	0	2334.1177	P01034	P01034	121	140	CST3	Cystatin-C	yes	yes	2	0.0024488	111.35	None	By MS/MS	None	None	None
AFDITYVR	VQYPSSINLTLHLGKAFDITYVRLKFHTSR	LTLHLGKAFDITYVRLKFHTSRPESFAIYK	K	A	F	V	R	L	1	1	0	1	0	0	0	0	0	1	0	0	0	1	0	0	1	0	1	1	0	0	8	0	983.50763	P11047	P11047	142	149	LAMC1	Laminin subunit gamma-1	yes	yes	2	0.00019487	142.64	By MS/MS	By MS/MS	By matching	None	By MS/MS
AFDITYVRLK	VQYPSSINLTLHLGKAFDITYVRLKFHTSR	LHLGKAFDITYVRLKFHTSRPESFAIYKRT	K	A	F	L	K	F	1	1	0	1	0	0	0	0	0	1	1	1	0	1	0	0	1	0	1	1	0	0	10	1	1224.6867	P11047	P11047	142	151	LAMC1	Laminin subunit gamma-1	yes	yes	3	6.7508E-06	134.23	None	By MS/MS	None	None	None
AFDLFNPNFK	RIRAKFYSVYGSGQRAFDLFNPNFKSTCQR	GSGQRAFDLFNPNFKSTCQRFVEKYTELQK	R	A	F	F	K	S	1	0	2	1	0	0	0	0	0	0	1	1	0	3	1	0	0	0	0	0	0	0	10	0	1211.5975	Q9Y3D9;J3QLR8	Q9Y3D9	84	93	MRPS23	Small ribosomal subunit protein mS23	yes	no	2	0.01092	72.485	None	None	None	None	None
AFDLIVDRPVTLVR	RRTPVQPNPIVYMMKAFDLIVDRPVTLVRE	KAFDLIVDRPVTLVREFIERQHAKNRYYYY	K	A	F	V	R	E	1	2	0	2	0	0	0	0	0	1	2	0	0	1	1	0	1	0	0	3	0	0	14	1	1612.9301	O96000;H3BPJ9;H3BV16;O96000-2	O96000	30	43	NDUFB10	NADH dehydrogenase [ubiquinone] 1 beta subcomplex subunit 10	yes	no	3	0.0002597	123.02	By MS/MS	None	By MS/MS	By MS/MS	By matching
AFDLVPPEAVPEQK	SVHGVGHSFVQSAFKAFDLVPPEAVPEQKD	KAFDLVPPEAVPEQKDPDPEFPTVKYPNPE	K	A	F	Q	K	D	2	0	0	1	0	1	2	0	0	0	1	1	0	1	3	0	0	0	0	2	0	0	14	0	1538.7981	Q96G03;Q96G03-2	Q96G03	269	282	PGM2	Phosphopentomutase	yes	no	2	0.091769	68.132	By matching	None	None	None	By matching
AFDLVPPEAVPEQKDPDPEFPTVK	SVHGVGHSFVQSAFKAFDLVPPEAVPEQKD	VPEQKDPDPEFPTVKYPNPEEGKGVLTLSF	K	A	F	V	K	Y	2	0	0	3	0	1	3	0	0	0	1	2	0	2	6	0	1	0	0	3	0	0	24	1	2664.3323	Q96G03;Q96G03-2	Q96G03	269	292	PGM2	Phosphopentomutase	yes	no	3	7.7516E-05	81.922	None	By MS/MS	By MS/MS	None	By MS/MS
AFDMVHDPMAALETLLTLGFER	SLMAICRPLPVTFHRAFDMVHDPMAALETL	PMAALETLLTLGFERVLTSGCDSSALEGLP	R	A	F	E	R	V	3	1	0	2	0	0	2	1	1	0	4	0	2	2	1	0	2	0	0	1	0	0	22	0	2476.2131	Q9NTM9;Q5TCZ7;A0A0B4J226	Q9NTM9	147	168	CUTC	Copper homeostasis protein cutC homolog	yes	no	3	5.4616E-08	132.13	None	None	None	None	By MS/MS
AFDMYSGDVMHLVK	IALVNGTTGAVLGQKAFDMYSGDVMHLVKF	KAFDMYSGDVMHLVKFLKEIPGGALVLVAS	K	A	F	V	K	F	1	0	0	2	0	0	0	1	1	0	1	1	2	1	0	1	0	0	1	2	0	0	14	0	1611.7425	Q96BQ1;C9J5Z5;C9JB68	Q96BQ1	118	131	FAM3D	Protein FAM3D	yes	no	2;3	0.00040532	101.3	None	None	None	None	By matching
AFDQGADAIYDHINEGK	TFALTIIVGVMFFERAFDQGADAIYDHINE	DQGADAIYDHINEGKLWKHIKHKYENK___	R	A	F	G	K	L	3	0	1	3	0	1	1	2	1	2	0	1	0	1	0	0	0	0	1	0	0	0	17	0	1862.8435	Q9UDW1	Q9UDW1	35	51	UQCR10	Cytochrome b-c1 complex subunit 9	yes	yes	3	0.00069304	68.653	None	None	By MS/MS	By matching	By matching
AFDRHCNMVLENVK	LINCRNNKKLLGRVKAFDRHCNMVLENVKE	KAFDRHCNMVLENVKEMWTEVPKSGKGKKK	K	A	F	V	K	E	1	1	2	1	1	0	1	0	1	0	1	1	1	1	0	0	0	0	0	2	0	0	14	1	1731.8185	P62316;P62316-2	P62316	58	71	SNRPD2	Small nuclear ribonucleoprotein Sm D2	yes	no	3;4	0.0067638	68.044	None	None	None	None	None
AFDYFNLAANAGNSHAMAFLGK	LHLHGGRGVEQNHQRAFDYFNLAANAGNSH	AANAGNSHAMAFLGKMYSEGSDIVPQSNET	R	A	F	G	K	M	6	0	3	1	0	0	0	2	1	0	2	1	1	3	0	1	0	0	1	0	0	0	22	0	2329.095	Q9UBV2	Q9UBV2	397	418	SEL1L	Protein sel-1 homolog 1	yes	yes	3	9.7309E-08	108.37	None	None	None	None	By MS/MS
AFEADSTVIEK	SKDLHLLEEIALTLRAFEADSTVIEKWMDG	LTLRAFEADSTVIEKWMDGVKDFLMKQQAA	R	A	F	E	K	W	2	0	0	1	0	0	2	0	0	1	0	1	0	1	0	1	1	0	0	1	0	0	11	0	1208.5925	P46939;P46939-2	P46939	1020	1030	UTRN	Utrophin	yes	no	2	0.061007	60.102	None	None	None	By MS/MS	None
AFEALLSNIVK	TQVDTEIEEKDEETKAFEALLSNIVKPVAS	EETKAFEALLSNIVKPVASDIQARTVVLTW	K	A	F	V	K	P	2	0	1	0	0	0	1	0	0	1	2	1	0	1	0	1	0	0	0	1	0	0	11	0	1203.6863	Q9Y2H6;Q9Y2H6-2;G5E9X3;A0A087X1M6	Q9Y2H6	261	271	FNDC3A	Fibronectin type-III domain-containing protein 3A	yes	no	2	0.030674	65.347	None	None	By MS/MS	By matching	None
AFEDELR	GKDLTSVLILQRKHKAFEDELRGLDAHLEQ	LILQRKHKAFEDELRGLDAHLEQIFQEAHG	K	A	F	L	R	G	1	1	0	1	0	0	2	0	0	0	1	0	0	1	0	0	0	0	0	0	0	0	7	0	878.4134	P11277;P11277-2;P11277-3	P11277	681	687	SPTB	Spectrin beta chain, erythrocytic	yes	no	2	0.039711	70.912	By MS/MS	None	None	None	None
AFEDEMSGR	GKDLTSVMRLLSKHRAFEDEMSGRSGHFEQ	LLSKHRAFEDEMSGRSGHFEQAIKEGEDMI	R	A	F	G	R	S	1	1	0	1	0	0	2	1	0	0	0	0	1	1	0	1	0	0	0	0	0	0	9	0	1040.4233	Q01082;Q01082-2;F8W6C1;Q01082-3	Q01082	682	690	SPTBN1	Spectrin beta chain, non-erythrocytic 1	no	no	2	0.010408	71.501	None	By matching	By matching	By MS/MS	By matching
AFEEAAEHFQPYIK	KLIGFFKSEDSEYYKAFEEAAEHFQPYIKF	KAFEEAAEHFQPYIKFFATFDKGVAKKLSL	K	A	F	I	K	F	3	0	0	0	0	1	3	0	1	1	0	1	0	2	1	0	0	0	1	0	0	0	14	0	1678.7991	O14958;A0AA34QVH1;O14958-2	O14958	181	194	CASQ2	Calsequestrin-2;Calsequestrin	yes	no	2;3	0.00028786	95.618	None	None	None	None	None
AFEETQIDIPGGGSHGGSTMSLWEVMQSDLIPEEQR	VVETTQVYTEEETRRAFEETQIDIPGGGSH	LWEVMQSDLIPEEQRAQLMADFQAGRVTKE	R	A	F	Q	R	A	1	1	0	2	0	3	5	5	1	3	2	0	2	1	2	4	2	1	0	1	0	0	36	0	3930.804	Q15149;Q15149-2;Q15149-6;A0A8I5KUE3;A0A8I5KYZ1;Q15149-7;Q15149-8;Q15149-5;E9PMV1;Q15149-3;A0A8I5KSD5;H0YDN1;Q15149-4;Q15149-9	Q15149-4	3566	3601	PLEC	Plectin	no	no	3	7.635E-07	124.95	None	None	By matching	By MS/MS	None
AFEHAVSHLQHGQFQAR	YFVRLGDLGPSFRQRAFEHAVSHLQHGQFQ	EHAVSHLQHGQFQARDTLAQLQDCFRLIEK	R	A	F	A	R	D	3	1	0	0	0	3	1	1	3	0	1	0	0	2	0	1	0	0	0	1	0	0	17	0	1961.9609	Q96Q06;A0A0J9YXN7	Q96Q06	1206	1222	PLIN4	Perilipin-4	yes	no	2;3;4	4.3509E-43	273.74	None	None	None	None	By MS/MS
AFEHLTNLNYLYLANNK	NLQNNRLTSRGLPEKAFEHLTNLNYLYLAN	EHLTNLNYLYLANNKLTLAPRFLPNALISV	K	A	F	N	K	L	2	0	4	0	0	0	1	0	1	0	4	1	0	1	0	0	1	0	2	0	0	0	17	0	2037.032	Q7Z5L7;Q7Z5L7-3;Q7Z5L7-2	Q7Z5L7	141	157	PODN	Podocan	yes	no	3	0.06322	35.64	None	None	By matching	By MS/MS	None
AFEHPGFIMRLILDNDTIK	QDFTDLIAQPPDSVRAFEHPGFIMRLILDN	PGFIMRLILDNDTIKFEPELSDYIDIFLNV	R	A	F	I	K	F	1	1	1	2	0	0	1	1	1	3	2	1	1	2	1	0	1	0	0	0	0	0	19	1	2229.1616	Q8WXX0;Q8WXX0-4	Q8WXX0	396	414	DNAH7	Dynein axonemal heavy chain 7	yes	no	3	0.027859	41.348	None	None	None	None	By MS/MS
AFELELSWVGELTNGRHEIVPK	VAKIIYIVHDEVKDKAFELELSWVGELTNG	WVGELTNGRHEIVPKDIREEAEKYAKESLK	K	A	F	P	K	D	1	1	1	0	0	0	4	2	1	1	3	1	0	1	1	1	1	1	0	2	0	0	22	1	2523.3122	P25788;P25788-2;G3V4X5;H0YJ03	P25788	209	230	PSMA3	Proteasome subunit alpha type-3	yes	no	4	0.035773	45.423	None	None	None	None	By matching
AFELMHSGK	DEFVTHNLSFDEINKAFELMHSGKSIRTVV	FDEINKAFELMHSGKSIRTVVKI_______	K	A	F	G	K	S	1	0	0	0	0	0	1	1	1	0	1	1	1	1	0	1	0	0	0	0	0	0	9	0	1018.4906	P11766	P11766	358	366	ADH5	Alcohol dehydrogenase class-3	yes	yes	2	0.0010671	101.64	None	None	None	None	None
AFENCSEDLQER	PHGRVVNISSLQCLRAFENCSEDLQERFHS	CLRAFENCSEDLQERFHSETLTEGDLVDLM	R	A	F	E	R	F	1	1	1	1	1	1	3	0	0	0	1	0	0	1	0	1	0	0	0	0	0	0	12	0	1496.6202	O75828	O75828	146	157	CBR3	Carbonyl reductase [NADPH] 3	yes	yes	2	5.4453E-06	157.24	None	None	None	None	None
AFENDVDALCNLR	GGAKTHTTMSGVAHRAFENDVDALCNLRDF	HRAFENDVDALCNLRDFFNYLPLSSQDPAP	R	A	F	L	R	D	2	1	2	2	1	0	1	0	0	0	2	0	0	1	0	0	0	0	0	1	0	0	13	0	1535.7038	P05166;E7ETT4;E7ETT1;E9PDR0;E7EX59;P05166-2;E7EUY3;C9JQS9;E9PEC3;F8WBI9;E7ENC1	P05166	260	272	PCCB	Propionyl-CoA carboxylase beta chain, mitochondrial	yes	no	2	0.00023771	125.75	By MS/MS	None	By matching	By matching	None
AFENDVDALCNLRDFFNYLPLSSQDPAPVR	GGAKTHTTMSGVAHRAFENDVDALCNLRDF	FNYLPLSSQDPAPVRECHDPSDRLVPELDT	R	A	F	V	R	E	3	2	3	4	1	1	1	0	0	0	4	0	0	3	3	2	0	0	1	2	0	0	30	1	3482.6565	P05166;E7ETT4;E7ETT1;E9PDR0;E7EX59;P05166-2;E7EUY3;C9JQS9;E9PEC3;F8WBI9;E7ENC1	P05166	260	289	PCCB	Propionyl-CoA carboxylase beta chain, mitochondrial	yes	no	3	0.0012472	86.19	None	None	None	By MS/MS	None
AFEPATGR	GGARVEPADASGTEKAFEPATGRVIATFTC	DASGTEKAFEPATGRVIATFTCSGEKEVNL	K	A	F	G	R	V	2	1	0	0	0	0	1	1	0	0	0	0	0	1	1	0	1	0	0	0	0	0	8	0	847.41882	P49189;P49189-3	P49189	31	38	ALDH9A1	4-trimethylaminobutyraldehyde dehydrogenase;4-trimethylaminobutyraldehyde dehydrogenase, N-terminally processed	yes	no	2	0.004751	84.097	None	By matching	None	None	By matching
AFEPATGRVIATFTCSGEK	GGARVEPADASGTEKAFEPATGRVIATFTC	ATGRVIATFTCSGEKEVNLAVQNAKAAFKI	K	A	F	E	K	E	3	1	0	0	1	0	2	2	0	1	0	1	0	2	1	1	3	0	0	1	0	0	19	1	2040.9939	P49189;P49189-3	P49189	31	49	ALDH9A1	4-trimethylaminobutyraldehyde dehydrogenase;4-trimethylaminobutyraldehyde dehydrogenase, N-terminally processed	yes	no	3	2.8748E-06	133.47	None	By MS/MS	None	None	None
AFEVPAR	TRLFQVQGTGANNTKAFEVPARANFLNSND	GTGANNTKAFEVPARANFLNSNDVFVLKTQ	K	A	F	A	R	A	2	1	0	0	0	0	1	0	0	0	0	0	0	1	1	0	0	0	0	1	0	0	7	0	788.41809	P09327;B4DV78;H7C0B6	P09327	530	536	VIL1	Villin-1	yes	no	2	0.004507	103.29	By matching	By matching	By MS/MS	By matching	By MS/MS
AFFAGSQR	RQRSGGMERPFVLARAFFAGSQRFGAVWTG	RPFVLARAFFAGSQRFGAVWTGDNTAEWDH	R	A	F	Q	R	F	2	1	0	0	0	1	0	1	0	0	0	0	0	2	0	1	0	0	0	0	0	0	8	0	882.4348	Q14697;Q14697-2;F5H6X6;E9PKU7	Q14697	603	610	GANAB	Neutral alpha-glucosidase AB	yes	no	2	0.00033208	134.85	None	By matching	By matching	By MS/MS	By MS/MS
AFFAGSQRFGAVWTGDNTAEWDHLK	RQRSGGMERPFVLARAFFAGSQRFGAVWTG	AVWTGDNTAEWDHLKISIPMCLSLGLVGLS	R	A	F	L	K	I	4	1	1	2	0	1	1	3	1	0	1	1	0	3	0	1	2	2	0	1	0	0	25	1	2810.3201	Q14697;Q14697-2;F5H6X6;E9PKU7	Q14697	603	627	GANAB	Neutral alpha-glucosidase AB	yes	no	4	0.00012216	70.091	None	By MS/MS	None	None	None
AFFESHPAPSAER	SVEGFAVDKMAGEVKAFFESHPAPSAERTI	VKAFFESHPAPSAERTIQQCCENILLNAAW	K	A	F	E	R	T	3	1	0	0	0	0	2	0	1	0	0	0	0	2	2	2	0	0	0	0	0	0	13	0	1444.6735	P55786;E9PLK3;P55786-2;H0YDG0	P55786	870	882	NPEPPS	Puromycin-sensitive aminopeptidase;Aminopeptidase	yes	no	2;3	3.2273E-05	155	None	By MS/MS	By MS/MS	By MS/MS	By MS/MS
AFFPCFDTPAVK	KKPFVYTQGQAVLNRAFFPCFDTPAVKYKY	LNRAFFPCFDTPAVKYKYSALIEVPDGFTA	R	A	F	V	K	Y	2	0	0	1	1	0	0	0	0	0	0	1	0	3	2	0	1	0	0	1	0	0	12	0	1398.6642	Q9H4A4;A6NKB8;A0A087WU27;A0A087WUS4;C9JMZ3	Q9H4A4	177	188	RNPEP	Aminopeptidase B	yes	no	2	0.011134	89.029	None	None	By matching	By MS/MS	None
AFFSEVER	RDPSKQYGLKMKTSRAFFSEVERRFDAMPF	LKMKTSRAFFSEVERRFDAMPFTLRAFEDE	R	A	F	E	R	R	1	1	0	0	0	0	2	0	0	0	0	0	0	2	0	1	0	0	0	1	0	0	8	0	983.47125	Q9UQ80;Q9UQ80-2;F8VR77	Q9UQ80	264	271	PA2G4	Proliferation-associated protein 2G4	yes	no	2	2.7056E-05	157.52	None	By MS/MS	By matching	By MS/MS	By matching
AFGAPVPSVQWLDEDGTTVLQDER	TYMAVQGSTAYLLCKAFGAPVPSVQWLDED	QWLDEDGTTVLQDERFFPYANGTLGIRDLQ	K	A	F	E	R	F	2	1	0	3	0	2	2	2	0	0	2	0	0	1	2	1	2	1	0	3	0	0	24	0	2629.266	P32004;P32004-2;P32004-3	P32004	450	473	L1CAM	Neural cell adhesion molecule L1	yes	no	2	5.255399999999999E-21	195.15	None	None	None	None	None
AFGFMTR	RDAIFKQFHFKDFNRAFGFMTRVALQAEKL	FHFKDFNRAFGFMTRVALQAEKLDHHPEWF	R	A	F	T	R	V	1	1	0	0	0	0	0	1	0	0	0	0	1	2	0	0	1	0	0	0	0	0	7	0	828.39524	P61457	P61457	46	52	PCBD1	Pterin-4-alpha-carbinolamine dehydratase	yes	yes	2	0.0013772	122.79	None	By matching	By matching	By MS/MS	By MS/MS
AFGFSHLEALLDDSK	SYIRKTRPDGNCFYRAFGFSHLEALLDDSK	AFGFSHLEALLDDSKELQRFKAVSAKSKED	R	A	F	S	K	E	2	0	0	2	0	0	1	1	1	0	3	1	0	2	0	2	0	0	0	0	0	0	15	0	1648.8097	Q96FW1;F5GYN4;F5H6Q1;F5GYJ8;F5H4F3	Q96FW1	95	109	OTUB1	Ubiquitin thioesterase OTUB1;ubiquitinyl hydrolase 1;Ubiquitin thioesterase	yes	no	3	1.5209E-05	158.89	None	None	None	None	By MS/MS
AFGGPGAGCISEGR	MEQLLRAELRTATLRAFGGPGAGCISEGRA	RAFGGPGAGCISEGRAYDTDAGPVFVKVNR	R	A	F	G	R	A	2	1	0	0	1	0	1	5	0	1	0	0	0	1	1	1	0	0	0	0	0	0	14	0	1334.6037	Q9H479	Q9H479	16	29	FN3K	Fructosamine-3-kinase	yes	yes	2	1.1874E-06	151.07	None	By matching	By matching	None	None
AFGGPGAGCISEGRAYDTDAGPVFVK	MEQLLRAELRTATLRAFGGPGAGCISEGRA	EGRAYDTDAGPVFVKVNRRTQARQMFEGEV	R	A	F	V	K	V	4	1	0	2	1	0	1	6	0	1	0	1	0	2	2	1	1	0	1	2	0	0	26	1	2598.2173	Q9H479	Q9H479	16	41	FN3K	Fructosamine-3-kinase	yes	yes	3	0.0010182	77.19	None	By MS/MS	None	None	None
AFGHHAVSLLDGGLR	DQGLYSAPRVWWMFRAFGHHAVSLLDGGLR	AFGHHAVSLLDGGLRHWLRQNLPLSSGKSQ	R	A	F	L	R	H	2	1	0	1	0	0	0	3	2	0	3	0	0	1	0	1	0	0	0	1	0	0	15	0	1548.8161	P25325;B1AH49;P25325-2	P25325-2	139	153	MPST	3-mercaptopyruvate sulfurtransferase	no	no	2;3	1.0869E-09	135.91	By MS/MS	None	By MS/MS	By MS/MS	None
AFGPGLEGGLVNK	FRVGVTEGCDPTRVRAFGPGLEGGLVNKAN	VRAFGPGLEGGLVNKANRFTVETRGAGTGG	R	A	F	N	K	A	1	0	1	0	0	0	1	4	0	0	2	1	0	1	1	0	0	0	0	1	0	0	13	0	1257.6717	Q14315;Q14315-2	Q14315	1355	1367	FLNC	Filamin-C	yes	no	2	9.1196E-07	179.81	By MS/MS	By MS/MS	None	None	By MS/MS
AFGPGLEGGLVNKANR	FRVGVTEGCDPTRVRAFGPGLEGGLVNKAN	FGPGLEGGLVNKANRFTVETRGAGTGGLGL	R	A	F	N	R	F	2	1	2	0	0	0	1	4	0	0	2	1	0	1	1	0	0	0	0	1	0	0	16	1	1598.8529	Q14315;Q14315-2	Q14315	1355	1370	FLNC	Filamin-C	yes	no	2;3	2.2169E-07	145.1	By MS/MS	None	By MS/MS	None	By MS/MS
AFGPGLEGGLVNKANRFTVETR	FRVGVTEGCDPTRVRAFGPGLEGGLVNKAN	GGLVNKANRFTVETRGAGTGGLGLAIEGPS	R	A	F	T	R	G	2	2	2	0	0	0	2	4	0	0	2	1	0	2	1	0	2	0	0	2	0	0	22	2	2332.2288	Q14315;Q14315-2	Q14315	1355	1376	FLNC	Filamin-C	yes	no	3;4	3.0004E-05	94.463	None	By MS/MS	By matching	By matching	None
AFGPGLEPTGCIVDK	HILPAPPDCFPDKVKAFGPGLEPTGCIVDK	AFGPGLEPTGCIVDKPAEFTIDARAAGKGD	K	A	F	D	K	P	1	0	0	1	1	0	1	3	0	1	1	1	0	1	2	0	1	0	0	1	0	0	15	0	1559.7654	Q14315;Q14315-2	Q14315	672	686	FLNC	Filamin-C	yes	no	2	0.00021047	107.97	By MS/MS	None	By matching	None	By matching
AFGPGLEPTGCIVDKPAEFTIDAR	HILPAPPDCFPDKVKAFGPGLEPTGCIVDK	GCIVDKPAEFTIDARAAGKGDLKLYAQDAD	K	A	F	A	R	A	3	1	0	2	1	0	2	3	0	2	1	1	0	2	3	0	2	0	0	1	0	0	24	1	2560.2632	Q14315;Q14315-2	Q14315	672	695	FLNC	Filamin-C	yes	no	2;3	2.9255E-15	225.68	By MS/MS	By MS/MS	By MS/MS	By MS/MS	By MS/MS
AFGPGLEPTGCIVDKPAEFTIDARAAGK	HILPAPPDCFPDKVKAFGPGLEPTGCIVDK	DKPAEFTIDARAAGKGDLKLYAQDADGCPI	K	A	F	G	K	G	5	1	0	2	1	0	2	4	0	2	1	2	0	2	3	0	2	0	0	1	0	0	28	2	2887.4538	Q14315;Q14315-2	Q14315	672	699	FLNC	Filamin-C	yes	no	3;4	0.00083036	102.6	None	By MS/MS	None	None	None
AFGPGLQGGSAGSPAR	FPLEAVAPTKPSKVKAFGPGLQGGSAGSPA	FGPGLQGGSAGSPARFTIDTKGAGTGGLGL	K	A	F	A	R	F	3	1	0	0	0	1	0	5	0	0	1	0	0	1	2	2	0	0	0	0	0	0	16	0	1428.711	P21333-2;P21333;Q60FE5	P21333-2	1072	1087	FLNA	Filamin-A	yes	no	2;3	1.0294E-07	228.12	By MS/MS	By MS/MS	By MS/MS	By MS/MS	By MS/MS
AFGPGLQGGSAGSPARFTIDTK	FPLEAVAPTKPSKVKAFGPGLQGGSAGSPA	GGSAGSPARFTIDTKGAGTGGLGLTVEGPC	K	A	F	T	K	G	3	1	0	1	0	1	0	5	0	1	1	1	0	2	2	2	2	0	0	0	0	0	22	1	2134.0807	P21333-2;P21333;Q60FE5	P21333-2	1072	1093	FLNA	Filamin-A	yes	no	2;3	9.897900000000001E-30	267.46	None	By MS/MS	None	None	None
AFGYYGPLR	VGNLGNNGNKTELERAFGYYGPLRSVWVAR	KTELERAFGYYGPLRSVWVARNPPGFAFVE	R	A	F	L	R	S	1	1	0	0	0	0	0	2	0	0	1	0	0	1	1	0	0	0	2	0	0	0	9	0	1042.5236	P84103;P84103-2;A0A087X2D0	P84103	29	37	SRSF3	Serine/arginine-rich splicing factor 3	yes	no	2	4.2773E-07	155.19	By MS/MS	By MS/MS	By MS/MS	By MS/MS	By MS/MS
AFHNEAQVNPER	VNAAQDSTDLVAKLRAFHNEAQVNPERKNL	KLRAFHNEAQVNPERKNLKWIGLDLSNGKP	R	A	F	E	R	K	2	1	2	0	0	1	2	0	1	0	0	0	0	1	1	0	0	0	0	1	0	0	12	0	1410.664	P17987;E7EQR6;F5H282	P17987	469	480	TCP1	T-complex protein 1 subunit alpha	yes	no	2;3	0.00013294	129.84	None	By matching	By matching	None	None
AFHPFIAGPYNR	AEQDKRAVERLEVEKAFHPFIAGPYNRLVG	VEKAFHPFIAGPYNRLVGEIMQETGTRINI	K	A	F	N	R	L	2	1	1	0	0	0	0	1	1	1	0	0	0	2	2	0	0	0	1	0	0	0	12	0	1388.699	Q00341;A0A024R4E5;Q00341-2;H0Y394;H7C0A4	Q00341	232	243	HDLBP	Vigilin	yes	no	2;3	8.9609E-05	102.52	By MS/MS	By MS/MS	By MS/MS	By MS/MS	By MS/MS
AFIDPLGLPDRPFYR	IVLRMMNDQLMFLERAFIDPLGLPDRPFYR	AFIDPLGLPDRPFYRHVIYAPSSHNKYAGE	R	A	F	Y	R	H	1	2	0	2	0	0	0	1	0	1	2	0	0	2	3	0	0	0	1	0	0	0	15	1	1775.9359	Q04609;Q04609-6;Q04609-7;Q9HBA9;Q04609-10	Q04609	674	688	FOLH1;FOLH1B	Glutamate carboxypeptidase 2;Putative N-acetylated-alpha-linked acidic dipeptidase	yes	no	3	7.0445E-05	115.78	None	None	By MS/MS	By MS/MS	By MS/MS
AFIDVTAAAENIR	LEEYSKLNYLDILMRAFIDVTAAAENIRLP	MRAFIDVTAAAENIRLPNAGTQVRVTVFPS	R	A	F	I	R	L	4	1	1	1	0	0	1	0	0	2	0	0	0	1	0	0	1	0	0	1	0	0	13	0	1389.7252	P23229;P23229-2;A0A8C8KBL6;P23229-4;P23229-5;P23229-3;P23229-9;P23229-6;P23229-7;H7BZ97	P23229	1016	1028	ITGA6	Integrin alpha-6;Integrin alpha-6 heavy chain;Integrin alpha-6 light chain;Processed integrin alpha-6	yes	no	2	0.0018264	103.22	None	None	None	None	None
AFIDVTAAAENIRLPNAGTQVR	LEEYSKLNYLDILMRAFIDVTAAAENIRLP	AAENIRLPNAGTQVRVTVFPSKTVAQYSGV	R	A	F	V	R	V	5	2	2	1	0	1	1	1	0	2	1	0	0	1	1	0	2	0	0	2	0	0	22	1	2326.2393	P23229;P23229-2;A0A8C8KBL6;P23229-4;P23229-5;P23229-3;P23229-9;P23229-6;P23229-7;H7BZ97	P23229	1016	1037	ITGA6	Integrin alpha-6;Integrin alpha-6 heavy chain;Integrin alpha-6 light chain;Processed integrin alpha-6	yes	no	3	0.0033967	60.398	None	None	None	By MS/MS	None
AFIHWVSQPLMCEVR	LEVTCRRADAGEKPKAFIHWVSQPLMCEVR	AFIHWVSQPLMCEVRLYERLFQHKNPEDPT	K	A	F	V	R	L	1	1	0	0	1	1	1	0	1	1	1	0	1	1	1	1	0	1	0	2	0	0	15	0	1871.9175	P47897;P47897-2;B4DDN1	P47897	676	690	QARS1	Glutamine--tRNA ligase;glutamine--tRNA ligase	no	no	3	6.5844E-05	105.03	None	None	By matching	By MS/MS	By matching
AFIITGQTYTR	EQLDKMVTEKAGFKRAFIITGQTYTRKVDI	GFKRAFIITGQTYTRKVDIEVLSVLASLGA	R	A	F	T	R	K	1	1	0	0	0	1	0	1	0	2	0	0	0	1	0	0	3	0	1	0	0	0	11	0	1269.6717	P30566;A0A7P0T9A7;A0A7P0Z472;A0A096LNY6;A0A0A6YY92;A0A1B0GTJ7;A0A1B0GWJ0;A0A7P0T8E4;A0A096LNY5;A0A1B0GTG9;A0A1B0GWF8;P30566-2;A0A096LP92;A0A096LPA2	P30566	235	245	ADSL	Adenylosuccinate lyase	yes	no	2	0.0065182	79.148	None	None	By MS/MS	By MS/MS	None
AFILPAMHAALAPVFR	QYATLLALAQLNGRRAFILPAMHAALAPVF	FILPAMHAALAPVFRITLPVLAPEVDSRTP	R	A	F	F	R	I	5	1	0	0	0	0	0	0	1	1	2	0	1	2	2	0	0	0	0	1	0	0	16	0	1723.9596	P19526	P19526	110	125	FUT1	Galactoside alpha-(1,2)-fucosyltransferase 1	yes	yes	3	0.00010907	105.14	None	None	None	None	None
AFINLEAAGVGGK	SHGFITQHPWASLIRAFINLEAAGVGGKEL	IRAFINLEAAGVGGKELVFQTGPENPWLVQ	R	A	F	G	K	E	3	0	1	0	0	0	1	3	0	1	1	1	0	1	0	0	0	0	0	1	0	0	13	0	1245.6717	Q7Z2K6;A0A8I5KNY4;A0A8I5KXJ0;E7ER77;A0A8I5KWW9;A0A8I5QL16;A0A8I5QJH1;A0A8I5KYJ3;A0A8I5KUT1;A0A0C4DGF0;Q7Z2K6-2	Q7Z2K6	273	285	ERMP1	Endoplasmic reticulum metallopeptidase 1	yes	no	2	0.0014637	91.855	None	None	None	By MS/MS	None
AFIPQLLSR	ELKEALDDVTLPRLKAFIPQLLSRLHIEAL	TLPRLKAFIPQLLSRLHIEALLHGNITKQA	K	A	F	S	R	L	1	1	0	0	0	1	0	0	0	1	2	0	0	1	1	1	0	0	0	0	0	0	9	0	1043.6128	P14735;A0A7I2V3E3;A0A7I2V2P6;A0A3B3ISG5;A0A7I2V610;A0A7I2YQV5;A0A7I2V3K9;B3KSB8;A0A7I2V4Q3;P14735-2;A0A7I2V2S1	P14735	714	722	IDE	Insulin-degrading enzyme	yes	no	2	0.0032865	84.498	None	None	By matching	By MS/MS	By MS/MS
AFITHGGTNGIYEAIYHGIPMVGIPLFADQHDNIAHMK	KWLPQNDLLGHPKTKAFITHGGTNGIYEAI	IPLFADQHDNIAHMKAKGAALSVDIRTMSS	K	A	F	M	K	A	4	0	2	2	0	1	1	5	4	6	1	1	2	2	2	0	2	0	2	1	0	0	38	0	4148.0401	O75795;P54855;A0A0G2JMZ5;A0A804HJ67	O75795	371	408	UGT2B17;UGT2B15	UDP-glucuronosyltransferase 2B17;UDP-glucuronosyltransferase 2B15;UDP-glucuronosyltransferase	yes	no	5;6	3.075E-06	94.992	None	None	None	None	By MS/MS
AFITNIPFDVK	GNRFEPYANPTKRYRAFITNIPFDVKWQSL	KRYRAFITNIPFDVKWQSLKDLVKEKVGEV	R	A	F	V	K	W	1	0	1	1	0	0	0	0	0	2	0	1	0	2	1	0	1	0	0	1	0	0	11	0	1263.6863	P52272;P52272-2;M0R019;M0R2T0;M0R0N3;M0QYQ7;M0R0Y6	P52272	73	83	HNRNPM	Heterogeneous nuclear ribonucleoprotein M	yes	no	2	0.00013932	145.46	None	None	By MS/MS	By matching	None
AFKAWAVAR	KQRLKCASLQKFGERAFKAWAVARLSQRFP	QKFGERAFKAWAVARLSQRFPKAEFAEVSK	R	A	F	A	R	L	4	1	0	0	0	0	0	0	0	0	0	1	0	1	0	0	0	1	0	1	0	0	9	1	1018.5712	CON__P02768-1	CON__P02768-1	234	242			no	no	2	0.021993	91.9	None	None	None	None	None
AFLACMR	LWLGKAVEDKNRRMRAFLACMRSDTPAMLN	EDKNRRMRAFLACMRSDTPAMLNPANVPTH	R	A	F	M	R	S	2	1	0	0	1	0	0	0	0	0	1	0	1	1	0	0	0	0	0	0	0	0	7	0	867.40951	Q9NZB2;Q9NZB2-6;A0A8V8TNY3;Q9NZB2-4;A0A0C4DG79	Q9NZB2	690	696	FAM120A	Constitutive coactivator of PPAR-gamma-like protein 1	yes	no	2	0.0082948	87.627	None	None	None	By MS/MS	By matching
AFLADPSAFVAAAPVAAATTAAPAAAAAPAK	SVETDYTFPLAEKVKAFLADPSAFVAAAPV	AATTAAPAAAAAPAKVEAKEESEESDEDMG	K	A	F	A	K	V	17	0	0	1	0	0	0	0	0	0	1	1	0	2	4	1	2	0	0	2	0	0	31	0	2751.4596	P05388;F8VWS0;P05388-2;F8W1K8	P05388	267	297	RPLP0	Large ribosomal subunit protein uL10;60S acidic ribosomal protein P0	yes	no	2;3	3.6763E-05	172.66	By MS/MS	None	By MS/MS	None	None
AFLAQIHAR	RTQFEDLVPSPTSEKAFLAQIHARKPGYIH	SPTSEKAFLAQIHARKPGYIHSGATTSTMR	K	A	F	A	R	K	3	1	0	0	0	1	0	0	1	1	1	0	0	1	0	0	0	0	0	0	0	0	9	0	1025.577	Q9Y4J8-13;Q9Y4J8-15;Q9Y4J8-14;Q9Y4J8-2;A0A7P0T9L1;Q9Y4J8;A0A804HHT6;Q9Y4J8-17;A0A7P0Z4D7;M0QZ28;A0A7P0TBH9;A0A7P0TBG1;A0A7P0T8Y5;A0A804HHU2;Q9Y4J8-6;Q9Y4J8-11;Q9Y4J8-10	Q9Y4J8-13	608	616	DTNA	Dystrobrevin alpha;Dystrobrevin	yes	no	2	0.038644	68.915	None	By MS/MS	None	None	None
AFLASGPYLTHQQK	______________________________	MAFLASGPYLTHQQKVLRLYKRALRHLESW	M	A	F	Q	K	V	2	0	0	0	0	2	0	1	1	0	2	1	0	1	1	1	1	0	1	0	0	0	14	0	1559.8096	Q9Y6M9;A0A7I2V620;E9PH64;A0A3B3IT57;E7EWZ0;E9PF49;A0A7I2YQN0	Q9Y6M9	2	15	NDUFB9	NADH dehydrogenase [ubiquinone] 1 beta subcomplex subunit 9	yes	no	2	3.0676999999999997E-21	250.78	None	None	By MS/MS	By MS/MS	None
AFLASPEYVNLPINGNGK	LSAYVGRLSARPKLKAFLASPEYVNLPING	ASPEYVNLPINGNGKQ______________	K	A	F	G	K	Q	2	0	3	0	0	0	1	2	0	1	2	1	0	1	2	1	0	0	1	1	0	0	18	0	1902.984	P09211;A8MX94	P09211	192	209	GSTP1	Glutathione S-transferase P;glutathione transferase	yes	no	2	4.9826E-10	188.06	By MS/MS	By MS/MS	By MS/MS	By MS/MS	By MS/MS
AFLASPEYVNLPINGNGKQ	LSAYVGRLSARPKLKAFLASPEYVNLPING	SPEYVNLPINGNGKQ_______________	K	A	F	K	Q	-	2	0	3	0	0	1	1	2	0	1	2	1	0	1	2	1	0	0	1	1	0	0	19	1	2031.0425	P09211;A8MX94	P09211	192	210	GSTP1	Glutathione S-transferase P;glutathione transferase	yes	no	2;3	1.2524E-46	286.61	None	By MS/MS	By matching	By MS/MS	By MS/MS
AFLCPLICHNGGVCVKPDR	SGAPGGAAPGGPGFRAFLCPLICHNGGVCV	PLICHNGGVCVKPDRCLCPPDFAGKFCQLH	R	A	F	D	R	C	1	1	1	1	3	0	0	2	1	1	2	1	0	1	2	0	0	0	0	2	0	0	19	1	2212.0704	Q8N2S1-2	Q8N2S1-2	83	101	LTBP4	Latent-transforming growth factor beta-binding protein 4	yes	yes	4	0.0064782	39.387	None	None	None	None	None
AFLDALQNQAEASSK	ELVSNLGTIARSGSKAFLDALQNQAEASSK	AFLDALQNQAEASSKIIGQFGVGFYSAFMV	K	A	F	S	K	I	4	0	1	1	0	2	1	0	0	0	2	1	0	1	0	2	0	0	0	0	0	0	15	0	1591.7842	Q12931;Q12931-2	Q12931	182	196	TRAP1	Heat shock protein 75 kDa, mitochondrial	yes	no	2	2.0176E-05	168.85	By MS/MS	By matching	By MS/MS	None	By MS/MS
AFLDFYHSFLEK	HADMLGSLGPKEAKKAFLDFYHSFLEKTAV	AKKAFLDFYHSFLEKTAVLRVPVPPNVAFE	K	A	F	E	K	T	1	0	0	1	0	0	1	0	1	0	2	1	0	3	0	1	0	0	1	0	0	0	12	0	1515.7398	Q92888;Q92888-3;M0QZR4;A0A9L9PYI1;A0A8V8TMH9;A0A8V8TP90;A0A8V8TMG9	Q92888	95	106	ARHGEF1	Rho guanine nucleotide exchange factor 1	yes	no	3	0.0085212	72.265	None	None	None	None	None
AFLEENNLDYIIR	SKRGVSCQFGPDVTKAFLEENNLDYIIRSH	TKAFLEENNLDYIIRSHEVKAEGYEVAHGG	K	A	F	I	R	S	1	1	2	1	0	0	2	0	0	2	2	0	0	1	0	0	0	0	1	0	0	0	13	0	1608.8148	P53041;H0YDU8;A8MU39	P53041	413	425	PPP5C	Serine/threonine-protein phosphatase 5;Serine/threonine-protein phosphatase	yes	no	2	3.7486E-05	150.61	None	None	None	None	None
AFLEENNLDYIIRSHEVK	SKRGVSCQFGPDVTKAFLEENNLDYIIRSH	EENNLDYIIRSHEVKAEGYEVAHGGRCVTV	K	A	F	V	K	A	1	1	2	1	0	0	3	0	1	2	2	1	0	1	0	1	0	0	1	1	0	0	18	1	2189.1117	P53041;H0YDU8;A8MU39	P53041	413	430	PPP5C	Serine/threonine-protein phosphatase 5;Serine/threonine-protein phosphatase	yes	no	3;4	1.477E-05	129.62	None	By MS/MS	None	None	None
AFLEVNEEGSEAAASTAVVIAGR	AEGRDDLYVSDAFHKAFLEVNEEGSEAAAS	GSEAAASTAVVIAGRSLNPNRVTFKANRPF	K	A	F	G	R	S	6	1	1	0	0	0	4	2	0	1	1	0	0	1	0	2	1	0	0	3	0	0	23	0	2290.1441	P01008	P01008	403	425	SERPINC1	Antithrombin-III	yes	yes	2	3.7924000000000005E-25	193.17	None	None	None	None	None
AFLEVNEEGSEAAASTAVVIAGRSLNPNRVTFK	AEGRDDLYVSDAFHKAFLEVNEEGSEAAAS	VIAGRSLNPNRVTFKANRPFLVFIREVPLN	K	A	F	F	K	A	6	2	3	0	0	0	4	2	0	1	2	1	0	2	1	3	2	0	0	4	0	0	33	2	3446.7794	P01008	P01008	403	435	SERPINC1	Antithrombin-III	yes	yes	4	5.3957E-07	140.52	None	None	None	None	None
AFLGQVLVR	LGLEFFDQPAVPLARAFLGQVLVRRLPNGT	AVPLARAFLGQVLVRRLPNGTELRGRIVET	R	A	F	V	R	R	1	1	0	0	0	1	0	1	0	0	2	0	0	1	0	0	0	0	0	2	0	0	9	0	1001.6022	P29372;A2IDA3;P29372-5;P29372-4;P29372-2	P29372	101	109	MPG	DNA-3-methyladenine glycosylase;DNA-3-methyladenine glycosylase II	yes	no	2	0.023206	79.597	None	None	None	None	None
AFLHVPAK	RLPLEGNTMRKTEAKAFLHVPAKVIIGLAF	MRKTEAKAFLHVPAKVIIGLAFDCVDKMVY	K	A	F	A	K	V	2	0	0	0	0	0	0	0	1	0	1	1	0	1	1	0	0	0	0	1	0	0	8	0	881.51232	P14543;P14543-2	P14543	971	978	NID1	Nidogen-1	yes	no	2	0.0051053	81.864	None	By matching	None	None	By matching
AFLIEEQK	GGSMCAKCVRDRIKRAFLIEEQKIVVKVLK	VRDRIKRAFLIEEQKIVVKVLKAQAQSQKA	R	A	F	Q	K	I	1	0	0	0	0	1	2	0	0	1	1	1	0	1	0	0	0	0	0	0	0	0	8	0	976.52295	P49207	P49207	94	101	RPL34	Large ribosomal subunit protein eL34	yes	yes	1;2	0.00018838	143	None	None	By MS/MS	By MS/MS	By MS/MS
AFLLMASQYQQPHENDVAALLKPISEK	ETHAEMVHSAFQAQRAFLLMASQYQQPHEN	HENDVAALLKPISEKIQEIQTFRERNRGSN	R	A	F	E	K	I	4	0	1	1	0	3	2	0	1	1	4	2	1	1	2	2	0	0	1	1	0	0	27	1	3040.5692	P40123;P40123-2	P40123	87	113	CAP2	Adenylyl cyclase-associated protein 2	yes	no	4	3.6119E-06	133.95	None	None	None	None	None
AFLLTPRNQEACELSNN	CVEEFKSLTSCLDSKAFLLTPRNQEACELS	LLTPRNQEACELSNN_______________	K	A	F	N	N	-	2	1	3	0	1	1	2	0	0	0	3	0	0	1	1	1	1	0	0	0	0	0	17	1	1975.9422	O95445;O95445-2	O95445	172	188	APOM	Apolipoprotein M	yes	no	2	0.001139	129.71	None	None	None	None	None
AFLMQHAPANDYLVTSHIHLHVPEGATPK	EVMKESARIAYTFARAFLMQHAPANDYLVT	TSHIHLHVPEGATPKDGPSAGCTIVTALLS	R	A	F	P	K	D	4	0	1	1	0	1	1	1	4	1	3	1	1	1	3	1	2	0	1	2	0	0	29	0	3193.6131	P36776;K7EKE6;P36776-2;K7EJE8;P36776-3;K7ERR6	P36776	823	851	LONP1	Lon protease homolog, mitochondrial	yes	no	5;6	0.00089062	79.395	None	None	None	None	By MS/MS
AFLNAIMR	GGNIEVLGFNARQRKAFLNAIMRYGMPPQD	FNARQRKAFLNAIMRYGMPPQDAFTTQWLV	K	A	F	M	R	Y	2	1	1	0	0	0	0	0	0	1	1	0	1	1	0	0	0	0	0	0	0	0	8	0	934.50586	Q14839;A0A2R8Y425;A0A2U3TZM0;A0A2R8YFD8;F5GWX5;A0A2R8Y212;A0A2R8Y521;A0A0C4DGG9;A0A2R8YFK9;A0A2R8Y5J0;Q14839-2;A0A2R8YDJ9;A0A2R8Y4X2;A0A2R8YDW2;A0A2R8YD40;A0A2R8Y7I0;A0A2R8Y445;A0A2R8Y8C1;A0A2R8YER1;A0A2R8Y7M9;Q8TDI0;A0A2R8Y5M9;K7EMY3;A0A2R8YE38	Q14839	1423	1430	CHD4;CHD5	Chromodomain-helicase-DNA-binding protein 4;DNA helicase;Chromodomain-helicase-DNA-binding protein 5	yes	no	2	0.0010817	114.54	None	None	None	None	By MS/MS
AFLSSHLQDLSTIVR	CFKQARAAGLLSTYRAFLSSHLQDLSTIVR	AFLSSHLQDLSTIVRKAERYSLPIVNLKGQ	R	A	F	V	R	K	1	1	0	1	0	1	0	0	1	1	3	0	0	1	0	3	1	0	0	1	0	0	15	0	1685.9101	P39059	P39059	1252	1266	COL15A1	Collagen alpha-1(XV) chain;Restin;Restin-2;Restin-3;Restin-4	yes	yes	2;3	4.6115E-16	288.61	By MS/MS	None	By MS/MS	By MS/MS	By matching
AFLTGPHISLADLVAITELMHPVGAGCQVFEGRPK	DVTLQLLEDKFLQNKAFLTGPHISLADLVA	HPVGAGCQVFEGRPKLATWRQRVEAAVGED	K	A	F	P	K	L	4	1	0	1	1	1	2	4	2	2	4	1	1	2	3	1	2	0	0	3	0	0	35	1	3730.9327	P30711;A0A0G2JRQ5;P30711-2	P30711	156	190	GSTT1	Glutathione S-transferase theta-1	yes	no	4;5	3.6387E-44	235.14	None	By MS/MS	By matching	By MS/MS	By MS/MS
AFMCRFEALEK	RIFDPKCLDEFPNLKAFMCRFEALEKIAAY	PNLKAFMCRFEALEKIAAYLQSDQFCKMPI	K	A	F	E	K	I	2	1	0	0	1	0	2	0	0	0	1	1	1	2	0	0	0	0	0	0	0	0	11	1	1400.6581	P21266	P21266	187	197	GSTM3	Glutathione S-transferase Mu 3	yes	yes	2;3	0.0012667	119.34	None	By MS/MS	None	None	None
AFMGPLK	SKFGHGRFQTMEEKKAFMGPLKKDRIAKEE	FQTMEEKKAFMGPLKKDRIAKEEGA_____	K	A	F	L	K	K	1	0	0	0	0	0	0	1	0	0	1	1	1	1	1	0	0	0	0	0	0	0	7	0	762.40983	P39023;G5E9G0	P39023	387	393	RPL3	Large ribosomal subunit protein uL3	yes	no	2	0.019317	66.994	None	By MS/MS	By matching	By matching	By matching
AFMTADLPNELIELLEK	LSETQDPEEVSVTVKAFMTADLPNELIELL	MTADLPNELIELLEKIVLDNSVFSEHRNLQ	K	A	F	E	K	I	2	0	1	1	0	0	3	0	0	1	4	1	1	1	1	0	1	0	0	0	0	0	17	0	1946.0071	Q00610;A0A8V8TQ14;A0A087WVQ6;Q00610-2;A0A8V8TR47;A0A8V8TRF0;K7EJJ5;A0A8V8TQK1;A0A8V8TRE8;A0A8V8TQK3;A0A8V8TQ18;J3KRF5;P53675;P53675-2;A0A087WX41	Q00610	994	1010	CLTC;CLTCL1	Clathrin heavy chain 1;Clathrin heavy chain;Clathrin heavy chain 2	yes	no	2;3	1.9284E-42	257.95	None	None	By matching	By matching	By MS/MS
AFNSSSFNSNTFLTR	VRMAVQDAVDALMQKAFNSSSFNSNTFLTR	AFNSSSFNSNTFLTRLLVHMGLLKSEDKVK	K	A	F	T	R	L	1	1	3	0	0	0	0	0	0	0	1	0	0	3	0	4	2	0	0	0	0	0	15	0	1691.7903	P46060	P46060	501	515	RANGAP1	Ran GTPase-activating protein 1	yes	yes	2	4.8302E-07	129.34	None	None	None	None	By MS/MS
AFNTFIDDVFAFIITMPTSHR	LKSVAHLPWKAFTYKAFNTFIDDVFAFIIT	DDVFAFIITMPTSHRLACFRDDVVFLVYLY	K	A	F	H	R	L	2	1	1	2	0	0	0	0	1	3	0	0	1	4	1	1	3	0	0	1	0	0	21	0	2442.2042	Q96KA5;G5E9Z2;Q96KA5-2	Q96KA5	473	493	CLPTM1L	Lipid scramblase CLPTM1L	yes	no	3	0.0024809	64.679	None	None	None	None	By matching
AFPALTSLDLSDNPGLGER	IAQAHSPAFSCEQVRAFPALTSLDLSDNPG	LTSLDLSDNPGLGERGLMAALCPHKFPAIQ	R	A	F	E	R	G	2	1	1	2	0	0	1	2	0	0	4	0	0	1	2	2	1	0	0	0	0	0	19	0	1971.9902	P08571;D6RFL4	P08571	192	210	CD14	Monocyte differentiation antigen CD14;Monocyte differentiation antigen CD14, urinary form;Monocyte differentiation antigen CD14, membrane-bound form;Monocyte differentiation antigen CD14	yes	no	2	3.3286E-05	140.31	None	None	By matching	None	None
AFPAWADTSVLSR	ATKAEMDAAIASCKRAFPAWADTSVLSRQQ	KRAFPAWADTSVLSRQQVLLRYQQLIKENL	R	A	F	S	R	Q	3	1	0	1	0	0	0	0	0	0	1	0	0	1	1	2	1	1	0	1	0	0	13	0	1419.7147	Q02252;Q02252-2	Q02252	89	101	ALDH6A1	Methylmalonate-semialdehyde/malonate-semialdehyde dehydrogenase [acylating], mitochondrial	yes	no	2	2.0296E-05	175.65	None	None	By MS/MS	By MS/MS	None
AFPDSPGLNR	LNLTSMLCLTSSVLKAFPDSPGLNRTVVNI	SSVLKAFPDSPGLNRTVVNISSLCALQPFK	K	A	F	N	R	T	1	1	1	1	0	0	0	1	0	0	1	0	0	1	2	1	0	0	0	0	0	0	10	0	1072.5302	P35270	P35270	141	150	SPR	Sepiapterin reductase	yes	yes	2	0.10776	45.489	By MS/MS	None	By matching	By matching	None
AFPLAEWQPSDVDQR	EVASGSGQHAAHFARAFPLAEWQPSDVDQR	AFPLAEWQPSDVDQRCLDSIAATTQAQGLT	R	A	F	Q	R	C	2	1	0	2	0	2	1	0	0	0	1	0	0	1	2	1	0	1	0	1	0	0	15	0	1757.8373	Q96S19;H3BS73;H3BRT2;H3BQ55;H3BNT3;H3BNB2;H3BMF3;A0A087WYU2;Q96S19-3;Q96S19-5;Q96S19-2;Q96S19-6;Q96S19-4	Q96S19	48	62	METTL26	Methyltransferase-like 26	yes	no	2	0.11395	69.216	None	None	By MS/MS	None	None
AFPLPMSFGQDVDAAVGAALVMLR	SALSRNDVLKQEVQRAFPLPMSFGQDVDAA	QDVDAAVGAALVMLRRHLNQKES_______	R	A	F	L	R	R	5	1	0	2	0	1	0	2	0	0	3	0	2	2	2	1	0	0	0	3	0	0	24	0	2475.2654	Q9UHJ6;A0A0B4J2A0	Q9UHJ6	447	470	SHPK	Sedoheptulokinase;Carbohydrate kinase FGGY N-terminal domain-containing protein	yes	no	3	1.3576E-05	80.156	None	None	None	None	None
AFPLPMSFGQDVDAAVGAALVMLRR	SALSRNDVLKQEVQRAFPLPMSFGQDVDAA	DVDAAVGAALVMLRRHLNQKES________	R	A	F	R	R	H	5	2	0	2	0	1	0	2	0	0	3	0	2	2	2	1	0	0	0	3	0	0	25	1	2631.3665	Q9UHJ6;A0A0B4J2A0	Q9UHJ6	447	471	SHPK	Sedoheptulokinase;Carbohydrate kinase FGGY N-terminal domain-containing protein	yes	no	3	7.4884E-05	88.017	None	None	None	None	By MS/MS
AFPMPGFDEH	QRLANLRQRVEQFARAFPMPGFDEH_____	EQFARAFPMPGFDEH_______________	R	A	F	E	H	-	1	0	0	1	0	0	1	1	1	0	0	0	1	2	2	0	0	0	0	0	0	0	10	0	1146.4804	P34897;P34897-3;P34897-2	P34897	495	504	SHMT2	Serine hydroxymethyltransferase, mitochondrial	yes	no	2	0.0070661	77.674	None	None	None	None	None
AFPNPYADYNK	______________________________	MAQRAFPNPYADYNKSLAEGYFDAAGRLTP	R	A	F	N	K	S	2	0	2	1	0	0	0	0	0	0	0	1	0	1	2	0	0	0	2	0	0	0	11	0	1298.5932	O43813;E9PHS0;F8WDS9	O43813	5	15	LANCL1	Glutathione S-transferase LANCL1	yes	no	2	0.0020546	93.178	None	By MS/MS	By MS/MS	None	By MS/MS
AFQPFFVELTMPYSVIR	SEDAGLGISSTASLRAFQPFFVELTMPYSV	QPFFVELTMPYSVIRGEAFTLKATVLNYLP	R	A	F	I	R	G	1	1	0	0	0	1	1	0	0	1	1	0	1	3	2	1	1	0	1	2	0	0	17	0	2044.0492	P01023;P20742;P20742-2	P01023	788	804	A2M;PZP	Alpha-2-macroglobulin;Pregnancy zone protein	yes	no	2;3	1.6071E-05	166.38	None	None	None	None	None
AFQSLLTEVNK	MAQALSLNTEEDIHRAFQSLLTEVNKAGTQ	DIHRAFQSLLTEVNKAGTQYLLRTANRLFG	R	A	F	N	K	A	1	0	1	0	0	1	1	0	0	0	2	1	0	1	0	1	1	0	0	1	0	0	11	0	1248.6714	P50453	P50453	69	79	SERPINB9	Serpin B9	yes	yes	2	0.00031885	132.01	By MS/MS	None	By MS/MS	By matching	By MS/MS
AFQYVETHGEVCPANWTPDSPTIK	LPVGRSVEETLRLVKAFQYVETHGEVCPAN	EVCPANWTPDSPTIKPSPAASKEYFQKVNQ	K	A	F	I	K	P	2	0	1	1	1	1	2	1	1	1	0	1	0	1	3	1	3	1	1	2	0	0	24	0	2746.2697	P30048;P30048-2	P30048	218	241	PRDX3	Thioredoxin-dependent peroxide reductase, mitochondrial	yes	no	2;3	1.4883E-39	308.12	By MS/MS	By MS/MS	By MS/MS	By MS/MS	By MS/MS
AFQYVETHGEVCPANWTPDSPTIKPSPAASK	LPVGRSVEETLRLVKAFQYVETHGEVCPAN	TPDSPTIKPSPAASKEYFQKVNQ_______	K	A	F	S	K	E	4	0	1	1	1	1	2	1	1	1	0	2	0	1	5	3	3	1	1	2	0	0	31	1	3384.6085	P30048;P30048-2	P30048	218	248	PRDX3	Thioredoxin-dependent peroxide reductase, mitochondrial	yes	no	4	0.00036392	105.98	None	None	None	None	By matching
AFREEFGAEPELAVSAPGR	LRQPQVAELLAEARRAFREEFGAEPELAVS	EFGAEPELAVSAPGRVNLIGEHTDYNQGLV	R	A	F	G	R	V	4	2	0	0	0	0	4	2	0	0	1	0	0	2	2	1	0	0	0	1	0	0	19	1	2032.0014	P51570;K7EII7;K7ERJ9;K7ERN9	P51570	19	37	GALK1	Galactokinase;galactokinase	yes	no	3	4.0912E-05	109.89	By MS/MS	None	By MS/MS	By MS/MS	None
AFRNIPGITLLNVSK	RGPCIIYNEDNGIIKAFRNIPGITLLNVSK	AFRNIPGITLLNVSKLNILKLAPGGHVGRF	K	A	F	S	K	L	1	1	2	0	0	0	0	1	0	2	2	1	0	1	1	1	1	0	0	1	0	0	15	1	1641.9566	P36578;H3BM89	P36578	220	234	RPL4	Large ribosomal subunit protein uL4	yes	no	2;3	5.4417E-09	208.35	None	By MS/MS	None	None	None
AFSDPFVEAEK	NAKNTVQGFKRFHGRAFSDPFVEAEKSNLA	FHGRAFSDPFVEAEKSNLAYDIVQLPTGLT	R	A	F	E	K	S	2	0	0	1	0	0	2	0	0	0	0	1	0	2	1	1	0	0	0	1	0	0	11	0	1238.5819	P34932;P34932-2	P34932	74	84	HSPA4	Heat shock 70 kDa protein 4	yes	no	2	0.0038123	89.08	By MS/MS	By MS/MS	By matching	By MS/MS	By MS/MS
AFSDRNTLIIYLDK	ANGVDRYISKYELDKAFSDRNTLIIYLDKV	KAFSDRNTLIIYLDKVSHSEDDCLAFKVHQ	K	A	F	D	K	V	1	1	1	2	0	0	0	0	0	2	2	1	0	1	0	1	1	0	1	0	0	0	14	1	1667.8883	P01024;A0A8Q3SI05;A0A8Q3SI45;M0QYC8	P01024	1437	1450	C3	Complement C3;Complement C3 beta chain;C3-beta-c;Complement C3 alpha chain;C3a anaphylatoxin;Acylation stimulating protein;Complement C3b alpha chain;Complement C3c alpha chain fragment 1;Complement C3dg fragment;Complement C3g fragment;Complement C3d fragment;Complement C3f fragment;Complement C3c alpha chain fragment 2;Complement C3	yes	no	2;3	0.00027953	113.83	None	By MS/MS	None	None	None
AFSEVPDRAPDSRPEEALDSSR	KKKYVDQSDRAGGPRAFSEVPDRAPDSRPE	RAPDSRPEEALDSSRQLQADILAATQNLKS	R	A	F	S	R	Q	3	3	0	3	0	0	3	0	0	0	1	0	0	1	3	4	0	0	0	1	0	0	22	2	2430.1411	Q4V9L6	Q4V9L6	149	170	TMEM119	Transmembrane protein 119	yes	yes	3;4	0.010277	59.356	None	None	None	None	None
AFSGYLGTDQSK	FAPICNPVLCPWGKKAFSGYLGTDQSKWKA	GKKAFSGYLGTDQSKWKAYDATHLVKSYPG	K	A	F	S	K	W	1	0	0	1	0	1	0	2	0	0	1	1	0	1	0	2	1	0	1	0	0	0	12	0	1272.5986	P10768;X6RA14;U3KQT1;H7BZT7	P10768	187	198	ESD	S-formylglutathione hydrolase	yes	no	2	1.3052E-06	182.46	By MS/MS	By MS/MS	By MS/MS	By MS/MS	By MS/MS
AFSIAQDALHIPR	MKQALENSTRENLEKAFSIAQDALHIPRLL	EKAFSIAQDALHIPRLLEPEDIMVDTPDEQ	K	A	F	P	R	L	3	1	0	1	0	1	0	0	1	2	1	0	0	1	1	1	0	0	0	0	0	0	13	0	1437.7728	Q96JQ2	Q96JQ2	250	262	CLMN	Calmin	yes	yes	3	0.024928	53.754	None	None	None	None	None
AFSITQGLLK	GEHPPDLDLPENLVRAFSITQGLLKDRLLC	ENLVRAFSITQGLLKDRLLCSGHDVSDGGL	R	A	F	L	K	D	1	0	0	0	0	1	0	1	0	1	2	1	0	1	0	1	1	0	0	0	0	0	10	0	1076.623	O15067;J3KTQ5	O15067	891	900	PFAS	Phosphoribosylformylglycinamidine synthase	yes	no	2	0.010414	83.265	None	None	By matching	By MS/MS	By matching
AFSPTTVNTGR	SLFIATNICETIVWKAFSPTTVNTGRGMEF	IVWKAFSPTTVNTGRGMEFEGAIIALFHLL	K	A	F	G	R	G	1	1	1	0	0	0	0	1	0	0	0	0	0	1	1	1	3	0	0	1	0	0	11	0	1149.5778	P61619;B4DR61;C9JXC6;A0A8V8TMZ5;A0A8V8TMZ3;A0A8V8TN19;P61619-3;A0A8V8TN25;A0A8V8TNG8	P61619	195	205	SEC61A1	Protein transport protein Sec61 subunit alpha isoform 1	yes	no	2	0.016076	72.243	None	None	None	None	None
AFSQFVRPLIAAK	HVFSEEDYRTLTNYKAFSQFVRPLIAAKNP	YKAFSQFVRPLIAAKNPKIAVSKMMMVLGA	K	A	F	A	K	N	3	1	0	0	0	1	0	0	0	1	1	1	0	2	1	1	0	0	0	1	0	0	13	1	1446.8347	Q14839;A0A2R8Y425;A0A2U3TZM0;A0A2R8YFD8;F5GWX5;A0A2R8Y212;A0A2R8Y521;A0A0C4DGG9;A0A2R8YFK9;A0A2R8Y5J0;Q14839-2;A0A2R8Y445;A0A2R8Y8C1;A0A2R8YER1;A0A2R8Y685;A0A2R8Y5Z7;A0A2R8Y8B3;F5H6N4	Q14839	180	192	CHD4	Chromodomain-helicase-DNA-binding protein 4;DNA helicase	yes	no	3	0.012991	67.519	None	None	None	None	By matching
AFSYTEVEECGCMGR	SLRNVTLHCTDGSSRAFSYTEVEECGCMGR	AFSYTEVEECGCMGRRCPAPGDTQHSEEAE	R	A	F	G	R	R	1	1	0	0	2	0	3	2	0	0	0	0	1	1	0	1	1	0	1	1	0	0	15	0	1794.7011	P98088	P98088	5603	5617	MUC5AC	Mucin-5AC	yes	yes	2	1.7831E-05	218.11	None	By MS/MS	None	None	None
AFSYTEVEECGCMGRR	SLRNVTLHCTDGSSRAFSYTEVEECGCMGR	FSYTEVEECGCMGRRCPAPGDTQHSEEAEP	R	A	F	R	R	C	1	2	0	0	2	0	3	2	0	0	0	0	1	1	0	1	1	0	1	1	0	0	16	1	1950.8023	P98088	P98088	5603	5618	MUC5AC	Mucin-5AC	yes	yes	3	2.1599E-05	110.25	None	By MS/MS	None	None	None
AFSYYGPLR	VGNLGTGAGKGELERAFSYYGPLRTVWIAR	KGELERAFSYYGPLRTVWIARNPPGFAFVE	R	A	F	L	R	T	1	1	0	0	0	0	0	1	0	0	1	0	0	1	1	1	0	0	2	0	0	0	9	0	1072.5342	Q16629;A0A0B4J1Z1;C9JAB2;Q16629-3;Q16629-2;Q16629-4	Q16629	30	38	SRSF7	Serine/arginine-rich splicing factor 7	yes	no	2	3.0234E-05	158.12	By MS/MS	By matching	By MS/MS	By MS/MS	By MS/MS
AFTCHCR	AEDASSSLRALGSTRAFTCHCRRSCYSTEY	LRALGSTRAFTCHCRRSCYSTEYSYGTCTV	R	A	F	C	R	R	1	1	0	0	2	0	0	0	1	0	0	0	0	1	0	0	1	0	0	0	0	0	7	0	950.38509	Q01524	Q01524	69	75	DEFA6	Defensin-6	yes	yes	2	2.9323E-05	153.67	By matching	None	None	None	None
AFTEVTQTELQDPHPSR	GALEEEEEDGGRSRKAFTEVTQTELQDPHP	TEVTQTELQDPHPSRELPWPMQARRAHRQR	K	A	F	S	R	E	1	1	0	1	0	2	2	0	1	0	1	0	0	1	2	1	3	0	0	1	0	0	17	0	1954.9385	Q7Z404;Q7Z404-1;A0A0G2JNC6;A0A0G2JMP8;A0A0G2JMM6;A0A087WVI4;A0A0G2JPL6;A0A0G2JP95;A0A087WT65	Q7Z404	75	91	TMC4	Transmembrane channel-like protein 4;Transmembrane channel-like protein	yes	no	3	2.998E-05	105.39	None	None	By matching	By MS/MS	None
AFTGFIVEADTPGIQIGR	LLARSDPDPKAPANKAFTGFIVEADTPGIQ	GFIVEADTPGIQIGRKELNMGQRCSDTRGI	K	A	F	G	R	K	2	1	0	1	0	1	1	3	0	3	0	0	0	2	1	0	2	0	0	1	0	0	18	0	1890.984	P11310;Q5T4U5;P11310-2;F6YB23;A0A7P0T932;A0A7P0TB51;A0A7P0TB55;A0A7P0T8G6	P11310	218	235	ACADM	Medium-chain specific acyl-CoA dehydrogenase, mitochondrial	yes	no	2	1.4262999999999999E-50	246.51	By MS/MS	None	By MS/MS	By MS/MS	By MS/MS
AFTGFIVEADTPGIQIGRK	LLARSDPDPKAPANKAFTGFIVEADTPGIQ	FIVEADTPGIQIGRKELNMGQRCSDTRGIV	K	A	F	R	K	E	2	1	0	1	0	1	1	3	0	3	0	1	0	2	1	0	2	0	0	1	0	0	19	1	2019.0789	P11310;Q5T4U5;P11310-2;F6YB23;A0A7P0T932;A0A7P0TB51;A0A7P0TB55;A0A7P0T8G6	P11310	218	236	ACADM	Medium-chain specific acyl-CoA dehydrogenase, mitochondrial	yes	no	2;3	2.4858E-20	189.42	None	By MS/MS	By MS/MS	By MS/MS	By MS/MS
AFTGREFDELNPSAQR	RRIGIFGQDEDVTSKAFTGREFDELNPSAQ	FTGREFDELNPSAQRDACLNARCFARVEPS	K	A	F	Q	R	D	2	2	1	1	0	1	2	1	0	0	1	0	0	2	1	1	1	0	0	0	0	0	16	1	1836.8755	P16615;P16615-5;P16615-2;P16615-3;P16615-4;H7C5W9	P16615	651	666	ATP2A2	Sarcoplasmic/endoplasmic reticulum calcium ATPase 2;P-type Ca(2+) transporter	yes	no	3	8.5994E-06	127.75	None	None	By MS/MS	By MS/MS	By MS/MS
AFTGREFDELNPSAQRDACLNAR	RRIGIFGQDEDVTSKAFTGREFDELNPSAQ	ELNPSAQRDACLNARCFARVEPSHKSKIVE	K	A	F	A	R	C	4	3	2	2	1	1	2	1	0	0	2	0	0	2	1	1	1	0	0	0	0	0	23	2	2637.2354	P16615;P16615-5;P16615-2;P16615-3;P16615-4;H7C5W9	P16615	651	673	ATP2A2	Sarcoplasmic/endoplasmic reticulum calcium ATPase 2;P-type Ca(2+) transporter	yes	no	4	3.753E-06	120.64	None	None	None	None	None
AFTHTAQYDEAISDYFR	SKDTSLETRRQLALKAFTHTAQYDEAISDY	THTAQYDEAISDYFRKQYSKGVSQMPLRYG	K	A	F	F	R	K	3	1	0	2	0	1	1	0	1	1	0	0	0	2	0	1	2	0	2	0	0	0	17	0	2033.9119	P31939;P31939-2;C9JLK0	P31939	178	194	ATIC	Bifunctional purine biosynthesis protein ATIC;Phosphoribosylaminoimidazolecarboxamide formyltransferase;Inosine 5-monophosphate cyclohydrolase;Bifunctional purine biosynthesis protein ATIC, N-terminally processed;Bifunctional purine biosynthesis protein ATIC	yes	no	3	6.3218E-05	110.32	None	None	By matching	By MS/MS	By matching
[truncated: 39,379 more rows]
[truncated: 87 more columns]
