# Supplementary material for: Proteomics of human duodenum in pre-diabetes and type 2 diabetes reveals potential novel therapeutic targets for aetiology and therapeutics
Source: Clin Proteomics. 2026 Mar 16;23:24. doi: 10.1186/s12014-026-09595-3 (PMC13104399; doi:10.1186/s12014-026-09595-3)
Supplement: Supplementary file 4 — Supplementary Material 4 [file 12014_2026_9595_MOESM4_ESM.txt]

id	State	DHRS4	PFDN2	NPLOC4	DNAJC11	MPI	FUBP3	ATP2B4	CHMP3	TPPP	HBG1_HBG2	FBLIM1	NDUFAB1	KIF5B	MAPRE1	DYNC1LI1	UBA2	RBP4	POTEE	HLA_DRB1	KARS1	EFEMP1	IGLC2	APOA4
1	N	19.78184128	22.27287102	17.20157433	18.39989853	18.23119545	19.59507561	25.21979904	20.37551689	21.39896965	24.77686691	18.8180542	17.25071144	20.93958473	22.4688549	19.2807312	19.27994347	23.50352859	22.5371418	19.84213066	19.76892471	22.18741226	28.12556648	22.60360527
2	N	20.58918381	22.49031448	19.53261375	19.58842087	18.24333763	20.05521774	25.68192482	20.82358742	20.85819626	22.72327614	19.78214073	19.07275963	20.69085503	22.40574074	19.18662834	18.78504562	22.82153893	22.66352272	20.78863907	19.76317406	22.80015755	29.03665924	22.42643356
3	N	20.60006523	20.88843536	19.37245369	19.74698257	21.34955406	19.11898422	23.08898926	20.51186943	21.39548492	24.94264603	20.03855324	22.51690865	21.44600105	23.54925346	18.90852165	18.35131836	22.18943024	22.12822533	21.41121101	19.59938622	22.30455971	28.83628845	24.24622536
4	N	18.17867088	22.66439247	20.61750031	20.09514999	21.47419548	20.7989521	23.78384399	21.32165527	21.58943367	25.28389168	18.59147072	19.42086029	21.68028069	23.14427376	18.04630852	17.93000412	20.4797802	21.40230179	20.62819672	21.32017326	22.74511528	31.48021507	23.05285835
5	N	19.80561447	22.22472191	20.28515053	18.54614639	21.18119812	17.31432533	23.20992279	20.93740463	20.32878685	23.44184875	19.35102844	20.89569283	21.56583595	21.78831291	17.17661667	18.91019249	22.51415443	22.62103844	21.18165779	19.57450104	21.78771019	28.36414146	23.69627953
6	N	20.91782379	21.46828842	20.37078094	19.27944565	21.60251427	19.4277401	23.05932617	20.16078568	21.08388138	26.57418442	20.60188675	22.55960655	21.1137619	21.63522148	18.31818008	16.55729294	22.20223045	20.69894409	19.89732552	21.06907845	22.11915398	28.13092613	22.97977448
7	N	21.70524406	21.6735611	19.52991104	19.92972374	20.3739357	18.25401688	23.10657883	20.83836746	20.08308983	25.61355209	20.21393394	19.26168251	21.3554821	22.64325333	18.19444847	17.3461113	22.58676529	22.27094841	20.29945183	20.2066288	22.58016968	28.56700706	22.63325691
8	N	19.83042908	21.57612991	19.75150681	20.34882164	19.33911514	21.28042412	22.7926693	20.85083008	19.25086212	23.56608582	18.26762772	17.37507439	20.88077545	22.5561142	19.17789078	18.39336967	23.85180473	22.68625641	22.57591629	20.28232193	23.01529694	28.41119194	23.29306602
9	N	17.44180298	21.57881355	20.80166054	20.03013229	20.91231346	19.40587616	23.61365891	22.07039833	21.37127686	23.91197395	20.09185028	23.33469009	21.76813698	22.56009102	18.8344326	19.31514168	22.22618484	21.21412277	20.65089417	20.46391869	22.23441696	28.06821251	23.52991295
10	N	20.16701889	21.41889763	20.39380074	18.66552925	18.85152626	20.27404594	23.25517654	20.4927578	20.39962959	20.69464684	18.44415283	21.83208847	21.49300957	23.23093605	18.76872444	17.29122734	23.05344963	19.88586807	22.45885277	20.43611145	22.48815727	29.18291855	22.84930038
11	N	18.33627892	22.05028725	20.62384224	20.28820419	19.85625076	18.73841476	23.94364738	21.38850975	20.24180222	22.0625267	16.57684898	22.46292496	20.92231941	23.12187767	18.95066261	15.73909092	21.55228233	20.71299744	21.85996056	20.11102104	22.60462761	29.100811	23.44825172
12	P	21.13293266	22.26780891	19.90940666	19.95179367	20.66057396	19.55279541	22.9733181	20.3833847	20.30945587	22.89908218	19.46408844	19.56750488	21.88568687	23.42093277	19.5930233	17.31816101	22.55207253	22.91430283	19.79382133	19.89483643	22.9854641	29.28638268	23.28568459
13	P	19.36397743	22.74984741	20.25949669	20.36820984	20.75315857	20.60812569	22.47301483	18.2745533	19.51664162	23.27650833	19.4010582	22.24676514	21.52093506	23.74895859	19.64290237	19.8322258	23.50906944	21.02542114	21.98328781	21.91854668	23.78144836	29.28473473	23.57597733
14	P	20.23846245	21.85102654	20.21377945	18.94023132	19.48980331	17.41848183	22.73109436	20.87057877	20.97924232	22.60396957	19.10375214	22.03015137	22.01718712	23.1254673	18.61884499	19.07136536	23.6111393	18.16725349	22.27129745	21.28778076	23.17169762	28.92254639	24.87225914
15	P	20.79872131	21.48509407	20.18654633	20.52751541	20.86063766	16.54544258	22.76049995	17.53584671	19.57433128	17.95663643	20.08116341	22.42804909	21.40729523	22.75058556	19.47492409	19.80954361	24.02585602	22.37740707	23.37138176	20.63779831	23.80347443	28.99195099	23.96516609
16	P	18.14737892	22.16048241	21.37822533	20.47190857	20.94897842	19.2779026	23.9706459	22.18633652	21.22733116	21.63413811	21.76593208	22.51778603	21.50644684	23.59406853	21.05203247	19.62275314	22.23703575	18.7133255	21.79654694	22.35618401	22.03279305	30.54234123	23.86936188
17	P	20.41712761	21.77090263	20.56991196	19.9872551	20.33665657	18.77485085	23.41104698	21.02912712	19.95221138	15.9250803	20.56423378	22.54153824	21.69009399	23.45329475	19.42014313	19.38986397	23.61566734	19.40974426	21.87083244	21.12280273	23.00663185	29.99822426	23.92200851
18	D	18.79380226	19.94008446	17.27051544	16.45534897	20.85427094	16.23991203	22.49800491	18.14585304	20.59267807	22.35399055	17.86153221	16.61284256	21.43601418	23.68537521	17.68266678	19.07591057	23.93059921	22.41629982	22.39018822	19.93222237	22.13690948	27.67245674	21.48550797
19	D	16.25352097	20.0649128	15.89396095	16.81619835	16.9589653	17.32227325	23.851017	20.83932495	20.29123878	24.98463631	16.28329659	15.39433479	21.25604057	22.35439301	16.99959373	16.80231476	23.31942558	23.4164257	20.21267509	18.4752388	21.60326576	28.39205742	24.15461922
20	D	17.99068069	21.01422119	16.93238831	18.18373489	18.70614624	18.50709152	22.18491364	20.0041523	20.26894951	24.59260941	17.85582161	16.86152649	21.58287621	23.51101494	19.54050064	18.8398037	24.34163666	22.91953659	23.04730988	21.02442551	22.0426693	28.83070564	24.24995422
21	D	19.58789253	22.35589409	17.1962471	20.53380775	18.85525322	21.10639763	23.01344109	17.62189102	17.68490791	25.01929283	18.99202919	21.82843399	22.14264679	22.76568794	19.89618111	20.89544106	24.5003109	22.60586357	24.9147625	21.00873375	21.91500092	29.83782005	24.39314079
22	D	18.8236084	22.07052231	19.94556808	19.31818008	20.9048748	19.270504	22.91003799	17.93675995	19.74511528	22.78749657	17.18168259	18.12163162	21.34008598	23.34367752	19.32322502	19.27778435	24.04974747	20.96791077	22.12464333	20.66996956	23.12166405	28.73713875	24.20970345
23	D	18.81887054	21.04537773	19.8988533	19.40680504	17.68398666	17.8599453	21.73999214	18.25508499	18.07709503	22.48645592	19.82916832	17.38544846	21.33573151	23.09405518	19.34790993	19.09025764	21.97935295	23.24549294	20.62962151	19.94014168	21.5650444	28.04954147	23.07073975
24	D	17.78512001	21.065485	18.32137489	19.7678051	18.53995514	15.13286209	22.92337418	21.51041794	19.66641045	17.42702866	18.98328781	17.43272018	21.23018837	22.45477676	18.91052628	17.84176445	22.73507118	22.33401108	22.95840454	20.03772736	22.88913918	29.03577423	24.0177803
25	D	16.69999886	21.02866173	19.83436394	18.49927521	18.7697773	15.77344322	23.23014641	21.16692734	20.89258003	22.03977394	18.45321846	17.27503777	21.70682526	23.53850174	19.71050835	19.17502975	22.57232094	19.85522461	22.07600021	19.94275665	22.55116844	28.13359833	23.90602684
26	D	19.69451523	21.46790504	18.54491615	18.48554993	19.18814278	17.7245636	22.81627655	17.0769043	17.23005486	18.19691467	20.04492378	22.66858292	21.76906013	22.37714195	19.67312622	19.54439735	23.98650932	22.58951378	23.46351242	20.84486389	23.4941864	28.1060524	24.121912
